# Supplementary material for: Suppressing inflammatory signals and apoptosis-linked sphingolipid metabolism underlies therapeutic potential of Qing-Jin-Hua-Tan decoction against chronic obstructive pulmonary disease
Source: Heliyon. 2024 Jan 18;10(3):e24336. doi: 10.1016/j.heliyon.2024.e24336 (PMC10839876; doi:10.1016/j.heliyon.2024.e24336)
Supplement: Multimedia component 1 [file mmc1.xlsx]

## Sheet: PPI
SUID	AverageShortestPathLength	BetweennessCentrality	ClosenessCentrality	ClusteringCoefficient	Degree	Eccentricity	IsSingleNode	name	NeighborhoodConnectivity	NumberOfDirectedEdges	NumberOfUndirectedEdges	PartnerOfMultiEdgedNodePairs	Radiality	selected	SelfLoops	shared name	Stress	TopologicalCoefficient
72	2.31405	0.00992625	0.432143	0.352381	15	4	FALSE	ITGB2	19.1333	15	0	0	0.812279	FALSE	0	ITGB2	1076	0.255111
73	2.80165	0.0001464	0.356932	0.7	5	5	FALSE	ITGAL	14	5	0	0	0.742621	FALSE	0	ITGAL	30	0.378378
75	1.73554	0.173018	0.57619	0.284607	43	4	FALSE	TP53	19.186	43	0	0	0.894923	FALSE	0	TP53	13578	0.173996
76	2.14876	0.0431343	0.465385	0.335968	23	4	FALSE	CREBBP	18.7391	23	0	0	0.835891	FALSE	0	CREBBP	4590	0.22046
78	2.68595	4.477e-05	0.372308	0.666667	4	5	FALSE	ATM	21	4	0	0	0.75915	FALSE	0	ATM	4	0.466667
80	1.85124	0.0401989	0.540179	0.388235	35	4	FALSE	VEGFA	22.2	35	0	0	0.878394	FALSE	0	VEGFA	5074	0.209434
81	2.1157	0.00334463	0.472656	0.525641	13	4	FALSE	KDR	27.8462	13	0	0	0.840614	FALSE	0	KDR	696	0.284144
83	1.98347	0.0176267	0.504167	0.482213	23	4	FALSE	ICAM1	25.2174	23	0	0	0.859504	FALSE	0	ICAM1	2064	0.242475
85	2.44628	0.00305974	0.408784	0.454545	11	5	FALSE	PLAU	19.3636	11	0	0	0.793388	FALSE	0	PLAU	380	0.289009
86	2.1157	0.00913275	0.472656	0.514706	17	4	FALSE	SERPINE1	25	17	0	0	0.840614	FALSE	0	SERPINE1	1248	0.260417
88	2.15702	0.00576892	0.463602	0.51462	19	5	FALSE	PPARG	24.0526	19	0	0	0.834711	FALSE	0	PPARG	776	0.25863
90	1.86777	0.0542289	0.535398	0.333333	34	4	FALSE	EGFR	21.5882	34	0	0	0.876033	FALSE	0	EGFR	5882	0.201759
91	1.7686	0.0536736	0.565421	0.328688	42	4	FALSE	STAT3	20.7381	42	0	0	0.890201	FALSE	0	STAT3	6782	0.190258
93	2.27273	0.00207674	0.44	0.576923	13	5	FALSE	HIF1A	26.6154	13	0	0	0.818182	FALSE	0	HIF1A	322	0.313122
95	2.4876	0.0002787	0.401993	0.888889	9	5	FALSE	CXCR2	19.2222	9	0	0	0.787485	FALSE	0	CXCR2	50	0.300347
96	1.91736	0.0429628	0.521552	0.330159	36	4	FALSE	CXCL8	20.3333	36	0	0	0.868949	FALSE	0	CXCL8	4832	0.205387
98	2.54545	0.0284869	0.392857	0.333333	9	5	FALSE	CYP1A1	11.7778	9	0	0	0.779221	FALSE	0	CYP1A1	2770	0.214141
99	2.45455	0.0230129	0.407407	0.333333	7	5	FALSE	AHR	22.7143	7	0	0	0.792208	FALSE	0	AHR	2698	0.331933
101	1.79339	0.0628299	0.557604	0.335656	42	4	FALSE	IL6	20.5476	42	0	0	0.886659	FALSE	0	IL6	6590	0.193621
103	2.42149	0.00078364	0.412969	0.755556	10	4	FALSE	CXCR1	18.7	10	0	0	0.79693	FALSE	0	CXCR1	114	0.271014
105	2.28926	0.0106855	0.436823	0.368421	19	5	FALSE	SIRT1	19.0526	19	0	0	0.815821	FALSE	0	SIRT1	1078	0.247437
108	1.98347	0.0151657	0.504167	0.43083	23	4	FALSE	STAT1	23.8696	23	0	0	0.859504	FALSE	0	STAT1	2184	0.231743
110	1.8843	0.0851088	0.530702	0.300403	32	4	FALSE	SRC	20.0625	32	0	0	0.873672	FALSE	0	SRC	9114	0.191071
112	2.36364	0.00348996	0.423077	0.530303	12	5	FALSE	ELANE	22.5833	12	0	0	0.805195	FALSE	0	ELANE	424	0.285865
113	2.40496	0.00619102	0.415808	0.555556	10	5	FALSE	MPO	23.6	10	0	0	0.799292	FALSE	0	MPO	734	0.309211
116	2.07438	0.0144704	0.482072	0.415205	19	4	FALSE	NOS3	22.1053	19	0	0	0.846517	FALSE	0	NOS3	1426	0.225027
118	2.09917	0.00452222	0.476378	0.666667	16	4	FALSE	CCND1	30.0625	16	0	0	0.842975	FALSE	0	CCND1	676	0.309923
120	2.20661	0.00360281	0.453184	0.609524	15	4	FALSE	TGFB1	27.0667	15	0	0	0.827627	FALSE	0	TGFB1	660	0.300741
122	2.33884	0.00013222	0.427562	0.866667	6	4	FALSE	PTPN1	32.8333	6	0	0	0.808737	FALSE	0	PTPN1	42	0.40535
124	2.47934	0.00059931	0.403333	0.722222	9	5	FALSE	HDAC2	21.6667	9	0	0	0.788666	FALSE	0	HDAC2	70	0.338542
126	2.29752	0.006352	0.435252	0.395604	14	4	FALSE	ITGAV	19.2857	14	0	0	0.81464	FALSE	0	ITGAV	676	0.247253
128	1.94215	0.036497	0.514894	0.37	25	4	FALSE	MAPK14	22.24	25	0	0	0.865407	FALSE	0	MAPK14	4178	0.213846
130	1.97521	0.0688817	0.506276	0.298851	30	4	FALSE	PIK3CA	17.5	30	0	0	0.860685	FALSE	0	PIK3CA	6646	0.182292
132	2.52066	0.00069351	0.396721	0.533333	6	5	FALSE	PARP1	24.5	6	0	0	0.782763	FALSE	0	PARP1	88	0.395161
133	2.05785	0.00646369	0.485944	0.503268	18	4	FALSE	CASP3	25.6667	18	0	0	0.848878	FALSE	0	CASP3	972	0.256667
135	1.80992	0.0914641	0.552511	0.257692	40	4	FALSE	MAPK1	18.775	40	0	0	0.884298	FALSE	0	MAPK1	8398	0.175467
139	1.96694	0.026205	0.508403	0.452874	30	4	FALSE	MMP9	22.8	30	0	0	0.861865	FALSE	0	MMP9	2906	0.228
141	2.68595	0.0006473	0.372308	0.619048	7	5	FALSE	ITGB5	15.5714	7	0	0	0.75915	FALSE	0	ITGB5	84	0.338509
144	2.09917	0.0130496	0.476378	0.450292	19	4	FALSE	PDGFRB	22.4211	19	0	0	0.842975	FALSE	0	PDGFRB	1742	0.238522
147	2.31405	0.00071443	0.432143	0.555556	9	4	FALSE	MAPK9	24.4444	9	0	0	0.812279	FALSE	0	MAPK9	134	0.305556
150	3.49587	0	0.286052	1	4	6	FALSE	EPHX1	6.75	4	0	0	0.643447	FALSE	0	EPHX1	0	0.613636
158	1.84298	0.0667393	0.542601	0.296154	40	4	FALSE	TNF	19.35	40	0	0	0.879575	FALSE	0	TNF	6052	0.185817
159	2.33058	0.00307358	0.429078	0.488889	10	4	FALSE	NOS2	25.6	10	0	0	0.809917	FALSE	0	NOS2	420	0.332468
161	2.42975	0.00029971	0.411565	0.666667	7	5	FALSE	BCL2	28.2857	7	0	0	0.79575	FALSE	0	BCL2	58	0.392857
171	2.67769	0	0.373457	1	4	5	FALSE	SIRT2	20.5	4	0	0	0.760331	FALSE	0	SIRT2	0	0.445652
175	2.15702	0.00789773	0.463602	0.458498	23	5	FALSE	STAT6	22.087	23	0	0	0.834711	FALSE	0	STAT6	1124	0.248168
177	1.98347	0.00932407	0.504167	0.513333	25	4	FALSE	FGF2	24.24	25	0	0	0.859504	FALSE	0	FGF2	1600	0.233077
179	2.60331	0.00051814	0.384127	0.533333	6	5	FALSE	EPAS1	19.5	6	0	0	0.770956	FALSE	0	EPAS1	56	0.371795
181	2.04959	0.0480852	0.487903	0.467391	24	4	FALSE	PTGS2	24.0833	24	0	0	0.850059	FALSE	0	PTGS2	4284	0.245748
183	2.23967	0.00398233	0.446494	0.487179	13	4	FALSE	HCK	23.9231	13	0	0	0.822904	FALSE	0	HCK	606	0.278175
188	2.03306	0.0117519	0.49187	0.496667	25	4	FALSE	MMP2	23.72	25	0	0	0.85242	FALSE	0	MMP2	1812	0.244536
193	2.19008	0.00406435	0.456604	0.484848	12	4	FALSE	NR3C1	23.5833	12	0	0	0.829988	FALSE	0	NR3C1	568	0.259158
198	2	0.0187661	0.5	0.372294	22	4	FALSE	NFKB1	22.9545	22	0	0	0.857143	FALSE	0	NFKB1	2568	0.225045
201	2.40496	0.00244436	0.415808	0.581818	11	5	FALSE	HDAC3	21.1818	11	0	0	0.799292	FALSE	0	HDAC3	274	0.298335
213	2.57851	0.00012513	0.387821	0.6	6	5	FALSE	TBK1	26.5	6	0	0	0.774498	FALSE	0	TBK1	20	0.449153
221	2.43802	0.0032545	0.410169	0.563636	11	5	FALSE	PIK3CB	18.6364	11	0	0	0.794569	FALSE	0	PIK3CB	578	0.274064
227	2.56198	0.00022322	0.390323	0.7	5	4	FALSE	MMP14	27.2	5	0	0	0.77686	FALSE	0	MMP14	52	0.485714
229	2.1157	0.0141852	0.472656	0.37619	21	4	FALSE	IL2	23.1905	21	0	0	0.840614	FALSE	0	IL2	1894	0.24936
232	2.33884	0.00794766	0.427562	0.580952	15	5	FALSE	MMP3	23.7333	15	0	0	0.808737	FALSE	0	MMP3	736	0.303419
235	2.35537	0.00165133	0.424561	0.636364	12	4	FALSE	CCR2	21.5	12	0	0	0.806375	FALSE	0	CCR2	254	0.286667
237	2.09917	0.0141363	0.476378	0.588235	17	4	FALSE	MMP1	26.4706	17	0	0	0.842975	FALSE	0	MMP1	1292	0.270108
240	2.73554	0.00066648	0.365559	0.6	5	5	FALSE	VCP	14.2	5	0	0	0.752066	FALSE	0	VCP	40	0.325581
241	2.59504	0.00124007	0.38535	0.5	5	5	FALSE	CFTR	18.4	5	0	0	0.772137	FALSE	0	CFTR	124	0.330909
243	2.61157	0.00309603	0.382911	0.3	5	5	FALSE	ADRB2	13.6	5	0	0	0.769776	FALSE	0	ADRB2	168	0.258824
245	2.38843	0.0026059	0.418685	0.590909	12	4	FALSE	CXCR3	18.0833	12	0	0	0.801653	FALSE	0	CXCR3	254	0.254695
249	2.6281	0	0.380503	1	3	5	FALSE	RPS6KA5	29	3	0	0	0.767414	FALSE	0	RPS6KA5	0	0.537037
251	3.06612	0.0165289	0.326146	0.333333	3	5	FALSE	VDR	9.66667	3	0	0	0.704841	FALSE	0	VDR	1684	0.388889
257	2.47107	0.0001097	0.404682	0.761905	7	4	FALSE	IRAK1	28.1429	7	0	0	0.789847	FALSE	0	IRAK1	20	0.420043
259	2.42975	0.00353858	0.411565	0.380952	7	5	FALSE	PPARA	21.7143	7	0	0	0.79575	FALSE	0	PPARA	382	0.301587
262	4.13223	0.00140551	0.242	0.5	4	7	FALSE	ENSG00000196689	3.75	4	0	0	0.552538	FALSE	0	ENSG00000196689	106	0.46875
263	4.13223	0.00140551	0.242	0.5	4	7	FALSE	TRPA1	3.75	4	0	0	0.552538	FALSE	0	TRPA1	106	0.46875
269	3.2562	0.0176777	0.307107	0.466667	6	6	FALSE	CYP1A2	5.5	6	0	0	0.677686	FALSE	0	CYP1A2	1994	0.355556
271	1.93388	0.0697075	0.517094	0.328736	30	4	FALSE	APP	19.5667	30	0	0	0.866588	FALSE	0	APP	6656	0.189968
284	2.72727	0.00015786	0.366667	0.5	4	5	FALSE	ACE	19	4	0	0	0.753247	FALSE	0	ACE	26	0.44186
285	2.61157	0.00046372	0.382911	0.7	5	5	FALSE	REN	24.8	5	0	0	0.769776	FALSE	0	REN	62	0.435088
301	2.42149	0.00056677	0.412969	0.822222	10	4	FALSE	C5AR1	21.4	10	0	0	0.79693	FALSE	0	C5AR1	114	0.310145
306	3.67769	0.00383109	0.27191	0.333333	3	6	FALSE	TRPM8	4	3	0	0	0.617473	FALSE	0	TRPM8	684	0.611111
312	2.52066	0.00021982	0.396721	0.6	5	5	FALSE	EPHB2	26	5	0	0	0.782763	FALSE	0	EPHB2	54	0.40625
322	2.95041	0	0.338936	1	3	5	FALSE	ALK	17	3	0	0	0.72137	FALSE	0	ALK	0	0.566667
336	2.47107	0.00069337	0.404682	0.777778	10	5	FALSE	MMP13	27	10	0	0	0.789847	FALSE	0	MMP13	104	0.397059
338	2.39669	0.0112502	0.417241	0.277778	9	5	FALSE	PRKCB	18.2222	9	0	0	0.800472	FALSE	0	PRKCB	962	0.255086
347	2.54545	0.00588033	0.392857	0.4	5	4	FALSE	RARB	20.4	5	0	0	0.779221	FALSE	0	RARB	602	0.351724
361	2.99174	0.00054522	0.334254	0.333333	4	5	FALSE	PTGS1	9.5	4	0	0	0.715466	FALSE	0	PTGS1	16	0.355769
363	2.61157	0.0242222	0.382911	0.52381	7	5	FALSE	GSTP1	10.5714	7	0	0	0.769776	FALSE	0	GSTP1	2408	0.211429
367	2.44628	0.00132588	0.408784	0.863636	12	5	FALSE	EDNRA	17.6667	12	0	0	0.793388	FALSE	0	EDNRA	258	0.267677
382	2.84298	0	0.351744	1	2	5	FALSE	CTSS	22.5	2	0	0	0.736718	FALSE	0	CTSS	0	0.608108
385	2.28099	0.0118155	0.438406	0.571429	15	4	FALSE	PTAFR	17.7333	15	0	0	0.817001	FALSE	0	PTAFR	1308	0.224473
406	2.55372	0.0165289	0.391586	0.833333	12	5	FALSE	HTR2A	14.9167	12	0	0	0.77804	FALSE	0	HTR2A	1172	0.269697
407	2.40496	0.030262	0.415808	0.648352	14	5	FALSE	P2RY1	14.9286	14	0	0	0.799292	FALSE	0	P2RY1	3534	0.22967
410	2.7686	0.00028643	0.361194	0.6	5	5	FALSE	PIK3CG	15.8	5	0	0	0.747344	FALSE	0	PIK3CG	42	0.4
412	2.39669	0.0327126	0.417241	0.561905	15	5	FALSE	P2RY2	14.6667	15	0	0	0.800472	FALSE	0	P2RY2	3752	0.211594
420	2.28099	0.0122313	0.438406	0.590476	15	5	FALSE	F2R	18.6667	15	0	0	0.817001	FALSE	0	F2R	1260	0.230453
423	2.42149	0.00247042	0.412969	0.6	11	5	FALSE	S1PR2	18.3636	11	0	0	0.79693	FALSE	0	S1PR2	248	0.262338
430	1	0	1	1	2	1	FALSE	CHRNA7	2	2	0	0	1	FALSE	0	CHRNA7	0	1
431	1	0	1	1	2	1	FALSE	CHRNA4	2	2	0	0	1	FALSE	0	CHRNA4	0	1
440	2.68595	0	0.372308	1	3	5	FALSE	PRF1	24.3333	3	0	0	0.75915	FALSE	0	PRF1	0	0.477124
449	1	0	1	1	2	1	FALSE	CHRNA3	2	2	0	0	1	FALSE	0	CHRNA3	0	1
466	2.44628	0.00169294	0.408784	0.266667	6	5	FALSE	SPHK1	17.5	6	0	0	0.793388	FALSE	0	SPHK1	158	0.251208
468	2.47107	0.00249324	0.404682	0.6	10	5	FALSE	PIK3CD	18.1	10	0	0	0.789847	FALSE	0	PIK3CD	442	0.278462
477	2.99174	0	0.334254	1	2	5	FALSE	KLKB1	16	2	0	0	0.715466	FALSE	0	KLKB1	0	0.727273
488	2.44628	0.00293113	0.408784	0.545455	12	5	FALSE	CHRM2	15.75	12	0	0	0.793388	FALSE	0	CHRM2	226	0.238636
492	2.38017	0.00523459	0.420139	0.717949	13	5	FALSE	EDNRB	17	13	0	0	0.802834	FALSE	0	EDNRB	546	0.241758
493	2.56198	0	0.390323	1	11	5	FALSE	CHRM3	16.2727	11	0	0	0.77686	FALSE	0	CHRM3	0	0.290584
514	2.54545	0.00196277	0.392857	0.833333	12	5	FALSE	F2RL1	15.3333	12	0	0	0.779221	FALSE	0	F2RL1	62	0.272321
526	2.71074	0.00035386	0.368902	0	2	5	FALSE	ADORA2B	23.5	2	0	0	0.755608	FALSE	0	ADORA2B	38	0.511364
541	3.24793	0	0.307888	1	3	6	FALSE	P2RX7	11.3333	3	0	0	0.678867	FALSE	0	P2RX7	0	0.62963
542	3.21488	0.0270129	0.311054	0.4	5	6	FALSE	P2RX3	8	5	0	0	0.683589	FALSE	0	P2RX3	3464	0.4
547	2.65289	0.00029354	0.376947	0.5	4	5	FALSE	NOS1	19.5	4	0	0	0.763872	FALSE	0	NOS1	42	0.382353
558	2.56198	0	0.390323	1	11	5	FALSE	TACR2	16.2727	11	0	0	0.77686	FALSE	0	TACR2	0	0.290584
569	4.24793	0	0.235409	0	1	7	FALSE	XDH	6	1	0	0	0.536009	FALSE	0	XDH	0	0
576	3.54545	0	0.282051	0	1	6	FALSE	SLC6A4	12	1	0	0	0.636364	FALSE	0	SLC6A4	0	0
583	2.76033	0	0.362275	1	4	5	FALSE	FABP5	16.75	4	0	0	0.748524	FALSE	0	FABP5	0	0.39881
590	4.05785	0	0.246436	0	1	6	FALSE	GC	3	1	0	0	0.563164	FALSE	0	GC	0	0
601	2.35537	0.00117153	0.424561	0.611111	9	4	FALSE	TLR9	27.7778	9	0	0	0.806375	FALSE	0	TLR9	204	0.36075
604	2.75207	0.0369448	0.363363	0.166667	4	5	FALSE	TRPV4	11.75	4	0	0	0.749705	FALSE	0	TRPV4	3306	0.288462
669	2.64463	0.00777469	0.378125	0.666667	4	5	FALSE	NQO1	15.5	4	0	0	0.765053	FALSE	0	NQO1	664	0.316327
673	3.4876	0.00046991	0.28673	0.7	5	6	FALSE	GSTM2	5.8	5	0	0	0.644628	FALSE	0	GSTM2	28	0.527273
674	3.58678	4.591e-05	0.278802	0.666667	3	6	FALSE	GSR	5.33333	3	0	0	0.63046	FALSE	0	GSR	2	0.761905
697	3.02479	0	0.330601	1	2	5	FALSE	PLA2G2A	14	2	0	0	0.710744	FALSE	0	PLA2G2A	0	0.56
721	3.02479	0	0.330601	1	2	5	FALSE	PLA2G10	14	2	0	0	0.710744	FALSE	0	PLA2G10	0	0.56
723	2.70248	0	0.370031	1	2	5	FALSE	BRD4	31	2	0	0	0.756789	FALSE	0	BRD4	0	0.688889
734	3.67769	0.00383109	0.27191	0.333333	3	6	FALSE	TRPC6	4	3	0	0	0.617473	FALSE	0	TRPC6	684	0.611111
771	2.69421	9.211e-05	0.371166	0	2	5	FALSE	NR1I2	25	2	0	0	0.757969	FALSE	0	NR1I2	12	0.55814
775	2.72727	0	0.366667	0	1	5	FALSE	MIF	43	1	0	0	0.753247	FALSE	0	MIF	0	0
886	2.83471	0	0.35277	0	1	5	FALSE	MMP12	40	1	0	0	0.737898	FALSE	0	MMP12	0	0
