# Supplementary material for: Suppressing inflammatory signals and apoptosis-linked sphingolipid metabolism underlies therapeutic potential of Qing-Jin-Hua-Tan decoction against chronic obstructive pulmonary disease
Source: Heliyon. 2024 Jan 18;10(3):e24336. doi: 10.1016/j.heliyon.2024.e24336 (PMC10839876; doi:10.1016/j.heliyon.2024.e24336)
Supplement: Multimedia component 2 [file mmc2.xlsx]

## Sheet: DEGs
Gene_id	Model_vs_Control	QJHTD_vs_Model	Sum	Gene name	Gene description
9674	9122	1322	9674
ENSMUSG00000002012	yes|down	no|down	1	Pnck	pregnancy upregulated non-ubiquitously expressed CaM kinase [Source:MGI Symbol;Acc:MGI:1347357]
ENSMUSG00000112822	yes|down	yes|up	2	A130012E19Rik	RIKEN cDNA A130012E19 gene [Source:MGI Symbol;Acc:MGI:2443640]
ENSMUSG00000118623	yes|up	no|up	1	AL935121.1	novel protein
ENSMUSG00000028186	no|up	yes|down	1	Uox	urate oxidase [Source:MGI Symbol;Acc:MGI:98907]
ENSMUSG00000104720	yes|up	no|down	1	Gm43138	predicted gene 43138 [Source:MGI Symbol;Acc:MGI:5663275]
ENSMUSG00000053219	yes|up	no|down	1	Raet1e	retinoic acid early transcript 1E [Source:MGI Symbol;Acc:MGI:2675273]
ENSMUSG00000109810	yes|down	no|up	1	Gm45592	predicted gene 45592 [Source:MGI Symbol;Acc:MGI:5791428]
ENSMUSG00000043501	yes|down	no|down	1	Lgals2	lectin, galactose-binding, soluble 2 [Source:MGI Symbol;Acc:MGI:895068]
ENSMUSG00000046027	yes|up	no|up	1	Stard5	StAR-related lipid transfer (START) domain containing 5 [Source:MGI Symbol;Acc:MGI:2156765]
ENSMUSG00000108431	yes|down	no|no test	1	Gm42375	predicted gene, 42375 [Source:MGI Symbol;Acc:MGI:5625260]
ENSMUSG00000093859	yes|down	no|up	1	Gm7882	predicted gene 7882 [Source:MGI Symbol;Acc:MGI:3647603]
ENSMUSG00000093858	yes|down	no|no test	1	Gm19967	predicted gene, 19967 [Source:MGI Symbol;Acc:MGI:5012152]
ENSMUSG00000108436	yes|up	no|down	1	Gm44851	predicted gene 44851 [Source:MGI Symbol;Acc:MGI:5753427]
ENSMUSG00000001802	yes|down	no|up	1	Lrp3	low density lipoprotein receptor-related protein 3 [Source:MGI Symbol;Acc:MGI:3584516]
ENSMUSG00000053214	yes|down	yes|up	2	Gm9899	predicted gene 9899 [Source:MGI Symbol;Acc:MGI:3708711]
ENSMUSG00000035133	yes|down	no|down	1	Arhgap5	Rho GTPase activating protein 5 [Source:MGI Symbol;Acc:MGI:1332637]
ENSMUSG00000075555	yes|up	no|down	1	Gm10863	predicted gene 10863 [Source:MGI Symbol;Acc:MGI:3641623]
ENSMUSG00000042453	yes|up	no|up	1	Reln	reelin [Source:MGI Symbol;Acc:MGI:103022]
ENSMUSG00000042451	yes|up	no|up	1	Mybph	myosin binding protein H [Source:MGI Symbol;Acc:MGI:1858196]
ENSMUSG00000011008	yes|up	no|up	1	Mcoln2	mucolipin 2 [Source:MGI Symbol;Acc:MGI:1915529]
ENSMUSG00000069833	yes|down	no|up	1	Ahnak	AHNAK nucleoprotein (desmoyokin) [Source:MGI Symbol;Acc:MGI:1316648]
ENSMUSG00000069830	yes|up	no|down	1	Nlrp1a	NLR family, pyrin domain containing 1A [Source:MGI Symbol;Acc:MGI:2684861]
ENSMUSG00000028238	yes|up	no|up	1	Atp6v0d2	ATPase, H+ transporting, lysosomal V0 subunit D2 [Source:MGI Symbol;Acc:MGI:1924415]
ENSMUSG00000033862	yes|down	no|up	1	Cdk10	cyclin-dependent kinase 10 [Source:MGI Symbol;Acc:MGI:2448549]
ENSMUSG00000033863	yes|down	no|up	1	Klf9	Kruppel-like factor 9 [Source:MGI Symbol;Acc:MGI:1333856]
ENSMUSG00000033860	yes|up	yes|down	2	Fgg	fibrinogen gamma chain [Source:MGI Symbol;Acc:MGI:95526]
ENSMUSG00000107690	yes|down	no|up	1	Gm44044	predicted gene, 44044 [Source:MGI Symbol;Acc:MGI:5690436]
ENSMUSG00000038763	yes|down	no|up	1	Alpk3	alpha-kinase 3 [Source:MGI Symbol;Acc:MGI:2151224]
ENSMUSG00000114970	yes|down	no|up	1	Gm49069	predicted gene, 49069 [Source:MGI Symbol;Acc:MGI:6118452]
ENSMUSG00000044534	yes|down	no|up	1	Ackr2	atypical chemokine receptor 2 [Source:MGI Symbol;Acc:MGI:1891697]
ENSMUSG00000068122	no|up	yes|down	1	Agtr2	angiotensin II receptor, type 2 [Source:MGI Symbol;Acc:MGI:87966]
ENSMUSG00000100622	no|down	yes|down	1	Gm20379	predicted gene, 20379 [Source:MGI Symbol;Acc:MGI:5012564]
ENSMUSG00000100629	yes|down	no|up	1	Gm28192	predicted gene 28192 [Source:MGI Symbol;Acc:MGI:5578898]
ENSMUSG00000068129	yes|up	no|up	1	Cst7	cystatin F (leukocystatin) [Source:MGI Symbol;Acc:MGI:1298217]
ENSMUSG00000019916	yes|down	no|down	1	P4ha1	procollagen-proline, 2-oxoglutarate 4-dioxygenase (proline 4-hydroxylase), alpha 1 polypeptide [Source:MGI Symbol;Acc:MGI:97463]
ENSMUSG00000004948	yes|up	no|down	1	Zp3	zona pellucida glycoprotein 3 [Source:MGI Symbol;Acc:MGI:99215]
ENSMUSG00000078607	yes|down	no|up	1	1810010H24Rik	RIKEN cDNA 1810010H24 gene [Source:MGI Symbol;Acc:MGI:1916316]
ENSMUSG00000078606	yes|up	no|up	1	Gm4070	predicted gene 4070 [Source:MGI Symbol;Acc:MGI:3782245]
ENSMUSG00000110899	yes|down	yes|up	2	Gm48840	predicted gene, 48840 [Source:MGI Symbol;Acc:MGI:6098571]
ENSMUSG00000095335	yes|up	no|down	1	Igkv3-5	immunoglobulin kappa chain variable 3-5 [Source:MGI Symbol;Acc:MGI:1330854]
ENSMUSG00000095338	yes|up	yes|up	2	Igkv3-9	immunoglobulin kappa variable 3-9 [Source:MGI Symbol;Acc:MGI:1330856]
ENSMUSG00000117748	yes|down	no|up	1	Gm50241	predicted gene, 50241 [Source:MGI Symbol;Acc:MGI:6303050]
ENSMUSG00000110891	yes|down	no|no change	1	Gm40639	predicted gene, 40639 [Source:MGI Symbol;Acc:MGI:5623524]
ENSMUSG00000020364	yes|down	no|up	1	Zfp354a	zinc finger protein 354A [Source:MGI Symbol;Acc:MGI:103172]
ENSMUSG00000027401	yes|down	no|down	1	Tgm3	transglutaminase 3, E polypeptide [Source:MGI Symbol;Acc:MGI:98732]
ENSMUSG00000103711	yes|down	no|up	1	Tstd1	thiosulfate sulfurtransferase (rhodanese)-like domain containing 1 [Source:MGI Symbol;Acc:MGI:3648482]
ENSMUSG00000090942	yes|up	no|up	1	F830016B08Rik	RIKEN cDNA F830016B08 gene [Source:MGI Symbol;Acc:MGI:3588218]
ENSMUSG00000004892	yes|down	no|down	1	Bcan	brevican [Source:MGI Symbol;Acc:MGI:1096385]
ENSMUSG00000027408	yes|up	no|up	1	Cpxm1	carboxypeptidase X 1 (M14 family) [Source:MGI Symbol;Acc:MGI:1934569]
ENSMUSG00000064125	yes|down	no|down	1	Prr36	proline rich 36 [Source:MGI Symbol;Acc:MGI:3605626]
ENSMUSG00000039364	yes|up	no|down	1	Sectm1b	secreted and transmembrane 1B [Source:MGI Symbol;Acc:MGI:1929083]
ENSMUSG00000113909	yes|down	no|down	1	Gm36377	predicted gene, 36377 [Source:MGI Symbol;Acc:MGI:5595536]
ENSMUSG00000037606	yes|down	no|up	1	Osbpl5	oxysterol binding protein-like 5 [Source:MGI Symbol;Acc:MGI:1930265]
ENSMUSG00000107412	yes|down	no|up	1	Gm20383	predicted gene, 20383 [Source:MGI Symbol;Acc:MGI:5012568]
ENSMUSG00000044287	yes|down	no|down	1	Nrn1l	neuritin 1-like [Source:MGI Symbol;Acc:MGI:2443642]
ENSMUSG00000054074	yes|down	no|up	1	Skida1	SKI/DACH domain containing 1 [Source:MGI Symbol;Acc:MGI:1919918]
ENSMUSG00000054072	yes|up	no|up	1	Iigp1	interferon inducible GTPase 1 [Source:MGI Symbol;Acc:MGI:1926259]
ENSMUSG00000001270	yes|down	no|up	1	Ckb	creatine kinase, brain [Source:MGI Symbol;Acc:MGI:88407]
ENSMUSG00000022965	yes|up	no|down	1	Ifngr2	interferon gamma receptor 2 [Source:MGI Symbol;Acc:MGI:107654]
ENSMUSG00000092021	yes|up	no|down	1	Gbp11	guanylate binding protein 11 [Source:MGI Symbol;Acc:MGI:3646307]
ENSMUSG00000099908	yes|down	no|up	1	Gm28539	predicted gene 28539 [Source:MGI Symbol;Acc:MGI:5579245]
ENSMUSG00000082051	yes|down	no|down	1	Gm16072	predicted gene 16072 [Source:MGI Symbol;Acc:MGI:3801776]
ENSMUSG00000096225	yes|up	yes|down	2	Lhx8	LIM homeobox protein 8 [Source:MGI Symbol;Acc:MGI:1096343]
ENSMUSG00000048285	yes|down	no|up	1	Frmd6	FERM domain containing 6 [Source:MGI Symbol;Acc:MGI:2442579]
ENSMUSG00000099907	yes|down	no|no change	1	Gm10421	predicted gene 10421 [Source:MGI Symbol;Acc:MGI:3642601]
ENSMUSG00000096221	yes|down	no|up	1	1500002C15Rik	RIKEN cDNA 1500002C15 gene [Source:MGI Symbol;Acc:MGI:1916196]
ENSMUSG00000096220	yes|down	no|down	1	Olfr775	olfactory receptor 775 [Source:MGI Symbol;Acc:MGI:3030609]
ENSMUSG00000117955	yes|down	no|up	1	Gm50205	predicted gene, 50205 [Source:MGI Symbol;Acc:MGI:6302988]
ENSMUSG00000096732	yes|up	no|up	1	Gm8897	predicted gene 8897 [Source:MGI Symbol;Acc:MGI:3779819]
ENSMUSG00000036766	yes|down	yes|down	2	Dner	delta/notch-like EGF repeat containing [Source:MGI Symbol;Acc:MGI:2152889]
ENSMUSG00000036768	yes|up	no|up	1	Kif15	kinesin family member 15 [Source:MGI Symbol;Acc:MGI:1098258]
ENSMUSG00000021587	yes|down	no|up	1	Pcsk1	proprotein convertase subtilisin/kexin type 1 [Source:MGI Symbol;Acc:MGI:97511]
ENSMUSG00000079800	yes|up	no|up	1	AC125149.3
ENSMUSG00000113019	yes|down	no|up	1	Gm47467	predicted gene, 47467 [Source:MGI Symbol;Acc:MGI:6096433]
ENSMUSG00000116024	yes|down	no|up	1	Gm49527	predicted gene, 49527 [Source:MGI Symbol;Acc:MGI:6155227]
ENSMUSG00000116534	yes|up	no|down	1	Gm49731	predicted gene, 49731 [Source:MGI Symbol;Acc:MGI:6215214]
ENSMUSG00000021589	yes|down	no|down	1	Rhobtb3	Rho-related BTB domain containing 3 [Source:MGI Symbol;Acc:MGI:1920546]
ENSMUSG00000116021	yes|down	no|down	1	Gm49474	predicted gene, 49474 [Source:MGI Symbol;Acc:MGI:6155141]
ENSMUSG00000113010	yes|up	yes|down	2	Gm34084	predicted gene, 34084 [Source:MGI Symbol;Acc:MGI:5593243]
ENSMUSG00000037145	yes|up	no|down	1	2210407C18Rik	RIKEN cDNA 2210407C18 gene [Source:MGI Symbol;Acc:MGI:1925604]
ENSMUSG00000037143	yes|down	no|down	1	Cfap61	cilia and flagella associated protein 61 [Source:MGI Symbol;Acc:MGI:1926024]
ENSMUSG00000084842	yes|down	no|up	1	Pabpc1l2b-ps	poly(A) binding protein, cytoplasmic 1-like 2B, pseudogene [Source:MGI Symbol;Acc:MGI:3644774]
ENSMUSG00000084844	yes|down	no|up	1	Hoxb3os	homeobox B3 and homeobox B2, opposite strand [Source:MGI Symbol;Acc:MGI:103211]
ENSMUSG00000001095	yes|up	no|down	1	Slc13a2	solute carrier family 13 (sodium-dependent dicarboxylate transporter), member 2 [Source:MGI Symbol;Acc:MGI:1276558]
ENSMUSG00000115946	yes|up	no|down	1	Mirt2	myocardial infraction associated transcript 2 [Source:MGI Symbol;Acc:MGI:3642813]
ENSMUSG00000104292	yes|down	no|no change	1	Gm38042	predicted gene, 38042 [Source:MGI Symbol;Acc:MGI:5611270]
ENSMUSG00000081343	yes|down	no|up	1	Gm16071	predicted gene 16071 [Source:MGI Symbol;Acc:MGI:3801777]
ENSMUSG00000033688	no|up	yes|down	1	1300017J02Rik	RIKEN cDNA 1300017J02 gene [Source:MGI Symbol;Acc:MGI:1919025]
ENSMUSG00000112639	yes|down	no|up	1	A730063M14Rik	RIKEN cDNA A730063M14 gene [Source:MGI Symbol;Acc:MGI:2443898]
ENSMUSG00000083496	yes|down	no|up	1	Gm11263	predicted gene 11263 [Source:MGI Symbol;Acc:MGI:3651899]
ENSMUSG00000055216	yes|down	no|down	1	9430025C20Rik	RIKEN cDNA 9430025C20 gene [Source:MGI Symbol;Acc:MGI:3045277]
ENSMUSG00000026208	yes|down	no|up	1	Des	desmin [Source:MGI Symbol;Acc:MGI:94885]
ENSMUSG00000071719	yes|down	no|down	1	Tmem28	transmembrane protein 28 [Source:MGI Symbol;Acc:MGI:3648377]
ENSMUSG00000086196	yes|up	no|up	1	Gm13571	predicted gene 13571 [Source:MGI Symbol;Acc:MGI:3652223]
ENSMUSG00000071713	yes|up	no|down	1	Csf2rb	colony stimulating factor 2 receptor, beta, low-affinity (granulocyte-macrophage) [Source:MGI Symbol;Acc:MGI:1339759]
ENSMUSG00000026203	yes|down	no|up	1	Dnajb2	DnaJ heat shock protein family (Hsp40) member B2 [Source:MGI Symbol;Acc:MGI:1928739]
ENSMUSG00000026205	yes|up	no|down	1	Slc23a3	solute carrier family 23 (nucleobase transporters), member 3 [Source:MGI Symbol;Acc:MGI:104516]
ENSMUSG00000071714	yes|up	no|down	1	Csf2rb2	colony stimulating factor 2 receptor, beta 2, low-affinity (granulocyte-macrophage) [Source:MGI Symbol;Acc:MGI:1339760]
ENSMUSG00000071715	yes|up	no|down	1	Ncf4	neutrophil cytosolic factor 4 [Source:MGI Symbol;Acc:MGI:109186]
ENSMUSG00000026442	yes|up	no|up	1	Nfasc	neurofascin [Source:MGI Symbol;Acc:MGI:104753]
ENSMUSG00000097170	yes|down	no|up	1	Gm16982	predicted gene, 16982 [Source:MGI Symbol;Acc:MGI:4439906]
ENSMUSG00000054920	yes|down	no|up	1	Klhl5	kelch-like 5 [Source:MGI Symbol;Acc:MGI:1919028]
ENSMUSG00000030087	yes|down	no|up	1	Klf15	Kruppel-like factor 15 [Source:MGI Symbol;Acc:MGI:1929988]
ENSMUSG00000030086	yes|down	no|down	1	Chchd6	coiled-coil-helix-coiled-coil-helix domain containing 6 [Source:MGI Symbol;Acc:MGI:1913348]
ENSMUSG00000059741	yes|down	no|up	1	Myl3	myosin, light polypeptide 3 [Source:MGI Symbol;Acc:MGI:97268]
ENSMUSG00000032554	yes|up	no|up	1	Trf	transferrin [Source:MGI Symbol;Acc:MGI:98821]
ENSMUSG00000056749	yes|up	no|down	1	Nfil3	nuclear factor, interleukin 3, regulated [Source:MGI Symbol;Acc:MGI:109495]
ENSMUSG00000073409	yes|up	no|up	1	H2-Q6	histocompatibility 2, Q region locus 6 [Source:MGI Symbol;Acc:MGI:95935]
ENSMUSG00000073405	yes|up	no|up	1	H2-T-ps	histocompatibility 2, T region locus, pseudogene [Source:MGI Symbol;Acc:MGI:2442805]
ENSMUSG00000073406	yes|up	no|up	1	H2-Bl	histocompatibility 2, blastocyst [Source:MGI Symbol;Acc:MGI:892004]
ENSMUSG00000073407	yes|up	no|up	1	Gm6034	predicted gene 6034 [Source:MGI Symbol;Acc:MGI:3646212]
ENSMUSG00000073400	yes|up	yes|down	2	Trim10	tripartite motif-containing 10 [Source:MGI Symbol;Acc:MGI:1338757]
ENSMUSG00000073402	yes|up	no|up	1	Gm8909	predicted gene 8909 [Source:MGI Symbol;Acc:MGI:3704134]
ENSMUSG00000073403	yes|up	no|up	1	Gm10499	predicted gene 10499 [Source:MGI Symbol;Acc:MGI:3702919]
ENSMUSG00000041831	yes|up	no|up	1	Sytl3	synaptotagmin-like 3 [Source:MGI Symbol;Acc:MGI:1933367]
ENSMUSG00000041347	yes|up	no|down	1	Bdkrb1	bradykinin receptor, beta 1 [Source:MGI Symbol;Acc:MGI:88144]
ENSMUSG00000031933	yes|up	no|up	1	Izumo1r	IZUMO1 receptor, JUNO [Source:MGI Symbol;Acc:MGI:1929185]
ENSMUSG00000000320	yes|down	no|up	1	Alox12	arachidonate 12-lipoxygenase [Source:MGI Symbol;Acc:MGI:87998]
ENSMUSG00000031425	yes|down	no|down	1	Plp1	proteolipid protein (myelin) 1 [Source:MGI Symbol;Acc:MGI:97623]
ENSMUSG00000000325	yes|down	no|up	1	Arvcf	armadillo repeat gene deleted in velocardiofacial syndrome [Source:MGI Symbol;Acc:MGI:109620]
ENSMUSG00000060924	yes|up	no|up	1	Csmd1	CUB and Sushi multiple domains 1 [Source:MGI Symbol;Acc:MGI:2137383]
ENSMUSG00000060923	yes|down	no|up	1	Acyp2	acylphosphatase 2, muscle type [Source:MGI Symbol;Acc:MGI:1922822]
ENSMUSG00000086228	yes|down	no|no change	1	Ubap1l	ubiquitin-associated protein 1-like [Source:MGI Symbol;Acc:MGI:2685360]
ENSMUSG00000108199	yes|down	no|up	1	Gm44249	predicted gene, 44249 [Source:MGI Symbol;Acc:MGI:5690641]
ENSMUSG00000110706	yes|down	yes|up	2	Gm45709	predicted gene 45709 [Source:MGI Symbol;Acc:MGI:5804824]
ENSMUSG00000110702	yes|down	no|up	1	Gm45767	predicted gene 45767 [Source:MGI Symbol;Acc:MGI:5804882]
ENSMUSG00000067599	no|down	yes|up	1	Klra7	killer cell lectin-like receptor, subfamily A, member 7 [Source:MGI Symbol;Acc:MGI:101901]
ENSMUSG00000062077	yes|down	yes|up	2	Trim54	tripartite motif-containing 54 [Source:MGI Symbol;Acc:MGI:1889623]
ENSMUSG00000062073	yes|up	yes|down	2	Gm10109	predicted gene 10109 [Source:MGI Symbol;Acc:MGI:3647742]
ENSMUSG00000062070	yes|up	no|down	1	Pgk1	phosphoglycerate kinase 1 [Source:MGI Symbol;Acc:MGI:97555]
ENSMUSG00000104876	yes|down	no|up	1	Trdc	T cell receptor delta, constant region [Source:MGI Symbol;Acc:MGI:98612]
ENSMUSG00000056569	yes|down	no|down	1	Mpz	myelin protein zero [Source:MGI Symbol;Acc:MGI:103177]
ENSMUSG00000051246	yes|down	yes|up	2	Msantd1	Myb/SANT-like DNA-binding domain containing 1 [Source:MGI Symbol;Acc:MGI:2684990]
ENSMUSG00000076928	yes|up	no|up	1	Trac	T cell receptor alpha constant [Source:MGI Symbol;Acc:MGI:4439838]
ENSMUSG00000051243	yes|up	no|up	1	Islr2	immunoglobulin superfamily containing leucine-rich repeat 2 [Source:MGI Symbol;Acc:MGI:2444277]
ENSMUSG00000029005	yes|up	no|down	1	Draxin	dorsal inhibitory axon guidance protein [Source:MGI Symbol;Acc:MGI:1917683]
ENSMUSG00000022054	yes|down	no|up	1	Nefm	neurofilament, medium polypeptide [Source:MGI Symbol;Acc:MGI:97314]
ENSMUSG00000083863	yes|down	no|down	1	Gm13341	predicted gene 13341 [Source:MGI Symbol;Acc:MGI:3650228]
ENSMUSG00000022056	yes|down	no|down	1	Adam7	a disintegrin and metallopeptidase domain 7 [Source:MGI Symbol;Acc:MGI:107247]
ENSMUSG00000089417	yes|down	no|up	1	Gm22009	predicted gene, 22009 [Source:MGI Symbol;Acc:MGI:5451786]
ENSMUSG00000030032	yes|down	no|down	1	Wdr54	WD repeat domain 54 [Source:MGI Symbol;Acc:MGI:1922909]
ENSMUSG00000038267	yes|down	no|up	1	Slc22a23	solute carrier family 22, member 23 [Source:MGI Symbol;Acc:MGI:1920352]
ENSMUSG00000026979	yes|up	no|down	1	Psd4	pleckstrin and Sec7 domain containing 4 [Source:MGI Symbol;Acc:MGI:2674093]
ENSMUSG00000020562	yes|down	no|down	1	Efcab10	EF-hand calcium binding domain 10 [Source:MGI Symbol;Acc:MGI:1922290]
ENSMUSG00000085334	yes|down	no|down	1	Gm12940	predicted gene 12940 [Source:MGI Symbol;Acc:MGI:3702626]
ENSMUSG00000028758	no|down	yes|down	1	Kif17	kinesin family member 17 [Source:MGI Symbol;Acc:MGI:1098229]
ENSMUSG00000020566	yes|down	no|up	1	Atp6v1c2	ATPase, H+ transporting, lysosomal V1 subunit C2 [Source:MGI Symbol;Acc:MGI:1916025]
ENSMUSG00000085882	yes|down	no|down	1	2610507I01Rik	RIKEN cDNA 2610507I01 gene [Source:MGI Symbol;Acc:MGI:1919453]
ENSMUSG00000025586	yes|down	no|up	1	Cpeb1	cytoplasmic polyadenylation element binding protein 1 [Source:MGI Symbol;Acc:MGI:108442]
ENSMUSG00000118281	yes|down	no|up	1	Gm50242	predicted gene, 50242 [Source:MGI Symbol;Acc:MGI:6303052]
ENSMUSG00000028751	yes|up	no|down	1	Pla2g2e	phospholipase A2, group IIE [Source:MGI Symbol;Acc:MGI:1349660]
ENSMUSG00000085338	yes|down	no|up	1	2410004I01Rik	RIKEN cDNA 2410004I01 gene [Source:MGI Symbol;Acc:MGI:1916989]
ENSMUSG00000029919	yes|up	no|down	1	Hpgds	hematopoietic prostaglandin D synthase [Source:MGI Symbol;Acc:MGI:1859384]
ENSMUSG00000029915	yes|up	no|down	1	Clec5a	C-type lectin domain family 5, member a [Source:MGI Symbol;Acc:MGI:1345151]
ENSMUSG00000029910	yes|up	no|up	1	Mad2l1	MAD2 mitotic arrest deficient-like 1 [Source:MGI Symbol;Acc:MGI:1860374]
ENSMUSG00000029913	yes|down	no|down	1	Prdm5	PR domain containing 5 [Source:MGI Symbol;Acc:MGI:1918029]
ENSMUSG00000043088	yes|down	no|up	1	Il17re	interleukin 17 receptor E [Source:MGI Symbol;Acc:MGI:1889371]
ENSMUSG00000022582	yes|up	no|down	1	Ly6g	lymphocyte antigen 6 complex, locus G [Source:MGI Symbol;Acc:MGI:109440]
ENSMUSG00000066178	yes|down	no|up	1	6030445D17Rik	RIKEN cDNA 6030445D17 gene [Source:MGI Symbol;Acc:MGI:2443447]
ENSMUSG00000090192	yes|up	yes|down	2	Gm16556	predicted gene 16556 [Source:MGI Symbol;Acc:MGI:4414976]
ENSMUSG00000022586	yes|up	no|up	1	Ly6i	lymphocyte antigen 6 complex, locus I [Source:MGI Symbol;Acc:MGI:1888480]
ENSMUSG00000022584	yes|up	no|up	1	Ly6c2	lymphocyte antigen 6 complex, locus C2 [Source:MGI Symbol;Acc:MGI:3712069]
ENSMUSG00000090199	yes|down	no|no test	1	Gm16029	predicted gene 16029 [Source:MGI Symbol;Acc:MGI:3801714]
ENSMUSG00000066175	yes|down	no|down	1	2510046G10Rik	RIKEN cDNA 2510046G10 gene [Source:MGI Symbol;Acc:MGI:3698051]
ENSMUSG00000095787	yes|up	no|up	1	AC133103.6
ENSMUSG00000084688	yes|down	no|no change	1	n-R5s43	nuclear encoded rRNA 5S 43 [Source:MGI Symbol;Acc:MGI:4421888]
ENSMUSG00000006179	yes|up	no|down	1	Prss16	protease, serine 16 (thymus) [Source:MGI Symbol;Acc:MGI:1859181]
ENSMUSG00000038357	yes|up	no|down	1	Camp	cathelicidin antimicrobial peptide [Source:MGI Symbol;Acc:MGI:108443]
ENSMUSG00000020698	yes|down	no|up	1	Cct6b	chaperonin containing Tcp1, subunit 6b (zeta) [Source:MGI Symbol;Acc:MGI:1329013]
ENSMUSG00000015854	yes|up	no|up	1	Cd5l	CD5 antigen-like [Source:MGI Symbol;Acc:MGI:1334419]
ENSMUSG00000043263	yes|up	yes|up	2	Ifi209	interferon activated gene 209 [Source:MGI Symbol;Acc:MGI:2138243]
ENSMUSG00000048502	yes|down	yes|up	2	Duxbl1	double homeobox B-like 1 [Source:MGI Symbol;Acc:MGI:1916048]
ENSMUSG00000046561	yes|down	no|up	1	Arsj	arylsulfatase J [Source:MGI Symbol;Acc:MGI:2443513]
ENSMUSG00000052539	yes|down	no|up	1	Magi3	membrane associated guanylate kinase, WW and PDZ domain containing 3 [Source:MGI Symbol;Acc:MGI:1923484]
ENSMUSG00000037966	yes|up	no|down	1	Ninj1	ninjurin 1 [Source:MGI Symbol;Acc:MGI:1196617]
ENSMUSG00000092849	yes|down	no|up	1	Gm24327	predicted gene, 24327 [Source:MGI Symbol;Acc:MGI:5454104]
ENSMUSG00000037962	yes|down	yes|up	2	Rflna	refilin A [Source:MGI Symbol;Acc:MGI:1920371]
ENSMUSG00000100627	yes|down	no|up	1	A830008E24Rik	RIKEN cDNA A830008E24 gene [Source:MGI Symbol;Acc:MGI:3041183]
ENSMUSG00000092593	yes|down	no|no change	1	Gm20492	predicted gene 20492 [Source:MGI Symbol;Acc:MGI:5141957]
ENSMUSG00000045038	yes|down	no|up	1	Prkce	protein kinase C, epsilon [Source:MGI Symbol;Acc:MGI:97599]
ENSMUSG00000095789	yes|down	no|down	1	Nupr1l	nuclear protein transcriptional regulator 1 like [Source:MGI Symbol;Acc:MGI:1923099]
ENSMUSG00000092595	yes|up	no|up	1	Gm20427	predicted gene 20427 [Source:MGI Symbol;Acc:MGI:5141892]
ENSMUSG00000042029	yes|up	no|up	1	Ncapg2	non-SMC condensin II complex, subunit G2 [Source:MGI Symbol;Acc:MGI:1923294]
ENSMUSG00000045034	yes|up	no|up	1	Ankrd34b	ankyrin repeat domain 34B [Source:MGI Symbol;Acc:MGI:2443245]
ENSMUSG00000106737	no|no test	yes|up	1	Gm42962	predicted gene 42962 [Source:MGI Symbol;Acc:MGI:5663099]
ENSMUSG00000087013	yes|down	no|up	1	2610027K06Rik	RIKEN cDNA 2610027K06 gene [Source:MGI Symbol;Acc:MGI:1917159]
ENSMUSG00000087014	yes|down	no|up	1	Gm16364	predicted gene 16364 [Source:MGI Symbol;Acc:MGI:3840142]
ENSMUSG00000045031	yes|down	no|down	1	Cetn4	centrin 4 [Source:MGI Symbol;Acc:MGI:2677454]
ENSMUSG00000028532	yes|down	no|down	1	Cachd1	cache domain containing 1 [Source:MGI Symbol;Acc:MGI:2444177]
ENSMUSG00000028536	yes|down	no|down	1	2610528J11Rik	RIKEN cDNA 2610528J11 gene [Source:MGI Symbol;Acc:MGI:1913701]
ENSMUSG00000025058	yes|up	no|up	1	5430427O19Rik	RIKEN cDNA 5430427O19 gene [Source:MGI Symbol;Acc:MGI:1918648]
ENSMUSG00000025059	yes|up	no|down	1	Gk	glycerol kinase [Source:MGI Symbol;Acc:MGI:106594]
ENSMUSG00000097107	yes|up	no|down	1	Platr6	pluripotency associated transcript 6 [Source:MGI Symbol;Acc:MGI:3779636]
ENSMUSG00000021613	yes|down	no|down	1	Hapln1	hyaluronan and proteoglycan link protein 1 [Source:MGI Symbol;Acc:MGI:1337006]
ENSMUSG00000021614	yes|up	no|up	1	Vcan	versican [Source:MGI Symbol;Acc:MGI:102889]
ENSMUSG00000032300	yes|up	no|up	1	1700017B05Rik	RIKEN cDNA 1700017B05 gene [Source:MGI Symbol;Acc:MGI:1921461]
ENSMUSG00000039133	yes|down	no|no change	1	9330171B17Rik	RIKEN cDNA 9330171B17 gene [Source:MGI Symbol;Acc:MGI:3696417]
ENSMUSG00000039131	yes|down	no|down	1	Gipc2	GIPC PDZ domain containing family, member 2 [Source:MGI Symbol;Acc:MGI:1889209]
ENSMUSG00000032305	yes|down	no|up	1	Fam219b	family with sequence similarity 219, member B [Source:MGI Symbol;Acc:MGI:1925573]
ENSMUSG00000108621	yes|down	no|up	1	Gm37494	predicted gene, 37494 [Source:MGI Symbol;Acc:MGI:5610722]
ENSMUSG00000095332	yes|down	no|up	1	Gm9821	predicted gene 9821 [Source:MGI Symbol;Acc:MGI:3704208]
ENSMUSG00000103529	yes|down	no|up	1	A730089K16Rik	RIKEN cDNA A730089K16 gene [Source:MGI Symbol;Acc:MGI:2443970]
ENSMUSG00000053914	yes|up	no|down	1	Kdm4d	lysine (K)-specific demethylase 4D [Source:MGI Symbol;Acc:MGI:3606484]
ENSMUSG00000021779	yes|down	no|up	1	Thrb	thyroid hormone receptor beta [Source:MGI Symbol;Acc:MGI:98743]
ENSMUSG00000074178	yes|down	no|up	1	Gm10638	predicted gene 10638 [Source:MGI Symbol;Acc:MGI:3704316]
ENSMUSG00000017724	yes|up	no|down	1	Etv4	ets variant 4 [Source:MGI Symbol;Acc:MGI:99423]
ENSMUSG00000021772	yes|down	no|up	1	Nkiras1	NFKB inhibitor interacting Ras-like protein 1 [Source:MGI Symbol;Acc:MGI:1916971]
ENSMUSG00000021775	yes|down	no|up	1	Nr1d2	nuclear receptor subfamily 1, group D, member 2 [Source:MGI Symbol;Acc:MGI:2449205]
ENSMUSG00000009350	yes|up	no|up	1	Mpo	myeloperoxidase [Source:MGI Symbol;Acc:MGI:97137]
ENSMUSG00000114569	yes|up	yes|down	2	Gm35215	predicted gene, 35215 [Source:MGI Symbol;Acc:MGI:5594374]
ENSMUSG00000086769	yes|down	yes|up	2	Gm15587	predicted gene 15587 [Source:MGI Symbol;Acc:MGI:3783035]
ENSMUSG00000042138	yes|down	no|up	1	Msantd2	Myb/SANT-like DNA-binding domain containing 2 [Source:MGI Symbol;Acc:MGI:2384579]
ENSMUSG00000117379	yes|up	no|down	1	Gm50022	predicted gene, 50022 [Source:MGI Symbol;Acc:MGI:6275319]
ENSMUSG00000108601	yes|down	yes|down	2	Gm44645	predicted gene 44645 [Source:MGI Symbol;Acc:MGI:5753221]
ENSMUSG00000049037	yes|up	no|down	1	Clec4a1	C-type lectin domain family 4, member a1 [Source:MGI Symbol;Acc:MGI:3036291]
ENSMUSG00000049038	yes|down	no|up	1	Mterf2	mitochondrial transcription termination factor 2 [Source:MGI Symbol;Acc:MGI:1921488]
ENSMUSG00000110898	yes|up	no|down	1	Gm40638	predicted gene, 40638 [Source:MGI Symbol;Acc:MGI:5623523]
ENSMUSG00000086765	yes|up	yes|down	2	Gm11827	predicted gene 11827 [Source:MGI Symbol;Acc:MGI:3649801]
ENSMUSG00000015476	yes|down	no|up	1	Prrt1	proline-rich transmembrane protein 1 [Source:MGI Symbol;Acc:MGI:1932118]
ENSMUSG00000078816	yes|down	no|up	1	Prkcg	protein kinase C, gamma [Source:MGI Symbol;Acc:MGI:97597]
ENSMUSG00000078817	yes|up	no|down	1	Nlrp12	NLR family, pyrin domain containing 12 [Source:MGI Symbol;Acc:MGI:2676630]
ENSMUSG00000107068	yes|down	no|up	1	Gm42742	predicted gene 42742 [Source:MGI Symbol;Acc:MGI:5662879]
ENSMUSG00000078813	yes|down	yes|down	2	Leng1	leukocyte receptor cluster (LRC) member 1 [Source:MGI Symbol;Acc:MGI:1917007]
ENSMUSG00000078810	yes|down	no|down	1	Gp6	glycoprotein 6 (platelet) [Source:MGI Symbol;Acc:MGI:1889810]
ENSMUSG00000099759	yes|down	no|down	1	1700030C10Rik	RIKEN cDNA 1700030C10 gene [Source:MGI Symbol;Acc:MGI:1916763]
ENSMUSG00000033308	yes|down	no|up	1	Dpyd	dihydropyrimidine dehydrogenase [Source:MGI Symbol;Acc:MGI:2139667]
ENSMUSG00000033307	yes|up	no|up	1	Mif	macrophage migration inhibitory factor (glycosylation-inhibiting factor) [Source:MGI Symbol;Acc:MGI:96982]
ENSMUSG00000099021	no|up	yes|down	1	Rn7s1	7S RNA 1 [Source:MGI Symbol;Acc:MGI:97950]
ENSMUSG00000099757	yes|up	no|up	1	BE692007	expressed sequence BE692007 [Source:MGI Symbol;Acc:MGI:3035348]
ENSMUSG00000074165	yes|down	no|up	1	Zfp788	zinc finger protein 788 [Source:MGI Symbol;Acc:MGI:1914857]
ENSMUSG00000050296	yes|down	yes|down	2	Abca12	ATP-binding cassette, sub-family A (ABC1), member 12 [Source:MGI Symbol;Acc:MGI:2676312]
ENSMUSG00000050295	yes|down	no|down	1	Foxc1	forkhead box C1 [Source:MGI Symbol;Acc:MGI:1347466]
ENSMUSG00000032878	yes|down	no|up	1	Ccdc85a	coiled-coil domain containing 85A [Source:MGI Symbol;Acc:MGI:2445069]
ENSMUSG00000103715	yes|down	no|down	1	4933431K14Rik	RIKEN cDNA 4933431K14 gene [Source:MGI Symbol;Acc:MGI:1918545]
ENSMUSG00000093507	yes|down	no|down	1	Gm20627	predicted gene 20627 [Source:MGI Symbol;Acc:MGI:5313074]
ENSMUSG00000032875	yes|down	no|up	1	Arhgef17	Rho guanine nucleotide exchange factor (GEF) 17 [Source:MGI Symbol;Acc:MGI:2673002]
ENSMUSG00000050299	yes|down	yes|down	2	Gm9843	predicted gene 9843 [Source:MGI Symbol;Acc:MGI:3708621]
ENSMUSG00000044071	yes|down	yes|up	2	Tafa2	TAFA chemokine like family member 2 [Source:MGI Symbol;Acc:MGI:2143691]
ENSMUSG00000097617	yes|down	no|up	1	Gm10687	predicted gene 10687 [Source:MGI Symbol;Acc:MGI:3642689]
ENSMUSG00000037685	yes|down	no|up	1	Atp8a1	ATPase, aminophospholipid transporter (APLT), class I, type 8A, member 1 [Source:MGI Symbol;Acc:MGI:1330848]
ENSMUSG00000097613	yes|down	yes|up	2	Gm17597	predicted gene, 17597 [Source:MGI Symbol;Acc:MGI:4937231]
ENSMUSG00000037683	yes|down	no|down	1	Armc3	armadillo repeat containing 3 [Source:MGI Symbol;Acc:MGI:1918132]
ENSMUSG00000037681	yes|down	no|up	1	Esyt3	extended synaptotagmin-like protein 3 [Source:MGI Symbol;Acc:MGI:1098699]
ENSMUSG00000036377	yes|down	no|up	1	C530008M17Rik	RIKEN cDNA C530008M17 gene [Source:MGI Symbol;Acc:MGI:2444817]
ENSMUSG00000070385	yes|down	no|down	1	Ampd1	adenosine monophosphate deaminase 1 [Source:MGI Symbol;Acc:MGI:88015]
ENSMUSG00000117039	yes|down	no|up	1	Gm32358	predicted gene, 32358 [Source:MGI Symbol;Acc:MGI:5591517]
ENSMUSG00000063672	yes|down	no|no test	1	Nkx6-3	NK6 homeobox 3 [Source:MGI Symbol;Acc:MGI:1921811]
ENSMUSG00000022878	yes|down	no|down	1	Adipoq	adiponectin, C1Q and collagen domain containing [Source:MGI Symbol;Acc:MGI:106675]
ENSMUSG00000112023	yes|up	no|down	1	Lilr4b	leukocyte immunoglobulin-like receptor, subfamily B, member 4B [Source:MGI Symbol;Acc:MGI:102702]
ENSMUSG00000041134	yes|down	no|up	1	Cyyr1	cysteine and tyrosine-rich protein 1 [Source:MGI Symbol;Acc:MGI:2152187]
ENSMUSG00000022875	yes|up	no|up	1	Kng1	kininogen 1 [Source:MGI Symbol;Acc:MGI:1097705]
ENSMUSG00000076435	yes|down	no|up	1	Acsf2	acyl-CoA synthetase family member 2 [Source:MGI Symbol;Acc:MGI:2388287]
ENSMUSG00000066952	yes|down	no|down	1	Myo1h	myosin 1H [Source:MGI Symbol;Acc:MGI:1914674]
ENSMUSG00000076431	yes|down	no|up	1	Sox4	SRY (sex determining region Y)-box 4 [Source:MGI Symbol;Acc:MGI:98366]
ENSMUSG00000101389	yes|up	no|down	1	Ms4a4a	membrane-spanning 4-domains, subfamily A, member 4A [Source:MGI Symbol;Acc:MGI:3643932]
ENSMUSG00000076439	yes|down	no|no test	1	Mog	myelin oligodendrocyte glycoprotein [Source:MGI Symbol;Acc:MGI:97435]
ENSMUSG00000038797	yes|down	no|up	1	Zscan2	zinc finger and SCAN domain containing 2 [Source:MGI Symbol;Acc:MGI:99176]
ENSMUSG00000040711	yes|up	no|down	1	Sh3pxd2b	SH3 and PX domains 2B [Source:MGI Symbol;Acc:MGI:2442062]
ENSMUSG00000038791	yes|down	no|down	1	Scgb3a2	secretoglobin, family 3A, member 2 [Source:MGI Symbol;Acc:MGI:2153470]
ENSMUSG00000072723	yes|down	yes|up	2	Gm10044	predicted gene 10044 [Source:MGI Symbol;Acc:MGI:3641749]
ENSMUSG00000072720	yes|down	no|up	1	Myo18b	myosin XVIIIb [Source:MGI Symbol;Acc:MGI:1921626]
ENSMUSG00000113737	yes|down	no|up	1	BB123696	expressed sequence BB123696 [Source:MGI Symbol;Acc:MGI:2145475]
ENSMUSG00000069008	yes|down	no|no test	1	Gm5537	predicted gene 5537 [Source:MGI Symbol;Acc:MGI:3643179]
ENSMUSG00000027610	yes|down	no|down	1	Gss	glutathione synthetase [Source:MGI Symbol;Acc:MGI:95852]
ENSMUSG00000109555	yes|down	no|down	1	Gm44891	predicted gene 44891 [Source:MGI Symbol;Acc:MGI:5753467]
ENSMUSG00000027344	yes|down	no|down	1	Fsip1	fibrous sheath-interacting protein 1 [Source:MGI Symbol;Acc:MGI:1918563]
ENSMUSG00000051747	yes|down	no|up	1	Ttn	titin [Source:MGI Symbol;Acc:MGI:98864]
ENSMUSG00000027340	yes|down	no|up	1	Slc23a2	solute carrier family 23 (nucleobase transporters), member 2 [Source:MGI Symbol;Acc:MGI:1859682]
ENSMUSG00000051748	yes|up	no|down	1	Wfdc21	WAP four-disulfide core domain 21 [Source:MGI Symbol;Acc:MGI:1913357]
ENSMUSG00000112280	yes|down	yes|up	2	A830082N09Rik	RIKEN cDNA A830082N09 gene [Source:MGI Symbol;Acc:MGI:3041184]
ENSMUSG00000090691	yes|down	yes|up	2	Gm3667	predicted gene 3667 [Source:MGI Symbol;Acc:MGI:3781843]
ENSMUSG00000050439	yes|up	no|down	1	Enthd1	ENTH domain containing 1 [Source:MGI Symbol;Acc:MGI:2686088]
ENSMUSG00000098024	yes|down	no|down	1	Gm27003	predicted gene, 27003 [Source:MGI Symbol;Acc:MGI:5504118]
ENSMUSG00000003418	yes|up	no|down	1	St8sia6	ST8 alpha-N-acetyl-neuraminide alpha-2,8-sialyltransferase 6 [Source:MGI Symbol;Acc:MGI:2386797]
ENSMUSG00000092278	yes|up	yes|down	2	Gm8752	predicted pseudogene 8752 [Source:MGI Symbol;Acc:MGI:3647539]
ENSMUSG00000037358	yes|down	no|up	1	Dipk2b	divergent protein kinase domain 2B [Source:MGI Symbol;Acc:MGI:1923155]
ENSMUSG00000092277	no|no change	yes|up	1	Gm19684	predicted gene, 19684 [Source:MGI Symbol;Acc:MGI:5011869]
ENSMUSG00000092274	yes|down	no|up	1	Neat1	nuclear paraspeckle assembly transcript 1 (non-protein coding) [Source:MGI Symbol;Acc:MGI:1914211]
ENSMUSG00000051527	yes|down	no|up	1	Usp29	ubiquitin specific peptidase 29 [Source:MGI Symbol;Acc:MGI:1888998]
ENSMUSG00000111399	yes|up	no|up	1	Gm47328	predicted gene, 47328 [Source:MGI Symbol;Acc:MGI:6096215]
ENSMUSG00000096968	no|up	yes|down	1	Gm26620	predicted gene, 26620 [Source:MGI Symbol;Acc:MGI:5477114]
ENSMUSG00000057054	yes|down	no|down	1	Inca1	inhibitor of CDK, cyclin A1 interacting protein 1 [Source:MGI Symbol;Acc:MGI:2144284]
ENSMUSG00000096967	yes|down	no|down	1	Gm26621	predicted gene, 26621 [Source:MGI Symbol;Acc:MGI:5477115]
ENSMUSG00000111390	yes|down	no|up	1	Gm48796	predicted gene, 48796 [Source:MGI Symbol;Acc:MGI:6098500]
ENSMUSG00000096960	yes|up	no|up	1	A230028O05Rik	RIKEN cDNA A230028O05 gene [Source:MGI Symbol;Acc:MGI:2442126]
ENSMUSG00000046916	yes|down	no|up	1	Myct1	myc target 1 [Source:MGI Symbol;Acc:MGI:1915882]
ENSMUSG00000027961	yes|down	no|up	1	Lrrc39	leucine rich repeat containing 39 [Source:MGI Symbol;Acc:MGI:1924557]
ENSMUSG00000027966	yes|up	no|down	1	Col11a1	collagen, type XI, alpha 1 [Source:MGI Symbol;Acc:MGI:88446]
ENSMUSG00000102600	yes|down	no|up	1	Gm37266	predicted gene, 37266 [Source:MGI Symbol;Acc:MGI:5610494]
ENSMUSG00000031217	yes|down	no|up	1	Efnb1	ephrin B1 [Source:MGI Symbol;Acc:MGI:102708]
ENSMUSG00000031216	yes|down	no|up	1	Stard8	START domain containing 8 [Source:MGI Symbol;Acc:MGI:2448556]
ENSMUSG00000031214	yes|down	no|down	1	Ophn1	oligophrenin 1 [Source:MGI Symbol;Acc:MGI:2151070]
ENSMUSG00000031749	yes|down	no|up	1	St3gal2	ST3 beta-galactoside alpha-2,3-sialyltransferase 2 [Source:MGI Symbol;Acc:MGI:99427]
ENSMUSG00000031748	yes|down	no|up	1	Gnao1	guanine nucleotide binding protein, alpha O [Source:MGI Symbol;Acc:MGI:95775]
ENSMUSG00000006784	yes|down	no|down	1	Ttc25	tetratricopeptide repeat domain 25 [Source:MGI Symbol;Acc:MGI:1921657]
ENSMUSG00000023041	yes|up	yes|down	2	Krt6b	keratin 6B [Source:MGI Symbol;Acc:MGI:1333768]
ENSMUSG00000023045	yes|up	no|down	1	Soat2	sterol O-acyltransferase 2 [Source:MGI Symbol;Acc:MGI:1332226]
ENSMUSG00000023044	yes|down	no|up	1	Csad	cysteine sulfinic acid decarboxylase [Source:MGI Symbol;Acc:MGI:2180098]
ENSMUSG00000023047	yes|down	no|down	1	Amhr2	anti-Mullerian hormone type 2 receptor [Source:MGI Symbol;Acc:MGI:105062]
ENSMUSG00000023046	yes|down	no|up	1	Igfbp6	insulin-like growth factor binding protein 6 [Source:MGI Symbol;Acc:MGI:96441]
ENSMUSG00000040771	yes|down	no|up	1	Oard1	O-acyl-ADP-ribose deacylase 1 [Source:MGI Symbol;Acc:MGI:2146818]
ENSMUSG00000045679	yes|up	no|up	1	Pqlc3	PQ loop repeat containing [Source:MGI Symbol;Acc:MGI:2444067]
ENSMUSG00000094993	yes|up	yes|up	2	Igkv4-51	immunoglobulin kappa chain variable 4-51 [Source:MGI Symbol;Acc:MGI:5009829]
ENSMUSG00000115088	yes|down	yes|up	2	Gm49165	predicted gene, 49165 [Source:MGI Symbol;Acc:MGI:6118592]
ENSMUSG00000111709	yes|down	no|down	1	Gm3776	predicted gene 3776 [Source:MGI Symbol;Acc:MGI:3826440]
ENSMUSG00000056174	yes|down	no|up	1	Col8a2	collagen, type VIII, alpha 2 [Source:MGI Symbol;Acc:MGI:88464]
ENSMUSG00000073676	yes|down	no|up	1	Hspe1	heat shock protein 1 (chaperonin 10) [Source:MGI Symbol;Acc:MGI:104680]
ENSMUSG00000036144	yes|down	no|up	1	Meox2	mesenchyme homeobox 2 [Source:MGI Symbol;Acc:MGI:103219]
ENSMUSG00000057378	yes|down	no|up	1	Ryr3	ryanodine receptor 3 [Source:MGI Symbol;Acc:MGI:99684]
ENSMUSG00000105804	yes|down	no|down	1	Gm43654	predicted gene 43654 [Source:MGI Symbol;Acc:MGI:5663791]
ENSMUSG00000057802	yes|down	no|up	1	Gm10030	predicted gene 10030 [Source:MGI Symbol;Acc:MGI:3641798]
ENSMUSG00000095829	yes|up	no|up	1	Speer1	spermatogenesis associated glutamate (E)-rich protein 1 [Source:MGI Symbol;Acc:MGI:1918146]
ENSMUSG00000012126	yes|down	no|down	1	Ubxn11	UBX domain protein 11 [Source:MGI Symbol;Acc:MGI:1914836]
ENSMUSG00000094198	yes|up	yes|up	2	Ighv1-50	immunoglobulin heavy variable 1-50 [Source:MGI Symbol;Acc:MGI:4439753]
ENSMUSG00000025268	yes|down	no|up	1	Maged2	melanoma antigen, family D, 2 [Source:MGI Symbol;Acc:MGI:1933391]
ENSMUSG00000025911	yes|down	no|down	1	Adhfe1	alcohol dehydrogenase, iron containing, 1 [Source:MGI Symbol;Acc:MGI:1923437]
ENSMUSG00000025912	yes|up	no|up	1	Mybl1	myeloblastosis oncogene-like 1 [Source:MGI Symbol;Acc:MGI:99925]
ENSMUSG00000025916	yes|down	no|down	1	Ppp1r42	protein phosphatase 1, regulatory subunit 42 [Source:MGI Symbol;Acc:MGI:1921138]
ENSMUSG00000094335	yes|up	no|up	1	Igkv1-117	immunoglobulin kappa variable 1-117 [Source:MGI Symbol;Acc:MGI:4439721]
ENSMUSG00000035678	yes|up	no|down	1	Tnfsf9	tumor necrosis factor (ligand) superfamily, member 9 [Source:MGI Symbol;Acc:MGI:1101058]
ENSMUSG00000094338	yes|down	yes|up	2	H2bc13	H2B clustered histone 13 [Source:MGI Symbol;Acc:MGI:2448403]
ENSMUSG00000060131	yes|up	no|down	1	Atp8b4	ATPase, class I, type 8B, member 4 [Source:MGI Symbol;Acc:MGI:1859664]
ENSMUSG00000009185	yes|up	no|up	1	Ccl8	chemokine (C-C motif) ligand 8 [Source:MGI Symbol;Acc:MGI:101878]
ENSMUSG00000110110	yes|down	no|up	1	Gm30978	predicted gene, 30978 [Source:MGI Symbol;Acc:MGI:5590137]
ENSMUSG00000042616	yes|down	no|down	1	Oscp1	organic solute carrier partner 1 [Source:MGI Symbol;Acc:MGI:1916308]
ENSMUSG00000045930	yes|down	no|up	1	Clec14a	C-type lectin domain family 14, member a [Source:MGI Symbol;Acc:MGI:1914114]
ENSMUSG00000045932	yes|up	yes|up	2	Ifit2	interferon-induced protein with tetratricopeptide repeats 2 [Source:MGI Symbol;Acc:MGI:99449]
ENSMUSG00000103952	yes|down	no|no change	1	Gm37268	predicted gene, 37268 [Source:MGI Symbol;Acc:MGI:5610496]
ENSMUSG00000097970	yes|down	no|up	1	Gm27028	predicted gene, 27028 [Source:MGI Symbol;Acc:MGI:5504143]
ENSMUSG00000097974	yes|down	yes|down	2	Gm10605	predicted gene 10605 [Source:MGI Symbol;Acc:MGI:3642596]
ENSMUSG00000053279	yes|down	no|down	1	Aldh1a1	aldehyde dehydrogenase family 1, subfamily A1 [Source:MGI Symbol;Acc:MGI:1353450]
ENSMUSG00000087575	yes|down	no|up	1	Gm12976	predicted gene 12976 [Source:MGI Symbol;Acc:MGI:3650499]
ENSMUSG00000049939	yes|up	no|up	1	Lrrc4	leucine rich repeat containing 4 [Source:MGI Symbol;Acc:MGI:2182081]
ENSMUSG00000046005	yes|down	no|no change	1	D830044D21Rik	RIKEN cDNA D830044D21 gene [Source:MGI Symbol;Acc:MGI:2444378]
ENSMUSG00000046006	yes|up	no|down	1	Gapt	Grb2-binding adaptor, transmembrane [Source:MGI Symbol;Acc:MGI:3608341]
ENSMUSG00000098470	yes|up	no|up	1	C1rb	complement component 1, r subcomponent B [Source:MGI Symbol;Acc:MGI:3779804]
ENSMUSG00000068327	yes|down	no|up	1	Tlx2	T cell leukemia, homeobox 2 [Source:MGI Symbol;Acc:MGI:1350935]
ENSMUSG00000068323	yes|down	no|up	1	Slc4a5	solute carrier family 4, sodium bicarbonate cotransporter, member 5 [Source:MGI Symbol;Acc:MGI:2443220]
ENSMUSG00000110071	yes|down	no|no change	1	Gm45512	predicted gene 45512 [Source:MGI Symbol;Acc:MGI:5791348]
ENSMUSG00000020734	yes|down	no|up	1	Grin2c	glutamate receptor, ionotropic, NMDA2C (epsilon 3) [Source:MGI Symbol;Acc:MGI:95822]
ENSMUSG00000106387	yes|up	no|up	1	Igkv4-73	immunoglobulin kappa variable 4-73 [Source:MGI Symbol;Acc:MGI:3645825]
ENSMUSG00000020732	yes|up	no|up	1	Rab37	RAB37, member RAS oncogene family [Source:MGI Symbol;Acc:MGI:1929945]
ENSMUSG00000035448	yes|up	no|up	1	Ccr3	chemokine (C-C motif) receptor 3 [Source:MGI Symbol;Acc:MGI:104616]
ENSMUSG00000028259	yes|up	no|up	1	Fhl5	four and a half LIM domains 5 [Source:MGI Symbol;Acc:MGI:1913192]
ENSMUSG00000028255	yes|up	no|up	1	Clca1	chloride channel accessory 1 [Source:MGI Symbol;Acc:MGI:1346342]
ENSMUSG00000064325	yes|down	no|up	1	Hhip	Hedgehog-interacting protein [Source:MGI Symbol;Acc:MGI:1341847]
ENSMUSG00000063447	no|up	yes|down	1	Ube2d2b	ubiquitin-conjugating enzyme E2D 2B [Source:MGI Symbol;Acc:MGI:1920568]
ENSMUSG00000033847	yes|up	no|down	1	Pla2g4c	phospholipase A2, group IVC (cytosolic, calcium-independent) [Source:MGI Symbol;Acc:MGI:1196403]
ENSMUSG00000076940	yes|up	yes|down	2	Iglv2	immunoglobulin lambda variable 2 [Source:MGI Symbol;Acc:MGI:99548]
ENSMUSG00000052273	yes|down	no|down	1	Dnah3	dynein, axonemal, heavy chain 3 [Source:MGI Symbol;Acc:MGI:2683040]
ENSMUSG00000052270	yes|up	no|down	1	Fpr2	formyl peptide receptor 2 [Source:MGI Symbol;Acc:MGI:1278319]
ENSMUSG00000052271	yes|up	no|up	1	Bhlha15	basic helix-loop-helix family, member a15 [Source:MGI Symbol;Acc:MGI:891976]
ENSMUSG00000107653	yes|down	no|up	1	Gm31520	predicted gene, 31520 [Source:MGI Symbol;Acc:MGI:5590679]
ENSMUSG00000107655	yes|down	no|up	1	Gm44220	predicted gene, 44220 [Source:MGI Symbol;Acc:MGI:5690612]
ENSMUSG00000092474	yes|down	no|up	1	Gm20478	predicted gene 20478 [Source:MGI Symbol;Acc:MGI:5141943]
ENSMUSG00000078664	yes|up	no|down	1	Sprr2a1	small proline-rich protein 2A1 [Source:MGI Symbol;Acc:MGI:1330350]
ENSMUSG00000019933	yes|down	no|no change	1	Mrln	myoregulin [Source:MGI Symbol;Acc:MGI:1916813]
ENSMUSG00000019935	yes|down	no|up	1	Slc17a8	solute carrier family 17 (sodium-dependent inorganic phosphate cotransporter), member 8 [Source:MGI Symbol;Acc:MGI:3039629]
ENSMUSG00000019936	yes|down	yes|up	2	Epyc	epiphycan [Source:MGI Symbol;Acc:MGI:107942]
ENSMUSG00000027428	yes|down	no|up	1	Rbbp9	retinoblastoma binding protein 9, serine hydrolase [Source:MGI Symbol;Acc:MGI:1347074]
ENSMUSG00000045201	yes|down	yes|up	2	Lrrc3b	leucine rich repeat containing 3B [Source:MGI Symbol;Acc:MGI:2384996]
ENSMUSG00000027423	yes|up	no|up	1	Snx5	sorting nexin 5 [Source:MGI Symbol;Acc:MGI:1916428]
ENSMUSG00000103770	yes|down	no|no change	1	Pcdha9	protocadherin alpha 9 [Source:MGI Symbol;Acc:MGI:2447322]
ENSMUSG00000020340	yes|up	no|up	1	Cyfip2	cytoplasmic FMR1 interacting protein 2 [Source:MGI Symbol;Acc:MGI:1924134]
ENSMUSG00000044068	yes|down	no|up	1	Zrsr1	zinc finger (CCCH type), RNA binding motif and serine/arginine rich 1 [Source:MGI Symbol;Acc:MGI:98885]
ENSMUSG00000109764	yes|down	no|up	1	Klkb1	kallikrein B, plasma 1 [Source:MGI Symbol;Acc:MGI:102849]
ENSMUSG00000002699	yes|up	no|down	1	Lcp2	lymphocyte cytosolic protein 2 [Source:MGI Symbol;Acc:MGI:1321402]
ENSMUSG00000108878	yes|down	no|down	1	Gm49493	predicted gene, 49493 [Source:MGI Symbol;Acc:MGI:6155171]
ENSMUSG00000107479	yes|up	yes|up	2	2610300M13Rik	RIKEN cDNA 2610300M13 gene [Source:MGI Symbol;Acc:MGI:1919734]
ENSMUSG00000097604	yes|up	no|up	1	Gm17322	predicted gene, 17322 [Source:MGI Symbol;Acc:MGI:4936956]
ENSMUSG00000030664	yes|down	no|no change	1	Sox6os	SRY (sex determining region Y)-box 6, opposite strand [Source:MGI Symbol;Acc:MGI:1915719]
ENSMUSG00000054728	yes|down	no|up	1	Phactr1	phosphatase and actin regulator 1 [Source:MGI Symbol;Acc:MGI:2659021]
ENSMUSG00000078487	yes|down	no|down	1	Ankrd65	ankyrin repeat domain 65 [Source:MGI Symbol;Acc:MGI:2685285]
ENSMUSG00000054057	yes|down	no|up	1	A930004D18Rik	RIKEN cDNA A930004D18 gene [Source:MGI Symbol;Acc:MGI:1925190]
ENSMUSG00000087590	yes|down	no|up	1	Epb41l4aos	erythrocyte membrane protein band 4.1 like 4a, opposite strand [Source:MGI Symbol;Acc:MGI:1916999]
ENSMUSG00000092049	yes|down	no|no change	1	Vmn2r4	vomeronasal 2, receptor 4 [Source:MGI Symbol;Acc:MGI:3648229]
ENSMUSG00000099250	no|up	yes|down	1	Rn7s2	7S RNA 2 [Source:MGI Symbol;Acc:MGI:97953]
ENSMUSG00000096205	yes|down	no|down	1	Gm22068	predicted gene, 22068 [Source:MGI Symbol;Acc:MGI:5451845]
ENSMUSG00000033510	yes|down	no|down	1	Otud7a	OTU domain containing 7A [Source:MGI Symbol;Acc:MGI:2158505]
ENSMUSG00000073867	yes|down	no|up	1	AA474408	expressed sequence AA474408 [Source:MGI Symbol;Acc:MGI:3034216]
ENSMUSG00000024084	yes|up	no|up	1	Qpct	glutaminyl-peptide cyclotransferase (glutaminyl cyclase) [Source:MGI Symbol;Acc:MGI:1917786]
ENSMUSG00000074818	yes|down	no|up	1	Pdzd7	PDZ domain containing 7 [Source:MGI Symbol;Acc:MGI:3608325]
ENSMUSG00000024087	yes|up	no|up	1	Cyp1b1	cytochrome P450, family 1, subfamily b, polypeptide 1 [Source:MGI Symbol;Acc:MGI:88590]
ENSMUSG00000074384	yes|down	no|down	1	AI429214	expressed sequence AI429214 [Source:MGI Symbol;Acc:MGI:2142538]
ENSMUSG00000024730	yes|up	no|down	1	Ms4a8a	membrane-spanning 4-domains, subfamily A, member 8A [Source:MGI Symbol;Acc:MGI:1927657]
ENSMUSG00000079531	yes|down	no|up	1	Gm5936	predicted gene 5936 [Source:MGI Symbol;Acc:MGI:3645575]
ENSMUSG00000074817	yes|down	yes|up	2	Papolb	poly (A) polymerase beta (testis specific) [Source:MGI Symbol;Acc:MGI:1932115]
ENSMUSG00000024734	yes|down	no|no test	1	Zp1	zona pellucida glycoprotein 1 [Source:MGI Symbol;Acc:MGI:103073]
ENSMUSG00000037169	yes|down	no|up	1	Mycn	v-myc avian myelocytomatosis viral related oncogene, neuroblastoma derived [Source:MGI Symbol;Acc:MGI:97357]
ENSMUSG00000015599	no|up	yes|up	1	Ttbk1	tau tubulin kinase 1 [Source:MGI Symbol;Acc:MGI:2147036]
ENSMUSG00000037166	yes|down	no|up	1	Ppp1r14a	protein phosphatase 1, regulatory inhibitor subunit 14A [Source:MGI Symbol;Acc:MGI:1931139]
ENSMUSG00000116048	yes|down	no|down	1	Septin2	septin 2 [Source:MGI Symbol;Acc:MGI:97298]
ENSMUSG00000115969	no|up	yes|up	1	Gm46519	predicted gene, 46519 [Source:MGI Symbol;Acc:MGI:5826156]
ENSMUSG00000040189	yes|down	no|down	1	Ccdc114	coiled-coil domain containing 114 [Source:MGI Symbol;Acc:MGI:2446120]
ENSMUSG00000015627	yes|down	no|up	1	Gata5	GATA binding protein 5 [Source:MGI Symbol;Acc:MGI:109497]
ENSMUSG00000067149	yes|up	no|up	1	Jchain	immunoglobulin joining chain [Source:MGI Symbol;Acc:MGI:96493]
ENSMUSG00000040181	yes|down	no|up	1	Fmo1	flavin containing monooxygenase 1 [Source:MGI Symbol;Acc:MGI:1310002]
ENSMUSG00000116530	yes|up	yes|up	2	Gm32312	predicted gene, 32312 [Source:MGI Symbol;Acc:MGI:5591471]
ENSMUSG00000046991	yes|down	no|down	1	Wdr27	WD repeat domain 27 [Source:MGI Symbol;Acc:MGI:1918932]
ENSMUSG00000111094	yes|up	no|up	1	Gm34425	predicted gene, 34425 [Source:MGI Symbol;Acc:MGI:5593584]
ENSMUSG00000027284	yes|down	no|up	1	Cdan1	congenital dyserythropoietic anemia, type I (human) [Source:MGI Symbol;Acc:MGI:1916218]
ENSMUSG00000024558	yes|down	yes|up	2	Mapk4	mitogen-activated protein kinase 4 [Source:MGI Symbol;Acc:MGI:2444559]
ENSMUSG00000066892	yes|down	no|up	1	Fbxl12	F-box and leucine-rich repeat protein 12 [Source:MGI Symbol;Acc:MGI:1354738]
ENSMUSG00000050600	yes|up	no|up	1	Zfp831	zinc finger protein 831 [Source:MGI Symbol;Acc:MGI:3641861]
ENSMUSG00000055235	yes|down	no|up	1	Wdr86	WD repeat domain 86 [Source:MGI Symbol;Acc:MGI:1915466]
ENSMUSG00000000690	yes|down	no|up	1	Hoxb6	homeobox B6 [Source:MGI Symbol;Acc:MGI:96187]
ENSMUSG00000055897	yes|down	no|up	1	Ppp4r1l-ps	protein phosphatase 4, regulatory subunit 1-like, pseudogene [Source:MGI Symbol;Acc:MGI:1924560]
ENSMUSG00000000126	yes|down	no|down	1	Wnt9a	wingless-type MMTV integration site family, member 9A [Source:MGI Symbol;Acc:MGI:2446084]
ENSMUSG00000108010	yes|down	no|up	1	Gm38708	predicted gene, 38708 [Source:MGI Symbol;Acc:MGI:5621593]
ENSMUSG00000026779	yes|up	no|up	1	Mastl	microtubule associated serine/threonine kinase-like [Source:MGI Symbol;Acc:MGI:1914371]
ENSMUSG00000026770	yes|up	no|up	1	Il2ra	interleukin 2 receptor, alpha chain [Source:MGI Symbol;Acc:MGI:96549]
ENSMUSG00000026773	yes|up	no|down	1	Pfkfb3	6-phosphofructo-2-kinase/fructose-2,6-biphosphatase 3 [Source:MGI Symbol;Acc:MGI:2181202]
ENSMUSG00000097154	yes|up	no|down	1	Gm26510	predicted gene, 26510 [Source:MGI Symbol;Acc:MGI:5477004]
ENSMUSG00000026480	yes|up	no|down	1	Ncf2	neutrophil cytosolic factor 2 [Source:MGI Symbol;Acc:MGI:97284]
ENSMUSG00000028441	yes|down	no|down	1	1110017D15Rik	RIKEN cDNA 1110017D15 gene [Source:MGI Symbol;Acc:MGI:1920971]
ENSMUSG00000054945	yes|down	no|up	1	Gm9958	predicted gene 9958 [Source:MGI Symbol;Acc:MGI:3641866]
ENSMUSG00000067203	yes|up	no|up	1	H2-K2	histocompatibility 2, K region locus 2 [Source:MGI Symbol;Acc:MGI:95906]
ENSMUSG00000026489	yes|down	no|up	1	Coq8a	coenzyme Q8A [Source:MGI Symbol;Acc:MGI:1914676]
ENSMUSG00000040987	yes|down	no|up	1	Mill2	MHC I like leukocyte 2 [Source:MGI Symbol;Acc:MGI:2179989]
ENSMUSG00000110195	yes|up	no|down	1	Pde2a	phosphodiesterase 2A, cGMP-stimulated [Source:MGI Symbol;Acc:MGI:2446107]
ENSMUSG00000028445	yes|down	no|down	1	Enho	energy homeostasis associated [Source:MGI Symbol;Acc:MGI:1916888]
ENSMUSG00000112343	yes|down	no|up	1	Sfta3-ps	surfactant associated 3, pseudogene [Source:MGI Symbol;Acc:MGI:2144804]
ENSMUSG00000112342	yes|down	no|down	1	Gm47031	predicted gene, 47031 [Source:MGI Symbol;Acc:MGI:6095726]
ENSMUSG00000041361	yes|down	no|up	1	Myzap	myocardial zonula adherens protein [Source:MGI Symbol;Acc:MGI:2142908]
ENSMUSG00000112347	yes|down	no|down	1	Gm47257	predicted gene, 47257 [Source:MGI Symbol;Acc:MGI:6096087]
ENSMUSG00000112610	yes|down	no|down	1	Gm30165	predicted gene, 30165 [Source:MGI Symbol;Acc:MGI:5589324]
ENSMUSG00000112348	no|up	yes|down	1	Gm36634	predicted gene, 36634 [Source:MGI Symbol;Acc:MGI:5595793]
ENSMUSG00000031910	yes|up	no|down	1	Has3	hyaluronan synthase 3 [Source:MGI Symbol;Acc:MGI:109599]
ENSMUSG00000055093	yes|down	yes|up	2	Gm8430	predicted pseudogene 8430 [Source:MGI Symbol;Acc:MGI:3645406]
ENSMUSG00000108178	yes|down	no|no change	1	Gm44267	predicted gene, 44267 [Source:MGI Symbol;Acc:MGI:5690659]
ENSMUSG00000108170	yes|down	no|no test	1	Gm43966	predicted gene, 43966 [Source:MGI Symbol;Acc:MGI:5690358]
ENSMUSG00000084845	yes|down	no|up	1	Tmem240	transmembrane protein 240 [Source:MGI Symbol;Acc:MGI:3648074]
ENSMUSG00000030359	yes|down	no|down	1	Pzp	PZP, alpha-2-macroglobulin like [Source:MGI Symbol;Acc:MGI:87854]
ENSMUSG00000116348	yes|down	no|no change	1	Gm18722	predicted gene, 18722 [Source:MGI Symbol;Acc:MGI:5010907]
ENSMUSG00000030357	yes|down	no|up	1	Fkbp4	FK506 binding protein 4 [Source:MGI Symbol;Acc:MGI:95543]
ENSMUSG00000030353	yes|down	no|up	1	Tead4	TEA domain family member 4 [Source:MGI Symbol;Acc:MGI:106907]
ENSMUSG00000030352	yes|down	no|up	1	Tspan9	tetraspanin 9 [Source:MGI Symbol;Acc:MGI:1924558]
ENSMUSG00000115344	yes|up	no|down	1	Gm49364	predicted gene, 49364 [Source:MGI Symbol;Acc:MGI:6121575]
ENSMUSG00000118119	yes|down	yes|up	2	Gm9937	predicted gene 9937 [Source:MGI Symbol;Acc:MGI:3642051]
ENSMUSG00000085531	yes|up	no|up	1	Slc36a3os	solute carrier family 36 (proton/amino acid symporter), member 3, opposite strand [Source:MGI Symbol;Acc:MGI:3651340]
ENSMUSG00000104818	yes|up	no|down	1	Gm43661	predicted gene 43661 [Source:MGI Symbol;Acc:MGI:5663798]
ENSMUSG00000104814	yes|down	no|up	1	Gm42979	predicted gene 42979 [Source:MGI Symbol;Acc:MGI:5663116]
ENSMUSG00000118117	yes|down	no|up	1	Gm30961	predicted gene, 30961 [Source:MGI Symbol;Acc:MGI:5590120]
ENSMUSG00000073460	yes|down	no|down	1	Pnldc1	poly(A)-specific ribonuclease (PARN)-like domain containing 1 [Source:MGI Symbol;Acc:MGI:2685159]
ENSMUSG00000066235	yes|down	no|up	1	Pomgnt2	protein O-linked mannose beta 1,4-N-acetylglucosaminyltransferase 2 [Source:MGI Symbol;Acc:MGI:2143424]
ENSMUSG00000049699	yes|down	no|no change	1	Ucn2	urocortin 2 [Source:MGI Symbol;Acc:MGI:2176375]
ENSMUSG00000049690	yes|down	no|up	1	Nckap5	NCK-associated protein 5 [Source:MGI Symbol;Acc:MGI:2686394]
ENSMUSG00000083849	yes|up	no|up	1	Gm13477	predicted gene 13477 [Source:MGI Symbol;Acc:MGI:3652109]
ENSMUSG00000038244	yes|down	no|up	1	Mical2	microtubule associated monooxygenase, calponin and LIM domain containing 2 [Source:MGI Symbol;Acc:MGI:2444947]
ENSMUSG00000038242	yes|up	no|up	1	Aox4	aldehyde oxidase 4 [Source:MGI Symbol;Acc:MGI:1919122]
ENSMUSG00000075705	yes|up	no|down	1	Msrb1	methionine sulfoxide reductase B1 [Source:MGI Symbol;Acc:MGI:1351642]
ENSMUSG00000075707	yes|up	no|up	1	Dio3	deiodinase, iodothyronine type III [Source:MGI Symbol;Acc:MGI:1306782]
ENSMUSG00000026955	yes|up	no|up	1	Sapcd2	suppressor APC domain containing 2 [Source:MGI Symbol;Acc:MGI:1919330]
ENSMUSG00000098573	no|up	yes|up	1	Gm27232	predicted gene 27232 [Source:MGI Symbol;Acc:MGI:5521075]
ENSMUSG00000051262	yes|down	no|up	1	Nat8f3	N-acetyltransferase 8 (GCN5-related) family member 3 [Source:MGI Symbol;Acc:MGI:2136449]
ENSMUSG00000043065	yes|down	no|up	1	Spice1	spindle and centriole associated protein 1 [Source:MGI Symbol;Acc:MGI:1196252]
ENSMUSG00000029287	yes|down	no|down	1	Tgfbr3	transforming growth factor, beta receptor III [Source:MGI Symbol;Acc:MGI:104637]
ENSMUSG00000029286	yes|up	no|up	1	Enam	enamelin [Source:MGI Symbol;Acc:MGI:1333772]
ENSMUSG00000039004	yes|down	no|up	1	Bmp6	bone morphogenetic protein 6 [Source:MGI Symbol;Acc:MGI:88182]
ENSMUSG00000029282	yes|down	no|no change	1	Amtn	amelotin [Source:MGI Symbol;Acc:MGI:1918671]
ENSMUSG00000030409	yes|down	no|up	1	Dmpk	dystrophia myotonica-protein kinase [Source:MGI Symbol;Acc:MGI:94906]
ENSMUSG00000032057	yes|down	no|down	1	4833427G06Rik	RIKEN cDNA 4833427G06 gene [Source:MGI Symbol;Acc:MGI:1921013]
ENSMUSG00000063018	yes|down	no|up	1	2010204K13Rik	RIKEN cDNA 2010204K13 gene [Source:MGI Symbol;Acc:MGI:1922859]
ENSMUSG00000045092	yes|down	no|up	1	S1pr1	sphingosine-1-phosphate receptor 1 [Source:MGI Symbol;Acc:MGI:1096355]
ENSMUSG00000029875	yes|down	no|down	1	Ccdc184	coiled-coil domain containing 184 [Source:MGI Symbol;Acc:MGI:2146066]
ENSMUSG00000031004	yes|up	no|up	1	Mki67	antigen identified by monoclonal antibody Ki 67 [Source:MGI Symbol;Acc:MGI:106035]
ENSMUSG00000050954	yes|down	no|up	1	Zfp169	zinc finger protein 169 [Source:MGI Symbol;Acc:MGI:1915161]
ENSMUSG00000095123	yes|down	no|up	1	Gm21781	predicted gene, 21781 [Source:MGI Symbol;Acc:MGI:5433945]
ENSMUSG00000095127	yes|up	no|down	1	Ighv1-82	immunoglobulin heavy variable 1-82 [Source:MGI Symbol;Acc:MGI:4439671]
ENSMUSG00000095126	yes|up	no|up	1	Trav6-7-dv9	T cell receptor alpha variable 6-7-DV9 [Source:MGI Symbol;Acc:MGI:3702143]
ENSMUSG00000028883	yes|down	no|up	1	Sema3a	sema domain, immunoglobulin domain (Ig), short basic domain, secreted, (semaphorin) 3A [Source:MGI Symbol;Acc:MGI:107558]
ENSMUSG00000028885	yes|up	no|down	1	Smpdl3b	sphingomyelin phosphodiesterase, acid-like 3B [Source:MGI Symbol;Acc:MGI:1916022]
ENSMUSG00000028730	yes|down	no|down	1	Cfap57	cilia and flagella associated protein 57 [Source:MGI Symbol;Acc:MGI:2686209]
ENSMUSG00000036863	yes|down	no|up	1	Syde2	synapse defective 1, Rho GTPase, homolog 2 (C. elegans) [Source:MGI Symbol;Acc:MGI:3036264]
ENSMUSG00000045095	yes|down	no|up	1	Magi1	membrane associated guanylate kinase, WW and PDZ domain containing 1 [Source:MGI Symbol;Acc:MGI:1203522]
ENSMUSG00000034634	yes|up	no|up	1	Ly6d	lymphocyte antigen 6 complex, locus D [Source:MGI Symbol;Acc:MGI:96881]
ENSMUSG00000102411	yes|down	no|up	1	Gm36936	predicted gene, 36936 [Source:MGI Symbol;Acc:MGI:5610164]
ENSMUSG00000102140	no|no change	yes|up	1	Gm38058	predicted gene, 38058 [Source:MGI Symbol;Acc:MGI:5611286]
ENSMUSG00000052516	yes|down	no|up	1	Robo2	roundabout guidance receptor 2 [Source:MGI Symbol;Acc:MGI:1890110]
ENSMUSG00000037362	yes|down	no|down	1	Ccn3	cellular communication network factor 3 [Source:MGI Symbol;Acc:MGI:109185]
ENSMUSG00000052512	yes|down	no|up	1	Nav2	neuron navigator 2 [Source:MGI Symbol;Acc:MGI:2183691]
ENSMUSG00000037989	yes|down	no|up	1	Wnk2	WNK lysine deficient protein kinase 2 [Source:MGI Symbol;Acc:MGI:1922857]
ENSMUSG00000029420	yes|down	no|down	1	Rimbp2	RIMS binding protein 2 [Source:MGI Symbol;Acc:MGI:2443235]
ENSMUSG00000035852	yes|up	no|down	1	Misp	mitotic spindle positioning [Source:MGI Symbol;Acc:MGI:1926156]
ENSMUSG00000028088	yes|down	no|up	1	Fmo5	flavin containing monooxygenase 5 [Source:MGI Symbol;Acc:MGI:1310004]
ENSMUSG00000025701	yes|up	yes|down	2	Alox5	arachidonate 5-lipoxygenase [Source:MGI Symbol;Acc:MGI:87999]
ENSMUSG00000034459	yes|up	no|up	1	Ifit1	interferon-induced protein with tetratricopeptide repeats 1 [Source:MGI Symbol;Acc:MGI:99450]
ENSMUSG00000034987	yes|up	no|down	1	Hrh2	histamine receptor H2 [Source:MGI Symbol;Acc:MGI:108482]
ENSMUSG00000114761	no|up	yes|up	1	Gm47242	predicted gene, 47242 [Source:MGI Symbol;Acc:MGI:6096064]
ENSMUSG00000039114	yes|down	no|up	1	Nrn1	neuritin 1 [Source:MGI Symbol;Acc:MGI:1915654]
ENSMUSG00000039116	yes|down	no|up	1	Adgrg6	adhesion G protein-coupled receptor G6 [Source:MGI Symbol;Acc:MGI:1916151]
ENSMUSG00000021638	yes|down	no|up	1	Ocln	occludin [Source:MGI Symbol;Acc:MGI:106183]
ENSMUSG00000114768	yes|up	no|down	1	Gm48857	predicted gene, 48857 [Source:MGI Symbol;Acc:MGI:6098597]
ENSMUSG00000032586	yes|up	no|up	1	Traip	TRAF-interacting protein [Source:MGI Symbol;Acc:MGI:1096377]
ENSMUSG00000021752	yes|down	no|down	1	Kctd6	potassium channel tetramerisation domain containing 6 [Source:MGI Symbol;Acc:MGI:1918643]
ENSMUSG00000074151	yes|up	no|up	1	Nlrc5	NLR family, CARD domain containing 5 [Source:MGI Symbol;Acc:MGI:3612191]
ENSMUSG00000021750	yes|down	no|up	1	Fam107a	family with sequence similarity 107, member A [Source:MGI Symbol;Acc:MGI:3041256]
ENSMUSG00000074156	yes|down	no|up	1	Ces1h	carboxylesterase 1H [Source:MGI Symbol;Acc:MGI:1922954]
ENSMUSG00000060301	yes|down	no|up	1	2610008E11Rik	RIKEN cDNA 2610008E11 gene [Source:MGI Symbol;Acc:MGI:1919378]
ENSMUSG00000021759	yes|down	no|up	1	Plpp1	phospholipid phosphatase 1 [Source:MGI Symbol;Acc:MGI:108412]
ENSMUSG00000074158	yes|down	no|up	1	Zfp976	zinc finger protein 976 [Source:MGI Symbol;Acc:MGI:3036263]
ENSMUSG00000113663	yes|down	no|up	1	Gm48504	predicted gene, 48504 [Source:MGI Symbol;Acc:MGI:6098033]
ENSMUSG00000009378	yes|down	no|down	1	Slc16a12	solute carrier family 16 (monocarboxylic acid transporters), member 12 [Source:MGI Symbol;Acc:MGI:2147716]
ENSMUSG00000064798	no|no test	yes|up	1	n-R5s193	nuclear encoded rRNA 5S 193 [Source:MGI Symbol;Acc:MGI:4422058]
ENSMUSG00000103544	yes|down	no|no change	1	Gm10048	predicted gene 10048 [Source:MGI Symbol;Acc:MGI:3644560]
ENSMUSG00000106715	yes|down	no|down	1	Tmem265	transmembrane protein 265 [Source:MGI Symbol;Acc:MGI:5613213]
ENSMUSG00000053398	yes|up	no|up	1	Phgdh	3-phosphoglycerate dehydrogenase [Source:MGI Symbol;Acc:MGI:1355330]
ENSMUSG00000053644	yes|down	no|up	1	Aldh7a1	aldehyde dehydrogenase family 7, member A1 [Source:MGI Symbol;Acc:MGI:108186]
ENSMUSG00000053647	yes|down	no|up	1	Gper1	G protein-coupled estrogen receptor 1 [Source:MGI Symbol;Acc:MGI:1924104]
ENSMUSG00000002190	yes|up	no|up	1	Clgn	calmegin [Source:MGI Symbol;Acc:MGI:107472]
ENSMUSG00000017740	yes|down	no|up	1	Slc12a5	solute carrier family 12, member 5 [Source:MGI Symbol;Acc:MGI:1862037]
ENSMUSG00000114585	yes|up	no|up	1	Gm32401	predicted gene, 32401 [Source:MGI Symbol;Acc:MGI:5591560]
ENSMUSG00000021684	yes|down	no|up	1	Pde8b	phosphodiesterase 8B [Source:MGI Symbol;Acc:MGI:2443999]
ENSMUSG00000107045	no|no change	yes|up	1	Gm43636	predicted gene 43636 [Source:MGI Symbol;Acc:MGI:5663773]
ENSMUSG00000086740	yes|down	no|down	1	Gm17029	predicted gene 17029 [Source:MGI Symbol;Acc:MGI:4937856]
ENSMUSG00000107041	yes|down	yes|up	2	Gm42735	predicted gene 42735 [Source:MGI Symbol;Acc:MGI:5662872]
ENSMUSG00000086745	yes|down	yes|down	2	Tspan2os	tetraspanin 2, opposite strand [Source:MGI Symbol;Acc:MGI:1925741]
ENSMUSG00000107043	yes|down	no|no change	1	Gm42849	predicted gene 42849 [Source:MGI Symbol;Acc:MGI:5662986]
ENSMUSG00000068686	yes|down	no|up	1	Cd59b	CD59b antigen [Source:MGI Symbol;Acc:MGI:1888996]
ENSMUSG00000015452	yes|down	no|up	1	Ager	advanced glycosylation end product-specific receptor [Source:MGI Symbol;Acc:MGI:893592]
ENSMUSG00000015451	yes|down	no|up	1	C4a	complement component 4A (Rodgers blood group) [Source:MGI Symbol;Acc:MGI:98320]
ENSMUSG00000046180	yes|up	no|down	1	4930550L24Rik	RIKEN cDNA 4930550L24 gene [Source:MGI Symbol;Acc:MGI:1922602]
ENSMUSG00000117238	yes|down	no|up	1	AC139131.1	novel transcript
ENSMUSG00000117239	yes|up	no|up	1	Gpr31c	G protein-coupled receptor 31, D17Leh66c region [Source:MGI Symbol;Acc:MGI:1354371]
ENSMUSG00000099009	yes|up	no|up	1	Rdh16f1	RDH16 family member 1 [Source:MGI Symbol;Acc:MGI:5547782]
ENSMUSG00000087291	yes|down	yes|up	2	Gm11946	predicted gene 11946 [Source:MGI Symbol;Acc:MGI:3650071]
ENSMUSG00000117232	yes|up	yes|down	2	1600002D24Rik	RIKEN cDNA 1600002D24 gene [Source:MGI Symbol;Acc:MGI:1917026]
ENSMUSG00000033987	yes|down	no|down	1	Dnah17	dynein, axonemal, heavy chain 17 [Source:MGI Symbol;Acc:MGI:1917176]
ENSMUSG00000110917	no|up	yes|down	1	Gm33056	predicted gene, 33056 [Source:MGI Symbol;Acc:MGI:5592215]
ENSMUSG00000087298	yes|down	no|up	1	Gm9392	predicted pseudogene 9392 [Source:MGI Symbol;Acc:MGI:3643262]
ENSMUSG00000087299	yes|down	no|down	1	Gm12953	predicted gene 12953 [Source:MGI Symbol;Acc:MGI:3649497]
ENSMUSG00000002732	yes|down	no|up	1	Fkbp7	FK506 binding protein 7 [Source:MGI Symbol;Acc:MGI:1336879]
ENSMUSG00000053024	no|up	yes|down	1	Cntn2	contactin 2 [Source:MGI Symbol;Acc:MGI:104518]
ENSMUSG00000030887	yes|down	no|up	1	Pdzd9	PDZ domain containing 9 [Source:MGI Symbol;Acc:MGI:1915233]
ENSMUSG00000002228	yes|down	no|up	1	Ppm1j	protein phosphatase 1J [Source:MGI Symbol;Acc:MGI:1919137]
ENSMUSG00000026207	yes|down	no|up	1	Speg	SPEG complex locus [Source:MGI Symbol;Acc:MGI:109282]
ENSMUSG00000041117	yes|down	no|up	1	Ccdc8	coiled-coil domain containing 8 [Source:MGI Symbol;Acc:MGI:3612184]
ENSMUSG00000022422	yes|up	no|up	1	Dscc1	DNA replication and sister chromatid cohesion 1 [Source:MGI Symbol;Acc:MGI:1919357]
ENSMUSG00000041115	yes|down	no|up	1	Iqsec2	IQ motif and Sec7 domain 2 [Source:MGI Symbol;Acc:MGI:3528396]
ENSMUSG00000041119	yes|down	no|up	1	Pde9a	phosphodiesterase 9A [Source:MGI Symbol;Acc:MGI:1277179]
ENSMUSG00000023828	yes|down	no|down	1	Slc22a3	solute carrier family 22 (organic cation transporter), member 3 [Source:MGI Symbol;Acc:MGI:1333817]
ENSMUSG00000047146	yes|down	no|up	1	Tet1	tet methylcytosine dioxygenase 1 [Source:MGI Symbol;Acc:MGI:1098693]
ENSMUSG00000032852	yes|down	no|up	1	Rspo4	R-spondin 4 [Source:MGI Symbol;Acc:MGI:1924467]
ENSMUSG00000038403	yes|down	no|up	1	Hjv	hemojuvelin BMP co-receptor [Source:MGI Symbol;Acc:MGI:1916835]
ENSMUSG00000038402	yes|down	no|up	1	Foxf2	forkhead box F2 [Source:MGI Symbol;Acc:MGI:1347479]
ENSMUSG00000044092	yes|up	no|down	1	C130050O18Rik	RIKEN cDNA C130050O18 gene [Source:MGI Symbol;Acc:MGI:2442694]
ENSMUSG00000116184	yes|up	yes|down	2	4632433K11Rik	RIKEN cDNA 4632433K11 gene [Source:MGI Symbol;Acc:MGI:1924293]
ENSMUSG00000117059	yes|up	yes|down	2	Gm7912	predicted gene 7912 [Source:MGI Symbol;Acc:MGI:3644792]
ENSMUSG00000106927	yes|down	no|down	1	Gm43598	predicted gene 43598 [Source:MGI Symbol;Acc:MGI:5663735]
ENSMUSG00000034868	yes|down	no|down	1	Myl12b	myosin, light chain 12B, regulatory [Source:MGI Symbol;Acc:MGI:107494]
ENSMUSG00000117050	yes|down	no|up	1	1700023B13Rik	RIKEN cDNA 1700023B13 gene [Source:MGI Symbol;Acc:MGI:1920529]
ENSMUSG00000036356	yes|down	no|down	1	Csgalnact1	chondroitin sulfate N-acetylgalactosaminyltransferase 1 [Source:MGI Symbol;Acc:MGI:2442354]
ENSMUSG00000020086	yes|down	no|up	1	Macroh2a2	macroH2A.2 histone [Source:MGI Symbol;Acc:MGI:3037658]
ENSMUSG00000033182	yes|up	no|up	1	Kbtbd12	kelch repeat and BTB (POZ) domain containing 12 [Source:MGI Symbol;Acc:MGI:1918481]
ENSMUSG00000020089	yes|up	no|up	1	Ppa1	pyrophosphatase (inorganic) 1 [Source:MGI Symbol;Acc:MGI:97831]
ENSMUSG00000008028	yes|down	no|up	1	1700008O03Rik	RIKEN cDNA 1700008O03 gene [Source:MGI Symbol;Acc:MGI:1916599]
ENSMUSG00000097178	yes|up	no|down	1	2310002F09Rik	RIKEN cDNA 2310002F09 gene [Source:MGI Symbol;Acc:MGI:1916779]
ENSMUSG00000055430	yes|down	no|up	1	Nap1l5	nucleosome assembly protein 1-like 5 [Source:MGI Symbol;Acc:MGI:1923555]
ENSMUSG00000072258	yes|down	no|up	1	Taf1a	TATA-box binding protein associated factor, RNA polymerase I, A [Source:MGI Symbol;Acc:MGI:109578]
ENSMUSG00000024948	yes|down	no|up	1	Map4k2	mitogen-activated protein kinase kinase kinase kinase 2 [Source:MGI Symbol;Acc:MGI:1346883]
ENSMUSG00000113757	no|down	yes|up	1	Gm47507	predicted gene, 47507 [Source:MGI Symbol;Acc:MGI:6096493]
ENSMUSG00000072704	yes|down	no|down	1	Smim10l1	small integral membrane protein 10 like 1 [Source:MGI Symbol;Acc:MGI:1914379]
ENSMUSG00000113750	yes|down	yes|up	2	Gm5628	predicted gene 5628 [Source:MGI Symbol;Acc:MGI:3779506]
ENSMUSG00000113752	no|no change	yes|up	1	Gm47817	predicted gene, 47817 [Source:MGI Symbol;Acc:MGI:6097004]
ENSMUSG00000001751	yes|up	no|up	1	Naglu	alpha-N-acetylglucosaminidase (Sanfilippo disease IIIB) [Source:MGI Symbol;Acc:MGI:1351641]
ENSMUSG00000073902	yes|up	no|down	1	Gm1966	predicted gene 1966 [Source:MGI Symbol;Acc:MGI:3584360]
ENSMUSG00000097365	yes|down	no|up	1	C030034L19Rik	RIKEN cDNA C030034L19 gene [Source:MGI Symbol;Acc:MGI:2444519]
ENSMUSG00000054556	yes|down	no|down	1	Gm4876	predicted gene 4876 [Source:MGI Symbol;Acc:MGI:3647654]
ENSMUSG00000027368	yes|up	no|up	1	Dusp2	dual specificity phosphatase 2 [Source:MGI Symbol;Acc:MGI:101911]
ENSMUSG00000020889	yes|down	no|up	1	Nr1d1	nuclear receptor subfamily 1, group D, member 1 [Source:MGI Symbol;Acc:MGI:2444210]
ENSMUSG00000048368	yes|down	no|down	1	Omd	osteomodulin [Source:MGI Symbol;Acc:MGI:1350918]
ENSMUSG00000087436	yes|down	no|no test	1	Gm16156	predicted gene 16156 [Source:MGI Symbol;Acc:MGI:3801720]
ENSMUSG00000051890	yes|down	no|up	1	Klhdc1	kelch domain containing 1 [Source:MGI Symbol;Acc:MGI:2672853]
ENSMUSG00000027360	yes|up	no|down	1	Hdc	histidine decarboxylase [Source:MGI Symbol;Acc:MGI:96062]
ENSMUSG00000020882	yes|down	no|up	1	Cacnb1	calcium channel, voltage-dependent, beta 1 subunit [Source:MGI Symbol;Acc:MGI:102522]
ENSMUSG00000087439	yes|down	no|no change	1	Gm15788	predicted gene 15788 [Source:MGI Symbol;Acc:MGI:3783230]
ENSMUSG00000020884	yes|down	no|no change	1	Asgr1	asialoglycoprotein receptor 1 [Source:MGI Symbol;Acc:MGI:88081]
ENSMUSG00000020886	yes|down	no|up	1	Dlg4	discs large MAGUK scaffold protein 4 [Source:MGI Symbol;Acc:MGI:1277959]
ENSMUSG00000033720	yes|up	no|down	1	Sfxn5	sideroflexin 5 [Source:MGI Symbol;Acc:MGI:2137681]
ENSMUSG00000096410	yes|up	no|down	1	Ighv1-19	immunoglobulin heavy variable V1-19 [Source:MGI Symbol;Acc:MGI:4439779]
ENSMUSG00000039759	yes|down	no|down	1	Thap3	THAP domain containing, apoptosis associated protein 3 [Source:MGI Symbol;Acc:MGI:1917126]
ENSMUSG00000101059	yes|down	no|down	1	Gm4017	predicted gene 4017 [Source:MGI Symbol;Acc:MGI:3782191]
ENSMUSG00000063260	yes|down	no|down	1	Syt10	synaptotagmin X [Source:MGI Symbol;Acc:MGI:1859546]
ENSMUSG00000058620	yes|down	no|up	1	Adra2b	adrenergic receptor, alpha 2b [Source:MGI Symbol;Acc:MGI:87935]
ENSMUSG00000058624	yes|up	no|down	1	Gda	guanine deaminase [Source:MGI Symbol;Acc:MGI:95678]
ENSMUSG00000090326	no|up	yes|down	1	Dthd1	death domain containing 1 [Source:MGI Symbol;Acc:MGI:4937018]
ENSMUSG00000031586	yes|down	no|up	1	Rbpms	RNA binding protein gene with multiple splicing [Source:MGI Symbol;Acc:MGI:1334446]
ENSMUSG00000050410	yes|up	no|up	1	Tcf19	transcription factor 19 [Source:MGI Symbol;Acc:MGI:103180]
ENSMUSG00000005611	yes|down	no|up	1	Mrvi1	MRV integration site 1 [Source:MGI Symbol;Acc:MGI:1338023]
ENSMUSG00000030188	yes|down	no|down	1	Magohb	mago homolog B, exon junction complex core component [Source:MGI Symbol;Acc:MGI:1913691]
ENSMUSG00000097090	yes|down	no|down	1	Gm26724	predicted gene, 26724 [Source:MGI Symbol;Acc:MGI:5477218]
ENSMUSG00000097092	yes|down	no|up	1	Gm26725	predicted gene, 26725 [Source:MGI Symbol;Acc:MGI:5477219]
ENSMUSG00000097099	yes|down	no|up	1	Gm9917	predicted gene 9917 [Source:MGI Symbol;Acc:MGI:3704343]
ENSMUSG00000097098	yes|down	no|up	1	9330111N05Rik	RIKEN cDNA 9330111N05 gene [Source:MGI Symbol;Acc:MGI:2443112]
ENSMUSG00000030187	yes|up	no|down	1	Klra2	killer cell lectin-like receptor, subfamily A, member 2 [Source:MGI Symbol;Acc:MGI:101906]
ENSMUSG00000104665	yes|down	no|up	1	Gm43366	predicted gene 43366 [Source:MGI Symbol;Acc:MGI:5663503]
ENSMUSG00000036862	yes|down	no|up	1	Dchs1	dachsous cadherin related 1 [Source:MGI Symbol;Acc:MGI:2685011]
ENSMUSG00000104660	yes|down	no|no test	1	Gm43601	predicted gene 43601 [Source:MGI Symbol;Acc:MGI:5663738]
ENSMUSG00000051098	yes|down	no|down	1	Mblac2	metallo-beta-lactamase domain containing 2 [Source:MGI Symbol;Acc:MGI:1920102]
ENSMUSG00000019478	yes|down	no|down	1	Rab4a	RAB4A, member RAS oncogene family [Source:MGI Symbol;Acc:MGI:105069]
ENSMUSG00000051095	yes|down	no|up	1	Olfr986	olfactory receptor 986 [Source:MGI Symbol;Acc:MGI:3030820]
ENSMUSG00000048779	yes|up	no|down	1	P2ry6	pyrimidinergic receptor P2Y, G-protein coupled, 6 [Source:MGI Symbol;Acc:MGI:2673874]
ENSMUSG00000111664	yes|down	yes|up	2	Gm48865	predicted gene, 48865 [Source:MGI Symbol;Acc:MGI:6098607]
ENSMUSG00000036867	yes|down	no|up	1	Smad6	SMAD family member 6 [Source:MGI Symbol;Acc:MGI:1336883]
ENSMUSG00000102627	no|up	yes|down	1	Snurf	SNRPN upstream reading frame [Source:MGI Symbol;Acc:MGI:1891236]
ENSMUSG00000075064	yes|up	no|up	1	Olfr1506	olfactory receptor 1506 [Source:MGI Symbol;Acc:MGI:3031340]
ENSMUSG00000073073	yes|down	no|up	1	Gm8098	predicted gene 8098 [Source:MGI Symbol;Acc:MGI:3645749]
ENSMUSG00000073077	yes|down	no|up	1	Cfap47	cilia and flagella associated protein 47 [Source:MGI Symbol;Acc:MGI:3781475]
ENSMUSG00000031762	yes|up	no|down	1	Mt2	metallothionein 2 [Source:MGI Symbol;Acc:MGI:97172]
ENSMUSG00000031766	yes|up	no|down	1	Slc12a3	solute carrier family 12, member 3 [Source:MGI Symbol;Acc:MGI:108114]
ENSMUSG00000031765	yes|up	no|down	1	Mt1	metallothionein 1 [Source:MGI Symbol;Acc:MGI:97171]
ENSMUSG00000026548	yes|up	no|up	1	Slamf9	SLAM family member 9 [Source:MGI Symbol;Acc:MGI:1923692]
ENSMUSG00000026011	yes|up	no|up	1	Ctla4	cytotoxic T-lymphocyte-associated protein 4 [Source:MGI Symbol;Acc:MGI:88556]
ENSMUSG00000026012	yes|up	no|up	1	Cd28	CD28 antigen [Source:MGI Symbol;Acc:MGI:88327]
ENSMUSG00000003476	yes|down	no|down	1	Crhr2	corticotropin releasing hormone receptor 2 [Source:MGI Symbol;Acc:MGI:894312]
ENSMUSG00000071506	yes|down	no|up	1	Tmem139	transmembrane protein 139 [Source:MGI Symbol;Acc:MGI:1924444]
ENSMUSG00000026017	yes|down	no|up	1	Carf	calcium response factor [Source:MGI Symbol;Acc:MGI:2182269]
ENSMUSG00000026544	yes|down	no|down	1	Dusp23	dual specificity phosphatase 23 [Source:MGI Symbol;Acc:MGI:1915690]
ENSMUSG00000104488	no|no test	yes|up	1	Gm38062	predicted gene, 38062 [Source:MGI Symbol;Acc:MGI:5611290]
ENSMUSG00000107331	yes|down	no|up	1	Gm42732	predicted gene 42732 [Source:MGI Symbol;Acc:MGI:5662869]
ENSMUSG00000118588	yes|up	no|up	1	AC142112.1	serine (or cysteine) peptidase inhibitor, clade A, member 3G (Serpina3g) pseudogene
ENSMUSG00000104486	yes|down	no|no test	1	Gm38066	predicted gene, 38066 [Source:MGI Symbol;Acc:MGI:5611294]
ENSMUSG00000025933	yes|down	no|up	1	Tmem14a	transmembrane protein 14A [Source:MGI Symbol;Acc:MGI:1922962]
ENSMUSG00000025930	yes|up	no|up	1	Msc	musculin [Source:MGI Symbol;Acc:MGI:1333884]
ENSMUSG00000025936	yes|down	no|down	1	Gm4956	predicted gene 4956 [Source:MGI Symbol;Acc:MGI:3647976]
ENSMUSG00000025934	yes|down	no|up	1	Gsta3	glutathione S-transferase, alpha 3 [Source:MGI Symbol;Acc:MGI:95856]
ENSMUSG00000031937	yes|down	no|up	1	Vstm5	V-set and transmembrane domain containing 5 [Source:MGI Symbol;Acc:MGI:1916387]
ENSMUSG00000022629	yes|down	no|down	1	Kif21a	kinesin family member 21A [Source:MGI Symbol;Acc:MGI:109188]
ENSMUSG00000029636	yes|down	no|up	1	Wasf3	WAS protein family, member 3 [Source:MGI Symbol;Acc:MGI:2658986]
ENSMUSG00000022622	yes|down	no|down	1	Acr	acrosin prepropeptide [Source:MGI Symbol;Acc:MGI:87884]
ENSMUSG00000022623	yes|down	no|down	1	Shank3	SH3 and multiple ankyrin repeat domains 3 [Source:MGI Symbol;Acc:MGI:1930016]
ENSMUSG00000022621	yes|down	no|down	1	Rabl2	RAB, member RAS oncogene family-like 2 [Source:MGI Symbol;Acc:MGI:1915958]
ENSMUSG00000049571	yes|down	no|down	1	Cfap46	cilia and flagella associated protein 46 [Source:MGI Symbol;Acc:MGI:2444387]
ENSMUSG00000108812	yes|down	no|no change	1	C130083A15Rik	RIKEN cDNA C130083A15 gene [Source:MGI Symbol;Acc:MGI:3028079]
ENSMUSG00000003617	yes|up	no|down	1	Cp	ceruloplasmin [Source:MGI Symbol;Acc:MGI:88476]
ENSMUSG00000105826	yes|up	no|down	1	Gm42141	predicted gene, 42141 [Source:MGI Symbol;Acc:MGI:5625026]
ENSMUSG00000108815	yes|up	no|up	1	Gm49388	predicted gene, 49388 [Source:MGI Symbol;Acc:MGI:6121614]
ENSMUSG00000007107	yes|down	no|up	1	Atp1a4	ATPase, Na+/K+ transporting, alpha 4 polypeptide [Source:MGI Symbol;Acc:MGI:1351335]
ENSMUSG00000069303	yes|up	no|up	1	Hist1h2br	histone cluster 1 H2br [Source:MGI Symbol;Acc:MGI:3710645]
ENSMUSG00000015337	yes|down	no|down	1	Endog	endonuclease G [Source:MGI Symbol;Acc:MGI:1261433]
ENSMUSG00000069306	yes|up	no|up	1	Hist1h4m	histone cluster 1, H4m [Source:MGI Symbol;Acc:MGI:2448441]
ENSMUSG00000069307	no|up	yes|down	1	Hist1h2bq	histone cluster 1, H2bq [Source:MGI Symbol;Acc:MGI:3702051]
ENSMUSG00000085272	yes|down	no|up	1	Sbk3	SH3 domain binding kinase family, member 3 [Source:MGI Symbol;Acc:MGI:2685924]
ENSMUSG00000094319	yes|up	yes|up	2	Igkv4-54	immunoglobulin kappa chain variable 4-54 [Source:MGI Symbol;Acc:MGI:5009821]
ENSMUSG00000085271	yes|down	no|no change	1	E130006D01Rik	RIKEN cDNA E130006D01 gene [Source:MGI Symbol;Acc:MGI:2685527]
ENSMUSG00000094315	yes|up	no|up	1	Igkv4-78	immunoglobulin kappa variable 4-78 [Source:MGI Symbol;Acc:MGI:3819775]
ENSMUSG00000116525	yes|down	no|up	1	Gm30371	predicted gene, 30371 [Source:MGI Symbol;Acc:MGI:5589530]
ENSMUSG00000110803	yes|up	no|down	1	Gm20275	predicted gene, 20275 [Source:MGI Symbol;Acc:MGI:5012460]
ENSMUSG00000046242	yes|down	no|down	1	Nme9	NME/NM23 family member 9 [Source:MGI Symbol;Acc:MGI:4359686]
ENSMUSG00000046240	yes|down	no|down	1	Hepacam	hepatocyte cell adhesion molecule [Source:MGI Symbol;Acc:MGI:1920177]
ENSMUSG00000046245	yes|up	no|down	1	Pilra	paired immunoglobin-like type 2 receptor alpha [Source:MGI Symbol;Acc:MGI:2450529]
ENSMUSG00000020385	yes|down	no|up	1	Clk4	CDC like kinase 4 [Source:MGI Symbol;Acc:MGI:1098551]
ENSMUSG00000047228	yes|up	yes|down	2	A2ml1	alpha-2-macroglobulin like 1 [Source:MGI Symbol;Acc:MGI:3039594]
ENSMUSG00000047222	yes|up	yes|down	2	Rnase2a	ribonuclease, RNase A family, 2A (liver, eosinophil-derived neurotoxin) [Source:MGI Symbol;Acc:MGI:1890465]
ENSMUSG00000047220	yes|up	no|down	1	Ccdc36	coiled-coil domain containing 36 [Source:MGI Symbol;Acc:MGI:3612242]
ENSMUSG00000047227	yes|down	no|down	1	Gm527	predicted gene 527 [Source:MGI Symbol;Acc:MGI:2685373]
ENSMUSG00000105753	yes|down	no|up	1	Gm43847	predicted gene 43847 [Source:MGI Symbol;Acc:MGI:5663984]
ENSMUSG00000038180	yes|down	no|up	1	Spag4	sperm associated antigen 4 [Source:MGI Symbol;Acc:MGI:2444120]
ENSMUSG00000036918	yes|up	no|down	1	Ttc7	tetratricopeptide repeat domain 7 [Source:MGI Symbol;Acc:MGI:1920999]
ENSMUSG00000042638	yes|down	no|up	1	Gucy2c	guanylate cyclase 2c [Source:MGI Symbol;Acc:MGI:106903]
ENSMUSG00000038188	yes|down	no|up	1	Scarf1	scavenger receptor class F, member 1 [Source:MGI Symbol;Acc:MGI:2449455]
ENSMUSG00000046404	yes|down	no|up	1	Yod1	YOD1 deubiquitinase [Source:MGI Symbol;Acc:MGI:2442596]
ENSMUSG00000045915	yes|down	no|down	1	Ccdc42	coiled-coil domain containing 42 [Source:MGI Symbol;Acc:MGI:3045254]
ENSMUSG00000036913	yes|down	no|up	1	Trim67	tripartite motif-containing 67 [Source:MGI Symbol;Acc:MGI:3045323]
ENSMUSG00000036912	yes|up	no|down	1	Piwil4	piwi-like RNA-mediated gene silencing 4 [Source:MGI Symbol;Acc:MGI:3041167]
ENSMUSG00000070031	yes|up	no|up	1	Sp140	Sp140 nuclear body protein [Source:MGI Symbol;Acc:MGI:3702467]
ENSMUSG00000110051	yes|down	no|up	1	Gm45322	predicted gene 45322 [Source:MGI Symbol;Acc:MGI:5791158]
ENSMUSG00000036602	yes|down	no|no change	1	Alx1	ALX homeobox 1 [Source:MGI Symbol;Acc:MGI:104621]
ENSMUSG00000075514	yes|down	no|down	1	Gm13375	predicted gene 13375 [Source:MGI Symbol;Acc:MGI:3649913]
ENSMUSG00000020717	yes|down	no|up	1	Pecam1	platelet/endothelial cell adhesion molecule 1 [Source:MGI Symbol;Acc:MGI:97537]
ENSMUSG00000002055	yes|up	no|up	1	Spag5	sperm associated antigen 5 [Source:MGI Symbol;Acc:MGI:1927470]
ENSMUSG00000048721	yes|up	no|up	1	Fndc9	fibronectin type III domain containing 9 [Source:MGI Symbol;Acc:MGI:2443410]
ENSMUSG00000034842	yes|down	no|up	1	Art3	ADP-ribosyltransferase 3 [Source:MGI Symbol;Acc:MGI:1202729]
ENSMUSG00000034845	yes|down	no|up	1	Plvap	plasmalemma vesicle associated protein [Source:MGI Symbol;Acc:MGI:1890497]
ENSMUSG00000046794	yes|up	no|down	1	Ppp1r3b	protein phosphatase 1, regulatory subunit 3B [Source:MGI Symbol;Acc:MGI:2177268]
ENSMUSG00000043542	yes|down	no|up	1	Zc2hc1a	zinc finger, C2HC-type containing 1A [Source:MGI Symbol;Acc:MGI:1914556]
ENSMUSG00000043541	yes|down	no|down	1	Casc1	cancer susceptibility candidate 1 [Source:MGI Symbol;Acc:MGI:2444480]
ENSMUSG00000068303	yes|down	no|up	1	Spr-ps1	sepiapterin reductase pseudogene 1 [Source:MGI Symbol;Acc:MGI:1345187]
ENSMUSG00000068302	yes|down	no|no change	1	Noto	notochord homeobox [Source:MGI Symbol;Acc:MGI:3053002]
ENSMUSG00000016356	yes|down	no|down	1	Col20a1	collagen, type XX, alpha 1 [Source:MGI Symbol;Acc:MGI:1920618]
ENSMUSG00000038984	yes|down	no|up	1	Tspyl5	testis-specific protein, Y-encoded-like 5 [Source:MGI Symbol;Acc:MGI:2442458]
ENSMUSG00000038987	yes|down	no|down	1	Cfap157	cilia and flagella associated protein 157 [Source:MGI Symbol;Acc:MGI:2447809]
ENSMUSG00000085081	yes|down	no|down	1	Rptoros	regulatory associated protein of MTOR, complex 1, opposite strand [Source:MGI Symbol;Acc:MGI:2442055]
ENSMUSG00000069874	yes|up	no|down	1	Irgm2	immunity-related GTPase family M member 2 [Source:MGI Symbol;Acc:MGI:1926262]
ENSMUSG00000037887	yes|down	no|up	1	Dusp8	dual specificity phosphatase 8 [Source:MGI Symbol;Acc:MGI:106626]
ENSMUSG00000069873	yes|up	yes|down	2	4930438A08Rik	RIKEN cDNA 4930438A08 gene [Source:MGI Symbol;Acc:MGI:1921238]
ENSMUSG00000028277	yes|up	no|up	1	Ube2j1	ubiquitin-conjugating enzyme E2J 1 [Source:MGI Symbol;Acc:MGI:1926245]
ENSMUSG00000064307	yes|down	no|down	1	Lrrc51	leucine rich repeat containing 51 [Source:MGI Symbol;Acc:MGI:1916608]
ENSMUSG00000028270	yes|up	no|down	1	Gbp2	guanylate binding protein 2 [Source:MGI Symbol;Acc:MGI:102772]
ENSMUSG00000064308	yes|down	no|down	1	2410137M14Rik	RIKEN cDNA 2410137M14 gene [Source:MGI Symbol;Acc:MGI:1924047]
ENSMUSG00000018796	yes|down	no|down	1	Acsl1	acyl-CoA synthetase long-chain family member 1 [Source:MGI Symbol;Acc:MGI:102797]
ENSMUSG00000102882	yes|up	no|up	1	Gm2065	predicted gene 2065 [Source:MGI Symbol;Acc:MGI:3780232]
ENSMUSG00000016179	yes|up	no|down	1	Camk1g	calcium/calmodulin-dependent protein kinase I gamma [Source:MGI Symbol;Acc:MGI:2388073]
ENSMUSG00000013418	no|up	yes|down	1	B4galnt2	beta-1,4-N-acetyl-galactosaminyl transferase 2 [Source:MGI Symbol;Acc:MGI:1342058]
ENSMUSG00000013415	yes|down	no|up	1	Igf2bp1	insulin-like growth factor 2 mRNA binding protein 1 [Source:MGI Symbol;Acc:MGI:1890357]
ENSMUSG00000102888	yes|up	no|down	1	Ighv1-11	immunoglobulin heavy variable V1-11 [Source:MGI Symbol;Acc:MGI:5009835]
ENSMUSG00000031750	yes|down	no|up	1	Il34	interleukin 34 [Source:MGI Symbol;Acc:MGI:1923777]
ENSMUSG00000037738	yes|down	no|down	1	Nek5	NIMA (never in mitosis gene a)-related expressed kinase 5 [Source:MGI Symbol;Acc:MGI:2142824]
ENSMUSG00000078137	yes|down	no|down	1	Ankrd63	ankyrin repeat domain 63 [Source:MGI Symbol;Acc:MGI:2686183]
ENSMUSG00000078640	yes|down	no|up	1	Gm11627	predicted gene 11627 [Source:MGI Symbol;Acc:MGI:3650659]
ENSMUSG00000046080	yes|down	no|up	1	Clec9a	C-type lectin domain family 9, member a [Source:MGI Symbol;Acc:MGI:2444608]
ENSMUSG00000109704	no|down	yes|down	1	Gm38414	predicted gene, 38414 [Source:MGI Symbol;Acc:MGI:5621299]
ENSMUSG00000114442	yes|down	no|up	1	F630042J09Rik	RIKEN cDNA F630042J09 gene [Source:MGI Symbol;Acc:MGI:3642133]
ENSMUSG00000109708	yes|down	yes|up	2	Gm45809	predicted gene 45809 [Source:MGI Symbol;Acc:MGI:5804924]
ENSMUSG00000032118	yes|down	no|up	1	Fez1	fasciculation and elongation protein zeta 1 (zygin I) [Source:MGI Symbol;Acc:MGI:2670976]
ENSMUSG00000032449	yes|down	no|up	1	Slc25a36	solute carrier family 25, member 36 [Source:MGI Symbol;Acc:MGI:1924909]
ENSMUSG00000114933	yes|down	no|up	1	Gm48040	predicted gene, 48040 [Source:MGI Symbol;Acc:MGI:6097357]
ENSMUSG00000114246	yes|down	no|no test	1	Gm48603	predicted gene, 48603 [Source:MGI Symbol;Acc:MGI:6098184]
ENSMUSG00000114245	yes|down	no|down	1	Gm38655	predicted gene, 38655 [Source:MGI Symbol;Acc:MGI:5621540]
ENSMUSG00000032443	yes|down	no|down	1	Zcwpw2	zinc finger, CW type with PWWP domain 2 [Source:MGI Symbol;Acc:MGI:1921888]
ENSMUSG00000032113	yes|up	no|up	1	Chek1	checkpoint kinase 1 [Source:MGI Symbol;Acc:MGI:1202065]
ENSMUSG00000114249	yes|up	no|up	1	Gm47709	predicted gene, 47709 [Source:MGI Symbol;Acc:MGI:6096829]
ENSMUSG00000100486	yes|up	no|down	1	Gm4131	predicted gene 4131 [Source:MGI Symbol;Acc:MGI:3782307]
ENSMUSG00000113232	yes|down	yes|up	2	Gm48494	predicted gene, 48494 [Source:MGI Symbol;Acc:MGI:6098019]
ENSMUSG00000113233	yes|down	no|no change	1	Gm31063	predicted gene, 31063 [Source:MGI Symbol;Acc:MGI:5590222]
ENSMUSG00000071347	yes|down	no|up	1	C1qtnf9	C1q and tumor necrosis factor related protein 9 [Source:MGI Symbol;Acc:MGI:3045252]
ENSMUSG00000001504	yes|down	no|up	1	Irx2	Iroquois homeobox 2 [Source:MGI Symbol;Acc:MGI:1197526]
ENSMUSG00000001506	yes|up	no|up	1	Col1a1	collagen, type I, alpha 1 [Source:MGI Symbol;Acc:MGI:88467]
ENSMUSG00000006221	yes|down	no|up	1	Hspb7	heat shock protein family, member 7 (cardiovascular) [Source:MGI Symbol;Acc:MGI:1352494]
ENSMUSG00000084803	yes|down	no|up	1	5830444B04Rik	RIKEN cDNA 5830444B04 gene [Source:MGI Symbol;Acc:MGI:3603170]
ENSMUSG00000084809	yes|up	yes|down	2	Gm12631	predicted gene 12631 [Source:MGI Symbol;Acc:MGI:3650969]
ENSMUSG00000117916	yes|down	no|up	1	9630028I04Rik	RIKEN cDNA 9630028I04 gene [Source:MGI Symbol;Acc:MGI:2442601]
ENSMUSG00000117914	yes|down	no|up	1	Gm29863	predicted gene, 29863 [Source:MGI Symbol;Acc:MGI:5589022]
ENSMUSG00000033538	yes|up	no|down	1	Casp4	caspase 4, apoptosis-related cysteine peptidase [Source:MGI Symbol;Acc:MGI:107700]
ENSMUSG00000082095	yes|down	no|no change	1	Gm11991	predicted gene 11991 [Source:MGI Symbol;Acc:MGI:3651121]
ENSMUSG00000000489	yes|down	no|up	1	Pdgfb	platelet derived growth factor, B polypeptide [Source:MGI Symbol;Acc:MGI:97528]
ENSMUSG00000071537	yes|down	no|down	1	Klrg2	killer cell lectin-like receptor subfamily G, member 2 [Source:MGI Symbol;Acc:MGI:1921503]
ENSMUSG00000079070	yes|down	no|no change	1	Gm3985	predicted gene 3985 [Source:MGI Symbol;Acc:MGI:3782158]
ENSMUSG00000061100	yes|up	no|down	1	Retnla	resistin like alpha [Source:MGI Symbol;Acc:MGI:1888504]
ENSMUSG00000079511	yes|down	no|up	1	Gm42688	predicted gene 42688 [Source:MGI Symbol;Acc:MGI:5662825]
ENSMUSG00000073821	yes|down	no|up	1	8030451A03Rik	RIKEN cDNA 8030451A03 gene [Source:MGI Symbol;Acc:MGI:1915353]
ENSMUSG00000116068	yes|down	no|down	1	Gm49457	predicted gene, 49457 [Source:MGI Symbol;Acc:MGI:6155113]
ENSMUSG00000060510	yes|down	no|up	1	Zfp266	zinc finger protein 266 [Source:MGI Symbol;Acc:MGI:1924769]
ENSMUSG00000099843	yes|down	no|up	1	Gm7160	predicted gene 7160 [Source:MGI Symbol;Acc:MGI:3646078]
ENSMUSG00000113581	yes|down	yes|up	2	Dio3os	deiodinase, iodothyronine type III, opposite strand [Source:MGI Symbol;Acc:MGI:2664395]
ENSMUSG00000022053	yes|down	no|down	1	Ebf2	early B cell factor 2 [Source:MGI Symbol;Acc:MGI:894332]
ENSMUSG00000116066	yes|down	no|no change	1	Gm49477	predicted gene, 49477 [Source:MGI Symbol;Acc:MGI:6155147]
ENSMUSG00000100220	yes|up	no|up	1	Gm29331	predicted gene 29331 [Source:MGI Symbol;Acc:MGI:5580037]
ENSMUSG00000026715	yes|down	no|down	1	Serpinc1	serine (or cysteine) peptidase inhibitor, clade C (antithrombin), member 1 [Source:MGI Symbol;Acc:MGI:88095]
ENSMUSG00000038515	yes|down	no|down	1	Grtp1	GH regulated TBC protein 1 [Source:MGI Symbol;Acc:MGI:1914040]
ENSMUSG00000044134	yes|down	no|up	1	Pheta1	PH domain containing endocytic trafficking adaptor 1 [Source:MGI Symbol;Acc:MGI:2442708]
ENSMUSG00000100228	no|no change	yes|up	1	Gm29257	predicted gene 29257 [Source:MGI Symbol;Acc:MGI:5579963]
ENSMUSG00000044139	yes|down	no|up	1	Prss53	protease, serine 53 [Source:MGI Symbol;Acc:MGI:2652890]
ENSMUSG00000040740	yes|down	no|up	1	Slc25a34	solute carrier family 25, member 34 [Source:MGI Symbol;Acc:MGI:2686215]
ENSMUSG00000053093	yes|down	no|up	1	Myh7	myosin, heavy polypeptide 7, cardiac muscle, beta [Source:MGI Symbol;Acc:MGI:2155600]
ENSMUSG00000050623	no|down	yes|up	1	Catsperz	cation channel sperm associated auxiliary subunit zeta [Source:MGI Symbol;Acc:MGI:1914327]
ENSMUSG00000050621	yes|down	no|up	1	Rps27rt	ribosomal protein S27, retrogene [Source:MGI Symbol;Acc:MGI:3704345]
ENSMUSG00000108037	yes|down	no|down	1	Gm44597	predicted gene 44597 [Source:MGI Symbol;Acc:MGI:5753173]
ENSMUSG00000108030	yes|down	no|down	1	9530062K07Rik	RIKEN cDNA 9530062K07 gene [Source:MGI Symbol;Acc:MGI:1925989]
ENSMUSG00000024579	yes|down	no|up	1	Pcyox1l	prenylcysteine oxidase 1 like [Source:MGI Symbol;Acc:MGI:3606062]
ENSMUSG00000060477	yes|up	no|down	1	Irak2	interleukin-1 receptor-associated kinase 2 [Source:MGI Symbol;Acc:MGI:2429603]
ENSMUSG00000081810	yes|down	no|no change	1	Gm11878	predicted gene 11878 [Source:MGI Symbol;Acc:MGI:3651784]
ENSMUSG00000097428	yes|down	no|up	1	AW047730	expressed sequence AW047730 [Source:MGI Symbol;Acc:MGI:2139951]
ENSMUSG00000097429	yes|up	no|down	1	Gm26520	predicted gene, 26520 [Source:MGI Symbol;Acc:MGI:5477014]
ENSMUSG00000086266	yes|down	no|no change	1	Igf2os	insulin-like growth factor 2, opposite strand [Source:MGI Symbol;Acc:MGI:1195257]
ENSMUSG00000108154	no|up	yes|down	1	Gm44033	predicted gene, 44033 [Source:MGI Symbol;Acc:MGI:5690425]
ENSMUSG00000038618	yes|down	no|up	1	Rassf7	Ras association (RalGDS/AF-6) domain family (N-terminal) member 7 [Source:MGI Symbol;Acc:MGI:1914235]
ENSMUSG00000086269	yes|down	no|no change	1	Tmcc3os	transmembrane and coiled coil domains 3, opposite strand [Source:MGI Symbol;Acc:MGI:3801736]
ENSMUSG00000097134	yes|up	yes|down	2	1110002J07Rik	RIKEN cDNA 1110002J07 gene [Source:MGI Symbol;Acc:MGI:1915738]
ENSMUSG00000108158	no|down	yes|down	1	Gm44002	predicted gene, 44002 [Source:MGI Symbol;Acc:MGI:5690394]
ENSMUSG00000097133	yes|down	no|up	1	Gm26628	predicted gene, 26628 [Source:MGI Symbol;Acc:MGI:5477122]
ENSMUSG00000040969	yes|down	no|down	1	Arhgef38	Rho guanine nucleotide exchange factor (GEF) 38 [Source:MGI Symbol;Acc:MGI:1924919]
ENSMUSG00000059256	no|no test	yes|up	1	Gzmd	granzyme D [Source:MGI Symbol;Acc:MGI:109255]
ENSMUSG00000054966	yes|down	no|up	1	Lmntd1	lamin tail domain containing 1 [Source:MGI Symbol;Acc:MGI:1921321]
ENSMUSG00000054967	yes|down	no|up	1	Zfp647	zinc finger protein 647 [Source:MGI Symbol;Acc:MGI:3052806]
ENSMUSG00000079165	yes|down	no|down	1	Sap25	sin3 associated polypeptide [Source:MGI Symbol;Acc:MGI:3802945]
ENSMUSG00000040963	yes|down	no|down	1	Asgr2	asialoglycoprotein receptor 2 [Source:MGI Symbol;Acc:MGI:88082]
ENSMUSG00000007379	yes|down	no|down	1	Dennd2c	DENN/MADD domain containing 2C [Source:MGI Symbol;Acc:MGI:3036254]
ENSMUSG00000041309	yes|down	no|down	1	Nkx6-2	NK6 homeobox 2 [Source:MGI Symbol;Acc:MGI:1352738]
ENSMUSG00000027499	yes|down	no|up	1	Pkia	protein kinase inhibitor, alpha [Source:MGI Symbol;Acc:MGI:104747]
ENSMUSG00000031972	yes|down	no|down	1	Acta1	actin, alpha 1, skeletal muscle [Source:MGI Symbol;Acc:MGI:87902]
ENSMUSG00000031970	yes|down	no|down	1	Dbndd1	dysbindin (dystrobrevin binding protein 1) domain containing 1 [Source:MGI Symbol;Acc:MGI:1919435]
ENSMUSG00000079168	yes|down	no|no change	1	Cd209g	CD209g antigen [Source:MGI Symbol;Acc:MGI:1917442]
ENSMUSG00000081605	yes|down	no|down	1	Gm15953	predicted gene 15953 [Source:MGI Symbol;Acc:MGI:3802150]
ENSMUSG00000081601	yes|up	yes|down	2	Gm13065	predicted gene 13065 [Source:MGI Symbol;Acc:MGI:3651736]
ENSMUSG00000030376	yes|down	no|up	1	Slc8a2	solute carrier family 8 (sodium/calcium exchanger), member 2 [Source:MGI Symbol;Acc:MGI:107996]
ENSMUSG00000085519	yes|down	no|up	1	Gm13703	predicted gene 13703 [Source:MGI Symbol;Acc:MGI:3651307]
ENSMUSG00000115329	yes|down	yes|up	2	Gm49272	predicted gene, 49272 [Source:MGI Symbol;Acc:MGI:6118755]
ENSMUSG00000085517	yes|down	no|down	1	Gm12963	predicted gene 12963 [Source:MGI Symbol;Acc:MGI:3651569]
ENSMUSG00000118135	no|up	yes|down	1	Gm50367	predicted gene, 50367 [Source:MGI Symbol;Acc:MGI:6303257]
ENSMUSG00000085514	yes|down	yes|up	2	Bcas3os2	breast carcinoma amplified sequence 3 opposite strand 2 [Source:MGI Symbol;Acc:MGI:1925670]
ENSMUSG00000118132	yes|down	no|up	1	4833408A19Rik	RIKEN cDNA 4833408A19 gene [Source:MGI Symbol;Acc:MGI:1921038]
ENSMUSG00000027001	yes|down	no|down	1	Dusp19	dual specificity phosphatase 19 [Source:MGI Symbol;Acc:MGI:1915332]
ENSMUSG00000027009	yes|up	no|up	1	Itga4	integrin alpha 4 [Source:MGI Symbol;Acc:MGI:96603]
ENSMUSG00000022015	yes|up	no|down	1	Tnfsf11	tumor necrosis factor (ligand) superfamily, member 11 [Source:MGI Symbol;Acc:MGI:1100089]
ENSMUSG00000022014	yes|up	no|up	1	Epsti1	epithelial stromal interaction 1 (breast) [Source:MGI Symbol;Acc:MGI:1915168]
ENSMUSG00000022010	yes|down	no|down	1	Tsc22d1	TSC22 domain family, member 1 [Source:MGI Symbol;Acc:MGI:109127]
ENSMUSG00000022019	yes|down	no|up	1	Tdrd3	tudor domain containing 3 [Source:MGI Symbol;Acc:MGI:2444023]
ENSMUSG00000022018	yes|down	no|down	1	Rgcc	regulator of cell cycle [Source:MGI Symbol;Acc:MGI:1913464]
ENSMUSG00000000811	yes|down	no|up	1	Txnrd3	thioredoxin reductase 3 [Source:MGI Symbol;Acc:MGI:2386711]
ENSMUSG00000093769	yes|down	no|down	1	H3c14	H3 clustered histone 14 [Source:MGI Symbol;Acc:MGI:2448355]
ENSMUSG00000031398	yes|down	no|down	1	Plxna3	plexin A3 [Source:MGI Symbol;Acc:MGI:107683]
ENSMUSG00000003283	yes|up	no|down	1	Hck	hemopoietic cell kinase [Source:MGI Symbol;Acc:MGI:96052]
ENSMUSG00000020524	yes|down	no|up	1	Gria1	glutamate receptor, ionotropic, AMPA1 (alpha 1) [Source:MGI Symbol;Acc:MGI:95808]
ENSMUSG00000104342	yes|up	no|up	1	Gm36401	predicted gene, 36401 [Source:MGI Symbol;Acc:MGI:5595560]
ENSMUSG00000056836	yes|down	yes|up	2	Gm6851	predicted pseudogene 6851 [Source:MGI Symbol;Acc:MGI:3643618]
ENSMUSG00000104835	yes|up	no|up	1	Gm5547	predicted gene 5547 [Source:MGI Symbol;Acc:MGI:3648206]
ENSMUSG00000104344	yes|down	no|up	1	Gm38077	predicted gene, 38077 [Source:MGI Symbol;Acc:MGI:5611305]
ENSMUSG00000104348	yes|up	no|down	1	Gm37691	predicted gene, 37691 [Source:MGI Symbol;Acc:MGI:5610919]
ENSMUSG00000048096	yes|down	no|up	1	Lmod1	leiomodin 1 (smooth muscle) [Source:MGI Symbol;Acc:MGI:2135671]
ENSMUSG00000085886	yes|down	no|up	1	D030047H15Rik	RIKEN cDNA D030047H15 gene [Source:MGI Symbol;Acc:MGI:3698136]
ENSMUSG00000085881	yes|down	no|down	1	Gm15912	predicted gene 15912 [Source:MGI Symbol;Acc:MGI:3801895]
ENSMUSG00000031024	yes|down	no|up	1	Denn2b	DENN domain containing 2B [Source:MGI Symbol;Acc:MGI:108517]
ENSMUSG00000052062	yes|down	no|up	1	Pard3b	par-3 family cell polarity regulator beta [Source:MGI Symbol;Acc:MGI:1919301]
ENSMUSG00000031026	yes|down	no|up	1	Trim66	tripartite motif-containing 66 [Source:MGI Symbol;Acc:MGI:2152406]
ENSMUSG00000031027	yes|down	no|down	1	Stk33	serine/threonine kinase 33 [Source:MGI Symbol;Acc:MGI:2152419]
ENSMUSG00000031022	yes|down	no|down	1	BC051019	cDNA sequence BC051019 [Source:MGI Symbol;Acc:MGI:1928824]
ENSMUSG00000066682	yes|up	no|down	1	Pilrb2	paired immunoglobin-like type 2 receptor beta 2 [Source:MGI Symbol;Acc:MGI:2450535]
ENSMUSG00000013643	yes|up	no|down	1	Lypd8	LY6/PLAUR domain containing 8 [Source:MGI Symbol;Acc:MGI:1917413]
ENSMUSG00000066684	yes|up	no|down	1	Pilrb1	paired immunoglobin-like type 2 receptor beta 1 [Source:MGI Symbol;Acc:MGI:2450532]
ENSMUSG00000084390	yes|up	yes|down	2	Gm15425	predicted gene 15425 [Source:MGI Symbol;Acc:MGI:3705642]
ENSMUSG00000066687	yes|down	no|down	1	Zbtb16	zinc finger and BTB domain containing 16 [Source:MGI Symbol;Acc:MGI:103222]
ENSMUSG00000022679	yes|down	no|down	1	Mpv17l	Mpv17 transgene, kidney disease mutant-like [Source:MGI Symbol;Acc:MGI:2135951]
ENSMUSG00000057614	yes|down	no|up	1	Gnai1	guanine nucleotide binding protein (G protein), alpha inhibiting 1 [Source:MGI Symbol;Acc:MGI:95771]
ENSMUSG00000028718	yes|up	no|up	1	Stil	Scl/Tal1 interrupting locus [Source:MGI Symbol;Acc:MGI:107477]
ENSMUSG00000089635	yes|down	no|down	1	Gm16559	predicted gene 16559 [Source:MGI Symbol;Acc:MGI:4414979]
ENSMUSG00000025892	yes|down	no|up	1	Gria4	glutamate receptor, ionotropic, AMPA4 (alpha 4) [Source:MGI Symbol;Acc:MGI:95811]
ENSMUSG00000025893	yes|down	no|up	1	Kbtbd3	kelch repeat and BTB (POZ) domain containing 3 [Source:MGI Symbol;Acc:MGI:1916399]
ENSMUSG00000028862	yes|down	no|down	1	Map3k6	mitogen-activated protein kinase kinase kinase 6 [Source:MGI Symbol;Acc:MGI:1855691]
ENSMUSG00000028860	yes|up	no|up	1	Sytl1	synaptotagmin-like 1 [Source:MGI Symbol;Acc:MGI:1933365]
ENSMUSG00000028713	yes|down	no|up	1	Cyp4b1	cytochrome P450, family 4, subfamily b, polypeptide 1 [Source:MGI Symbol;Acc:MGI:103225]
ENSMUSG00000028717	yes|down	no|up	1	Tal1	T cell acute lymphocytic leukemia 1 [Source:MGI Symbol;Acc:MGI:98480]
ENSMUSG00000021384	yes|up	no|up	1	Susd3	sushi domain containing 3 [Source:MGI Symbol;Acc:MGI:1913579]
ENSMUSG00000021388	yes|down	no|up	1	Aspn	asporin [Source:MGI Symbol;Acc:MGI:1913945]
ENSMUSG00000029409	yes|up	no|up	1	U90926	cDNA sequence U90926 [Source:MGI Symbol;Acc:MGI:1930915]
ENSMUSG00000032611	yes|down	no|down	1	1700102P08Rik	RIKEN cDNA 1700102P08 gene [Source:MGI Symbol;Acc:MGI:2148248]
ENSMUSG00000029403	yes|down	no|down	1	Cdkl2	cyclin-dependent kinase-like 2 (CDC2-related kinase) [Source:MGI Symbol;Acc:MGI:1858227]
ENSMUSG00000029401	yes|up	no|down	1	Rilpl2	Rab interacting lysosomal protein-like 2 [Source:MGI Symbol;Acc:MGI:1933112]
ENSMUSG00000039178	yes|down	no|up	1	Tbc1d19	TBC1 domain family, member 19 [Source:MGI Symbol;Acc:MGI:1914499]
ENSMUSG00000039179	yes|down	no|up	1	Tekt5	tektin 5 [Source:MGI Symbol;Acc:MGI:1917676]
ENSMUSG00000084024	yes|down	no|no change	1	Gm15937	predicted gene 15937 [Source:MGI Symbol;Acc:MGI:3802031]
ENSMUSG00000106087	yes|down	no|up	1	Gm43609	predicted gene 43609 [Source:MGI Symbol;Acc:MGI:5663746]
ENSMUSG00000106086	yes|down	yes|up	2	Lef1os1	LEF1 opposite strand RNA 1 [Source:MGI Symbol;Acc:MGI:5663489]
ENSMUSG00000042793	yes|down	no|up	1	Lgr6	leucine-rich repeat-containing G protein-coupled receptor 6 [Source:MGI Symbol;Acc:MGI:2441805]
ENSMUSG00000106082	yes|down	no|no test	1	4930404A12Rik	RIKEN cDNA 4930404A12 gene [Source:MGI Symbol;Acc:MGI:3605803]
ENSMUSG00000042797	yes|down	no|down	1	Aqp11	aquaporin 11 [Source:MGI Symbol;Acc:MGI:1913583]
ENSMUSG00000025766	yes|down	no|up	1	D3Ertd751e	DNA segment, Chr 3, ERATO Doi 751, expressed [Source:MGI Symbol;Acc:MGI:1289213]
ENSMUSG00000025092	yes|down	no|down	1	Hspa12a	heat shock protein 12A [Source:MGI Symbol;Acc:MGI:1920692]
ENSMUSG00000034471	yes|down	no|up	1	Caskin2	CASK-interacting protein 2 [Source:MGI Symbol;Acc:MGI:2157062]
ENSMUSG00000097141	yes|down	no|up	1	Gm10524	predicted gene 10524 [Source:MGI Symbol;Acc:MGI:3642791]
ENSMUSG00000094766	no|no change	yes|up	1	Trav7-4	T cell receptor alpha variable 7-4 [Source:MGI Symbol;Acc:MGI:3649611]
ENSMUSG00000114033	yes|up	no|down	1	Gm47705	predicted gene, 47705 [Source:MGI Symbol;Acc:MGI:6096822]
ENSMUSG00000111512	yes|down	no|no change	1	Gm17853	predicted gene, 17853 [Source:MGI Symbol;Acc:MGI:5010038]
ENSMUSG00000111517	yes|down	no|no change	1	Olfr1238	olfactory receptor 1238 [Source:MGI Symbol;Acc:MGI:3031072]
ENSMUSG00000046470	yes|down	no|up	1	Sox18	SRY (sex determining region Y)-box 18 [Source:MGI Symbol;Acc:MGI:103559]
ENSMUSG00000093938	yes|up	no|down	1	Evi2b	ecotropic viral integration site 2b [Source:MGI Symbol;Acc:MGI:1890682]
ENSMUSG00000021730	yes|down	no|up	1	Hcn1	hyperpolarization activated cyclic nucleotide gated potassium channel 1 [Source:MGI Symbol;Acc:MGI:1096392]
ENSMUSG00000021732	yes|down	no|up	1	Fgf10	fibroblast growth factor 10 [Source:MGI Symbol;Acc:MGI:1099809]
ENSMUSG00000009394	yes|down	no|up	1	Syn2	synapsin II [Source:MGI Symbol;Acc:MGI:103020]
ENSMUSG00000035873	yes|down	no|down	1	Pawr	PRKC, apoptosis, WT1, regulator [Source:MGI Symbol;Acc:MGI:2149961]
ENSMUSG00000035877	yes|down	no|up	1	Zhx3	zinc fingers and homeoboxes 3 [Source:MGI Symbol;Acc:MGI:2444772]
ENSMUSG00000045071	yes|down	no|up	1	E130308A19Rik	RIKEN cDNA E130308A19 gene [Source:MGI Symbol;Acc:MGI:2442164]
ENSMUSG00000035878	yes|down	no|up	1	Hykk	hydroxylysine kinase 1 [Source:MGI Symbol;Acc:MGI:2443139]
ENSMUSG00000029366	yes|up	no|up	1	Dck	deoxycytidine kinase [Source:MGI Symbol;Acc:MGI:102726]
ENSMUSG00000053626	yes|down	no|down	1	Tll1	tolloid-like [Source:MGI Symbol;Acc:MGI:106923]
ENSMUSG00000112963	yes|up	yes|up	2	Gm6093	predicted gene 6093 [Source:MGI Symbol;Acc:MGI:3648840]
ENSMUSG00000112968	yes|down	no|no change	1	Gm48530	predicted gene, 48530 [Source:MGI Symbol;Acc:MGI:6098070]
ENSMUSG00000007908	yes|down	no|down	1	Hmgcll1	3-hydroxymethyl-3-methylglutaryl-Coenzyme A lyase-like 1 [Source:MGI Symbol;Acc:MGI:2446108]
ENSMUSG00000017760	yes|up	no|up	1	Ctsa	cathepsin A [Source:MGI Symbol;Acc:MGI:97748]
ENSMUSG00000091272	yes|up	no|down	1	Gm17641	predicted gene, 17641 [Source:MGI Symbol;Acc:MGI:4937275]
ENSMUSG00000091275	yes|down	no|down	1	Gm3248	predicted gene 3248 [Source:MGI Symbol;Acc:MGI:3781426]
ENSMUSG00000083558	yes|up	yes|down	2	Gm12896	predicted gene 12896 [Source:MGI Symbol;Acc:MGI:3650312]
ENSMUSG00000086725	yes|down	no|up	1	A630052C17Rik	RIKEN cDNA A630052C17 gene [Source:MGI Symbol;Acc:MGI:2444673]
ENSMUSG00000025902	yes|down	no|up	1	Sox17	SRY (sex determining region Y)-box 17 [Source:MGI Symbol;Acc:MGI:107543]
ENSMUSG00000052934	yes|down	no|up	1	Fbxo31	F-box protein 31 [Source:MGI Symbol;Acc:MGI:1354708]
ENSMUSG00000086891	yes|down	no|no change	1	Gm15963	predicted gene 15963 [Source:MGI Symbol;Acc:MGI:3802140]
ENSMUSG00000100037	yes|up	yes|down	2	Gm29103	predicted gene 29103 [Source:MGI Symbol;Acc:MGI:5579809]
ENSMUSG00000025900	yes|down	no|down	1	Rp1	retinitis pigmentosa 1 (human) [Source:MGI Symbol;Acc:MGI:1341105]
ENSMUSG00000100033	yes|down	no|up	1	Gm8337	predicted gene 8337 [Source:MGI Symbol;Acc:MGI:3644012]
ENSMUSG00000000552	yes|up	no|down	1	Zfp385a	zinc finger protein 385A [Source:MGI Symbol;Acc:MGI:1352495]
ENSMUSG00000078588	yes|down	no|down	1	Ccdc24	coiled-coil domain containing 24 [Source:MGI Symbol;Acc:MGI:2685874]
ENSMUSG00000117216	yes|down	yes|up	2	Gm49801	predicted gene, 49801 [Source:MGI Symbol;Acc:MGI:6270461]
ENSMUSG00000036111	yes|down	no|down	1	Lmo1	LIM domain only 1 [Source:MGI Symbol;Acc:MGI:102812]
ENSMUSG00000036110	yes|down	no|up	1	Slc17a2	solute carrier family 17 (sodium phosphate), member 2 [Source:MGI Symbol;Acc:MGI:2443098]
ENSMUSG00000099061	yes|down	no|up	1	Gm28050	predicted gene, 28050 [Source:MGI Symbol;Acc:MGI:5547786]
ENSMUSG00000022836	yes|down	no|up	1	Mylk	myosin, light polypeptide kinase [Source:MGI Symbol;Acc:MGI:894806]
ENSMUSG00000022831	yes|up	no|down	1	Hcls1	hematopoietic cell specific Lyn substrate 1 [Source:MGI Symbol;Acc:MGI:104568]
ENSMUSG00000076758	no|up	yes|up	1	Trav1	T cell receptor alpha variable 1 [Source:MGI Symbol;Acc:MGI:3651476]
ENSMUSG00000086098	yes|down	no|no change	1	Gm14291	predicted gene 14291 [Source:MGI Symbol;Acc:MGI:3649962]
ENSMUSG00000038422	yes|down	no|up	1	Hdhd3	haloacid dehalogenase-like hydrolase domain containing 3 [Source:MGI Symbol;Acc:MGI:1919998]
ENSMUSG00000038421	yes|up	no|up	1	Fcrla	Fc receptor-like A [Source:MGI Symbol;Acc:MGI:2138647]
ENSMUSG00000004071	yes|down	no|up	1	Cdip1	cell death inducing Trp53 target 1 [Source:MGI Symbol;Acc:MGI:1913876]
ENSMUSG00000051910	yes|down	no|down	1	Sox6	SRY (sex determining region Y)-box 6 [Source:MGI Symbol;Acc:MGI:98368]
ENSMUSG00000075269	no|no test	yes|up	1	Bex6	brain expressed family member 6 [Source:MGI Symbol;Acc:MGI:3588247]
ENSMUSG00000090877	yes|down	no|down	1	Hspa1b	heat shock protein 1B [Source:MGI Symbol;Acc:MGI:99517]
ENSMUSG00000020062	no|up	yes|down	1	Slc5a8	solute carrier family 5 (iodide transporter), member 8 [Source:MGI Symbol;Acc:MGI:2384916]
ENSMUSG00000020063	yes|down	no|down	1	Sirt1	sirtuin 1 [Source:MGI Symbol;Acc:MGI:2135607]
ENSMUSG00000063632	yes|down	no|down	1	Sox11	SRY (sex determining region Y)-box 11 [Source:MGI Symbol;Acc:MGI:98359]
ENSMUSG00000075267	yes|down	yes|up	2	Pjvk	pejvakin [Source:MGI Symbol;Acc:MGI:2685847]
ENSMUSG00000048234	yes|up	no|down	1	Rnf149	ring finger protein 149 [Source:MGI Symbol;Acc:MGI:2677438]
ENSMUSG00000109517	yes|down	no|up	1	Gm44763	predicted gene 44763 [Source:MGI Symbol;Acc:MGI:5753339]
ENSMUSG00000058420	yes|down	no|up	1	Syt17	synaptotagmin XVII [Source:MGI Symbol;Acc:MGI:104966]
ENSMUSG00000099689	yes|down	no|up	1	Zfp383	zinc finger protein 383 [Source:MGI Symbol;Acc:MGI:1920979]
ENSMUSG00000058396	yes|down	no|up	1	Gpr182	G protein-coupled receptor 182 [Source:MGI Symbol;Acc:MGI:109545]
ENSMUSG00000058427	yes|up	no|down	1	Cxcl2	chemokine (C-X-C motif) ligand 2 [Source:MGI Symbol;Acc:MGI:1340094]
ENSMUSG00000062345	yes|up	no|down	1	Serpinb2	serine (or cysteine) peptidase inhibitor, clade B, member 2 [Source:MGI Symbol;Acc:MGI:97609]
ENSMUSG00000055373	yes|down	no|down	1	Fut9	fucosyltransferase 9 [Source:MGI Symbol;Acc:MGI:1330859]
ENSMUSG00000055370	yes|down	no|down	1	Gm9968	predicted gene 9968 [Source:MGI Symbol;Acc:MGI:3642146]
ENSMUSG00000024966	yes|down	no|down	1	Stip1	stress-induced phosphoprotein 1 [Source:MGI Symbol;Acc:MGI:109130]
ENSMUSG00000024965	yes|up	no|up	1	Fermt3	fermitin family member 3 [Source:MGI Symbol;Acc:MGI:2147790]
ENSMUSG00000103046	yes|down	no|up	1	Gm37309	predicted gene, 37309 [Source:MGI Symbol;Acc:MGI:5610537]
ENSMUSG00000001773	yes|up	no|down	1	Folh1	folate hydrolase 1 [Source:MGI Symbol;Acc:MGI:1858193]
ENSMUSG00000037643	yes|down	no|up	1	Prkci	protein kinase C, iota [Source:MGI Symbol;Acc:MGI:99260]
ENSMUSG00000001995	yes|down	no|down	1	Sipa1l2	signal-induced proliferation-associated 1 like 2 [Source:MGI Symbol;Acc:MGI:2676970]
ENSMUSG00000045284	yes|down	no|up	1	Dcaf12l1	DDB1 and CUL4 associated factor 12-like 1 [Source:MGI Symbol;Acc:MGI:2444462]
ENSMUSG00000097309	yes|down	no|up	1	Gm17249	predicted gene, 17249 [Source:MGI Symbol;Acc:MGI:4936883]
ENSMUSG00000030967	yes|down	no|down	1	Zranb1	zinc finger, RAN-binding domain containing 1 [Source:MGI Symbol;Acc:MGI:106441]
ENSMUSG00000030616	yes|down	no|up	1	Sytl2	synaptotagmin-like 2 [Source:MGI Symbol;Acc:MGI:1933366]
ENSMUSG00000001774	yes|down	no|down	1	Chordc1	cysteine and histidine-rich domain (CHORD)-containing, zinc-binding protein 1 [Source:MGI Symbol;Acc:MGI:1914167]
ENSMUSG00000053411	yes|down	no|up	1	Cbx7	chromobox 7 [Source:MGI Symbol;Acc:MGI:1196439]
ENSMUSG00000026637	yes|down	no|up	1	Traf5	TNF receptor-associated factor 5 [Source:MGI Symbol;Acc:MGI:107548]
ENSMUSG00000087413	yes|down	no|up	1	Gm11266	predicted gene 11266 [Source:MGI Symbol;Acc:MGI:3649705]
ENSMUSG00000070695	no|down	yes|down	1	Cntnap5a	contactin associated protein-like 5A [Source:MGI Symbol;Acc:MGI:3643623]
ENSMUSG00000004105	yes|down	no|up	1	Angptl2	angiopoietin-like 2 [Source:MGI Symbol;Acc:MGI:1347002]
ENSMUSG00000023460	yes|down	no|up	1	Rab12	RAB12, member RAS oncogene family [Source:MGI Symbol;Acc:MGI:894284]
ENSMUSG00000070691	yes|up	no|up	1	Runx3	runt related transcription factor 3 [Source:MGI Symbol;Acc:MGI:102672]
ENSMUSG00000043822	yes|down	no|up	1	Adamtsl5	ADAMTS-like 5 [Source:MGI Symbol;Acc:MGI:1913798]
ENSMUSG00000096436	no|no test	yes|up	1	Olfr1437	olfactory receptor 1437 [Source:MGI Symbol;Acc:MGI:3031271]
ENSMUSG00000030145	yes|down	no|up	1	Zfp248	zinc finger protein 248 [Source:MGI Symbol;Acc:MGI:1919970]
ENSMUSG00000063245	yes|up	no|down	1	Zfp993	zinc finger protein 993 [Source:MGI Symbol;Acc:MGI:3713585]
ENSMUSG00000033707	yes|down	no|up	1	Lrrc24	leucine rich repeat containing 24 [Source:MGI Symbol;Acc:MGI:3605040]
ENSMUSG00000033705	yes|down	no|up	1	Stard9	START domain containing 9 [Source:MGI Symbol;Acc:MGI:3045258]
ENSMUSG00000090659	yes|down	no|up	1	Zfp493	zinc finger protein 493 [Source:MGI Symbol;Acc:MGI:1920208]
ENSMUSG00000041794	yes|down	no|down	1	Myrip	myosin VIIA and Rab interacting protein [Source:MGI Symbol;Acc:MGI:2384407]
ENSMUSG00000041797	yes|down	no|up	1	Abca9	ATP-binding cassette, sub-family A (ABC1), member 9 [Source:MGI Symbol;Acc:MGI:2386796]
ENSMUSG00000031563	yes|down	no|up	1	Wwc2	WW, C2 and coiled-coil domain containing 2 [Source:MGI Symbol;Acc:MGI:1261872]
ENSMUSG00000031562	yes|up	no|up	1	Dctd	dCMP deaminase [Source:MGI Symbol;Acc:MGI:2444529]
ENSMUSG00000005672	yes|down	no|up	1	Kit	KIT proto-oncogene receptor tyrosine kinase [Source:MGI Symbol;Acc:MGI:96677]
ENSMUSG00000050473	yes|down	no|down	1	Slc35d3	solute carrier family 35, member D3 [Source:MGI Symbol;Acc:MGI:1923407]
ENSMUSG00000055110	no|no change	yes|up	1	A630012P03Rik	RIKEN cDNA A630012P03 gene [Source:MGI Symbol;Acc:MGI:2442968]
ENSMUSG00000090307	yes|up	no|down	1	1700071M16Rik	RIKEN cDNA 1700071M16 gene [Source:MGI Symbol;Acc:MGI:1920754]
ENSMUSG00000113774	no|up	yes|down	1	Gm36236	predicted gene, 36236 [Source:MGI Symbol;Acc:MGI:5595395]
ENSMUSG00000113773	yes|down	yes|up	2	Gm8278	predicted gene 8278 [Source:MGI Symbol;Acc:MGI:3644857]
ENSMUSG00000041828	yes|down	no|up	1	Abca8a	ATP-binding cassette, sub-family A (ABC1), member 8a [Source:MGI Symbol;Acc:MGI:2386846]
ENSMUSG00000116307	yes|down	no|down	1	Gm49490	predicted gene, 49490 [Source:MGI Symbol;Acc:MGI:6155166]
ENSMUSG00000037466	yes|up	no|up	1	Tedc1	tubulin epsilon and delta complex 1 [Source:MGI Symbol;Acc:MGI:2144738]
ENSMUSG00000116308	yes|up	no|down	1	Gm49482	predicted gene, 49482 [Source:MGI Symbol;Acc:MGI:6155155]
ENSMUSG00000023267	yes|down	no|down	1	Gabrr2	gamma-aminobutyric acid (GABA) C receptor, subunit rho 2 [Source:MGI Symbol;Acc:MGI:95626]
ENSMUSG00000023266	yes|down	no|down	1	Frs3	fibroblast growth factor receptor substrate 3 [Source:MGI Symbol;Acc:MGI:2135965]
ENSMUSG00000115516	yes|up	yes|down	2	Gm8341	predicted gene 8341 [Source:MGI Symbol;Acc:MGI:3647182]
ENSMUSG00000040552	yes|up	no|up	1	C3ar1	complement component 3a receptor 1 [Source:MGI Symbol;Acc:MGI:1097680]
ENSMUSG00000104136	no|down	yes|down	1	Gm36955	predicted gene, 36955 [Source:MGI Symbol;Acc:MGI:5610183]
ENSMUSG00000054320	yes|down	no|down	1	Lrrc36	leucine rich repeat containing 36 [Source:MGI Symbol;Acc:MGI:2448585]
ENSMUSG00000027927	yes|up	no|down	1	Lelp1	late cornified envelope-like proline-rich 1 [Source:MGI Symbol;Acc:MGI:1916582]
ENSMUSG00000073052	yes|down	no|no test	1	D130052B06Rik	RIKEN cDNA D130052B06 gene [Source:MGI Symbol;Acc:MGI:2685092]
ENSMUSG00000073051	yes|down	no|down	1	Gm14812	predicted gene 14812 [Source:MGI Symbol;Acc:MGI:3642165]
ENSMUSG00000031709	yes|up	no|down	1	Tbc1d9	TBC1 domain family, member 9 [Source:MGI Symbol;Acc:MGI:1918560]
ENSMUSG00000044786	yes|up	no|down	1	Zfp36	zinc finger protein 36 [Source:MGI Symbol;Acc:MGI:99180]
ENSMUSG00000104654	yes|down	no|down	1	Gm43814	predicted gene 43814 [Source:MGI Symbol;Acc:MGI:5663951]
ENSMUSG00000023007	yes|down	no|up	1	Prpf40b	pre-mRNA processing factor 40B [Source:MGI Symbol;Acc:MGI:1925583]
ENSMUSG00000071561	yes|up	yes|down	2	Cstdc5	cystatin domain containing 5 [Source:MGI Symbol;Acc:MGI:3696883]
ENSMUSG00000023000	yes|down	no|down	1	Dhh	desert hedgehog [Source:MGI Symbol;Acc:MGI:94891]
ENSMUSG00000072188	yes|up	no|down	1	Gm10354	predicted gene 10354 [Source:MGI Symbol;Acc:MGI:3809109]
ENSMUSG00000071562	yes|up	no|down	1	Stfa1	stefin A1 [Source:MGI Symbol;Acc:MGI:106198]
ENSMUSG00000048503	yes|down	no|up	1	Tlcd5	TLC domain containing 5 [Source:MGI Symbol;Acc:MGI:2685030]
ENSMUSG00000106867	yes|down	no|up	1	Gm43800	predicted gene 43800 [Source:MGI Symbol;Acc:MGI:5663937]
ENSMUSG00000026034	yes|down	no|down	1	Clk1	CDC-like kinase 1 [Source:MGI Symbol;Acc:MGI:107403]
ENSMUSG00000026039	yes|up	no|up	1	Sgo2a	shugoshin 2A [Source:MGI Symbol;Acc:MGI:1098767]
ENSMUSG00000025955	yes|up	no|down	1	Akr1cl	aldo-keto reductase family 1, member C-like [Source:MGI Symbol;Acc:MGI:1918111]
ENSMUSG00000007122	yes|down	no|up	1	Casq1	calsequestrin 1 [Source:MGI Symbol;Acc:MGI:1309468]
ENSMUSG00000005705	yes|down	no|up	1	Agrp	agouti related neuropeptide [Source:MGI Symbol;Acc:MGI:892013]
ENSMUSG00000056130	yes|up	no|up	1	Ticam2	toll-like receptor adaptor molecule 2 [Source:MGI Symbol;Acc:MGI:3040056]
ENSMUSG00000082292	yes|up	no|down	1	Gm12250	predicted gene 12250 [Source:MGI Symbol;Acc:MGI:3649299]
ENSMUSG00000073631	yes|up	no|up	1	Gm10553	predicted gene 10553 [Source:MGI Symbol;Acc:MGI:3642178]
ENSMUSG00000009941	yes|up	no|down	1	Nxf2	nuclear RNA export factor 2 [Source:MGI Symbol;Acc:MGI:1933192]
ENSMUSG00000047798	yes|up	no|down	1	Cd300lf	CD300 molecule like family member F [Source:MGI Symbol;Acc:MGI:2442359]
ENSMUSG00000047021	yes|down	no|down	1	Cfap65	cilia and flagella associated protein 65 [Source:MGI Symbol;Acc:MGI:2444274]
ENSMUSG00000105516	no|up	yes|down	1	Gm36823	predicted gene, 36823 [Source:MGI Symbol;Acc:MGI:5595982]
ENSMUSG00000108830	yes|down	yes|up	2	Gm44661	predicted gene 44661 [Source:MGI Symbol;Acc:MGI:5753237]
ENSMUSG00000049555	yes|down	no|down	1	Tmie	transmembrane inner ear [Source:MGI Symbol;Acc:MGI:2159400]
ENSMUSG00000110481	yes|up	no|down	1	Gm45705	predicted gene 45705 [Source:MGI Symbol;Acc:MGI:5804820]
ENSMUSG00000015314	yes|up	no|up	1	Slamf6	SLAM family member 6 [Source:MGI Symbol;Acc:MGI:1353620]
ENSMUSG00000067430	yes|down	no|up	1	Zfp763	zinc finger protein 763 [Source:MGI Symbol;Acc:MGI:1920701]
ENSMUSG00000110489	yes|down	no|down	1	Gm31659	predicted gene, 31659 [Source:MGI Symbol;Acc:MGI:5590818]
ENSMUSG00000015312	yes|up	no|down	1	Gadd45b	growth arrest and DNA-damage-inducible 45 beta [Source:MGI Symbol;Acc:MGI:107776]
ENSMUSG00000097934	yes|down	no|no change	1	6720483E21Rik	RIKEN cDNA 6720483E21 gene [Source:MGI Symbol;Acc:MGI:1924991]
ENSMUSG00000085250	yes|down	no|up	1	Gm15234	predicted gene 15234 [Source:MGI Symbol;Acc:MGI:3705137]
ENSMUSG00000036931	yes|up	no|down	1	Nfkbid	nuclear factor of kappa light polypeptide gene enhancer in B cells inhibitor, delta [Source:MGI Symbol;Acc:MGI:3041243]
ENSMUSG00000085702	yes|down	no|up	1	Mecomos	MDS1 and EVI1 complex locus, opposite strand [Source:MGI Symbol;Acc:MGI:4439646]
ENSMUSG00000094377	no|down	yes|down	1	Gm24407	predicted gene, 24407 [Source:MGI Symbol;Acc:MGI:5454184]
ENSMUSG00000094370	yes|down	no|down	1	Gm3373	predicted gene 3373 [Source:MGI Symbol;Acc:MGI:3781551]
ENSMUSG00000103918	yes|up	no|up	1	Ighv12-1	immunoglobulin heavy variable V12-1 [Source:MGI Symbol;Acc:MGI:5295669]
ENSMUSG00000041954	yes|up	no|up	1	Tnfrsf18	tumor necrosis factor receptor superfamily, member 18 [Source:MGI Symbol;Acc:MGI:894675]
ENSMUSG00000046269	yes|down	no|up	1	Usp27x	ubiquitin specific peptidase 27, X chromosome [Source:MGI Symbol;Acc:MGI:1859645]
ENSMUSG00000098306	yes|down	no|up	1	Gm28040	predicted gene, 28040 [Source:MGI Symbol;Acc:MGI:5547776]
ENSMUSG00000050896	yes|up	no|down	1	Rtn4rl2	reticulon 4 receptor-like 2 [Source:MGI Symbol;Acc:MGI:2669796]
ENSMUSG00000029657	yes|down	no|down	1	Hsph1	heat shock 105kDa/110kDa protein 1 [Source:MGI Symbol;Acc:MGI:105053]
ENSMUSG00000076036	yes|up	yes|down	2	Gm22133	predicted gene, 22133 [Source:MGI Symbol;Acc:MGI:5451910]
ENSMUSG00000022357	yes|down	no|up	1	Klhl38	kelch-like 38 [Source:MGI Symbol;Acc:MGI:3045310]
ENSMUSG00000022607	yes|down	no|up	1	Ptk2	PTK2 protein tyrosine kinase 2 [Source:MGI Symbol;Acc:MGI:95481]
ENSMUSG00000029659	yes|down	no|down	1	Medag	mesenteric estrogen dependent adipogenesis [Source:MGI Symbol;Acc:MGI:1917967]
ENSMUSG00000038168	yes|down	no|up	1	P3h2	prolyl 3-hydroxylase 2 [Source:MGI Symbol;Acc:MGI:2146663]
ENSMUSG00000105776	no|down	yes|up	1	Gm43292	predicted gene 43292 [Source:MGI Symbol;Acc:MGI:5663429]
ENSMUSG00000110159	yes|down	no|up	1	Gm45501	predicted gene 45501 [Source:MGI Symbol;Acc:MGI:5791337]
ENSMUSG00000057262	yes|down	yes|up	2	Rpl15-ps6	ribosomal protein L15, pseudogene 6 [Source:MGI Symbol;Acc:MGI:3642192]
ENSMUSG00000057265	yes|down	no|down	1	Bbof1	basal body orientation factor 1 [Source:MGI Symbol;Acc:MGI:1920123]
ENSMUSG00000040133	yes|up	no|up	1	Gpr176	G protein-coupled receptor 176 [Source:MGI Symbol;Acc:MGI:2685858]
ENSMUSG00000008540	yes|down	no|down	1	Mgst1	microsomal glutathione S-transferase 1 [Source:MGI Symbol;Acc:MGI:1913850]
ENSMUSG00000078747	yes|down	no|down	1	Gm20878	predicted gene, 20878 [Source:MGI Symbol;Acc:MGI:5434234]
ENSMUSG00000095682	yes|up	yes|up	2	Igkv3-1	immunoglobulin kappa variable 3-1 [Source:MGI Symbol;Acc:MGI:1330851]
ENSMUSG00000095351	yes|up	no|up	1	Igkv3-2	immunoglobulin kappa variable 3-2 [Source:MGI Symbol;Acc:MGI:1330850]
ENSMUSG00000078117	yes|down	yes|up	2	Gm16485	predicted gene 16485 [Source:MGI Symbol;Acc:MGI:3642771]
ENSMUSG00000051451	yes|down	no|up	1	Crebzf	CREB/ATF bZIP transcription factor [Source:MGI Symbol;Acc:MGI:2675296]
ENSMUSG00000095429	yes|up	no|up	1	Ighv5-12	immunoglobulin heavy variable 5-12 [Source:MGI Symbol;Acc:MGI:4439516]
ENSMUSG00000064360	yes|down	no|down	1	mt-Nd3	mitochondrially encoded NADH dehydrogenase 3 [Source:MGI Symbol;Acc:MGI:102499]
ENSMUSG00000064363	yes|down	no|down	1	mt-Nd4	mitochondrially encoded NADH dehydrogenase 4 [Source:MGI Symbol;Acc:MGI:102498]
ENSMUSG00000105601	yes|down	no|down	1	Gm42725	predicted gene 42725 [Source:MGI Symbol;Acc:MGI:5662862]
ENSMUSG00000028291	yes|down	no|up	1	Akirin2	akirin 2 [Source:MGI Symbol;Acc:MGI:1889364]
ENSMUSG00000063409	yes|down	no|down	1	Lrrc43	leucine rich repeat containing 43 [Source:MGI Symbol;Acc:MGI:2685907]
ENSMUSG00000028294	yes|down	no|down	1	Cfap206	cilia and flagella associated protein 206 [Source:MGI Symbol;Acc:MGI:1916579]
ENSMUSG00000102200	no|no change	yes|up	1	Gm36957	predicted gene, 36957 [Source:MGI Symbol;Acc:MGI:5610185]
ENSMUSG00000102202	yes|down	no|up	1	Gm33280	predicted gene, 33280 [Source:MGI Symbol;Acc:MGI:5592439]
ENSMUSG00000049971	yes|up	no|up	1	Glt1d1	glycosyltransferase 1 domain containing 1 [Source:MGI Symbol;Acc:MGI:2442755]
ENSMUSG00000102204	yes|down	no|up	1	Gm36958	predicted gene, 36958 [Source:MGI Symbol;Acc:MGI:5610186]
ENSMUSG00000102207	yes|down	no|no test	1	Gm10344	predicted gene 10344 [Source:MGI Symbol;Acc:MGI:3642672]
ENSMUSG00000102206	yes|down	yes|down	2	Pcdha11	protocadherin alpha 11 [Source:MGI Symbol;Acc:MGI:1298372]
ENSMUSG00000052724	yes|up	no|up	1	Gm9888	predicted gene 9888 [Source:MGI Symbol;Acc:MGI:3642202]
ENSMUSG00000052726	yes|down	no|down	1	Kcnt2	potassium channel, subfamily T, member 2 [Source:MGI Symbol;Acc:MGI:3036273]
ENSMUSG00000052727	yes|down	no|down	1	Map1b	microtubule-associated protein 1B [Source:MGI Symbol;Acc:MGI:1306778]
ENSMUSG00000105605	yes|up	no|up	1	Ighv1-86	immunoglobulin heavy variable 1-86 [Source:MGI Symbol;Acc:MGI:3645729]
ENSMUSG00000100937	yes|down	no|up	1	1700020D05Rik	RIKEN cDNA 1700020D05 gene [Source:MGI Symbol;Acc:MGI:1922805]
ENSMUSG00000100931	no|no change	yes|up	1	Gm28085	predicted gene 28085 [Source:MGI Symbol;Acc:MGI:5578791]
ENSMUSG00000108234	yes|down	no|up	1	Gm44428	predicted gene, 44428 [Source:MGI Symbol;Acc:MGI:5690820]
ENSMUSG00000089953	yes|up	yes|down	2	Rnf224	ring finger protein 224 [Source:MGI Symbol;Acc:MGI:2685603]
ENSMUSG00000089952	yes|down	no|no change	1	4933413C19Rik	RIKEN cDNA 4933413C19 gene [Source:MGI Symbol;Acc:MGI:1921702]
ENSMUSG00000089951	yes|down	no|up	1	Zfp968-ps	zinc finger protein 968, pseudogene [Source:MGI Symbol;Acc:MGI:3702420]
ENSMUSG00000107619	yes|up	no|down	1	Gm32479	predicted gene, 32479 [Source:MGI Symbol;Acc:MGI:5591638]
ENSMUSG00000116116	yes|down	no|down	1	Gm671	predicted gene 671 [Source:MGI Symbol;Acc:MGI:2685517]
ENSMUSG00000054763	yes|down	no|no change	1	Defb42	defensin beta 42 [Source:MGI Symbol;Acc:MGI:3033850]
ENSMUSG00000006241	yes|down	no|up	1	Ccdc159	coiled-coil domain containing 159 [Source:MGI Symbol;Acc:MGI:1914369]
ENSMUSG00000087623	yes|down	no|up	1	Gm12404	predicted gene 12404 [Source:MGI Symbol;Acc:MGI:3649601]
ENSMUSG00000099478	yes|down	no|up	1	Gm28370	predicted gene 28370 [Source:MGI Symbol;Acc:MGI:5579076]
ENSMUSG00000042213	yes|up	no|down	1	Zfand4	zinc finger, AN1-type domain 4 [Source:MGI Symbol;Acc:MGI:1914742]
ENSMUSG00000103000	no|up	yes|down	1	Gm37900	predicted gene, 37900 [Source:MGI Symbol;Acc:MGI:5611128]
ENSMUSG00000045534	yes|down	no|down	1	Kcna5	potassium voltage-gated channel, shaker-related subfamily, member 5 [Source:MGI Symbol;Acc:MGI:96662]
ENSMUSG00000109729	yes|up	no|up	1	Gm45418	predicted gene 45418 [Source:MGI Symbol;Acc:MGI:5791254]
ENSMUSG00000093861	yes|up	no|up	1	Igkv1-110	immunoglobulin kappa variable 1-110 [Source:MGI Symbol;Acc:MGI:4439558]
ENSMUSG00000109727	yes|down	yes|up	2	Gm45464	predicted gene 45464 [Source:MGI Symbol;Acc:MGI:5791300]
ENSMUSG00000109724	yes|down	no|up	1	Gm18194	predicted gene, 18194 [Source:MGI Symbol;Acc:MGI:5010379]
ENSMUSG00000045036	yes|down	no|down	1	Tmem232	transmembrane protein 232 [Source:MGI Symbol;Acc:MGI:2685786]
ENSMUSG00000018001	yes|down	no|up	1	Cyth3	cytohesin 3 [Source:MGI Symbol;Acc:MGI:1335107]
ENSMUSG00000114267	yes|down	no|down	1	Gm48600	predicted gene, 48600 [Source:MGI Symbol;Acc:MGI:6098178]
ENSMUSG00000061298	yes|down	no|up	1	Agbl4	ATP/GTP binding protein-like 4 [Source:MGI Symbol;Acc:MGI:1918244]
ENSMUSG00000018008	yes|up	no|down	1	Cyth4	cytohesin 4 [Source:MGI Symbol;Acc:MGI:2441702]
ENSMUSG00000112126	yes|up	no|down	1	Gm34544	predicted gene, 34544 [Source:MGI Symbol;Acc:MGI:5593703]
ENSMUSG00000032135	yes|down	no|up	1	Mcam	melanoma cell adhesion molecule [Source:MGI Symbol;Acc:MGI:1933966]
ENSMUSG00000112121	yes|down	no|down	1	C230072F16Rik	RIKEN cDNA C230072F16 gene [Source:MGI Symbol;Acc:MGI:2444727]
ENSMUSG00000108420	yes|down	no|up	1	Gm45141	predicted gene 45141 [Source:MGI Symbol;Acc:MGI:5753717]
ENSMUSG00000113216	yes|down	no|up	1	Gm40841	predicted gene, 40841 [Source:MGI Symbol;Acc:MGI:5623726]
ENSMUSG00000062758	yes|down	no|up	1	Gm16477	predicted pseudogene 16477 [Source:MGI Symbol;Acc:MGI:3646779]
ENSMUSG00000062753	yes|up	no|down	1	AI413582	expressed sequence AI413582 [Source:MGI Symbol;Acc:MGI:2146839]
ENSMUSG00000084824	yes|down	no|up	1	Gm16344	predicted gene 16344 [Source:MGI Symbol;Acc:MGI:3840129]
ENSMUSG00000029090	yes|down	no|up	1	Adgra3	adhesion G protein-coupled receptor A3 [Source:MGI Symbol;Acc:MGI:1917943]
ENSMUSG00000061126	yes|down	no|down	1	Cyp4f39	cytochrome P450, family 4, subfamily f, polypeptide 39 [Source:MGI Symbol;Acc:MGI:2445210]
ENSMUSG00000018263	yes|down	no|up	1	Tbx5	T-box 5 [Source:MGI Symbol;Acc:MGI:102541]
ENSMUSG00000076688	yes|up	no|up	1	Ighv15-2	immunoglobulin heavy variable V15-2 [Source:MGI Symbol;Acc:MGI:4947963]
ENSMUSG00000101517	yes|up	yes|down	2	4732465J04Rik	RIKEN cDNA 4732465J04 gene [Source:MGI Symbol;Acc:MGI:3041208]
ENSMUSG00000024777	yes|down	no|up	1	Ppp2r5b	protein phosphatase 2, regulatory subunit B', beta [Source:MGI Symbol;Acc:MGI:2388480]
ENSMUSG00000024774	yes|up	yes|down	2	Ankrd22	ankyrin repeat domain 22 [Source:MGI Symbol;Acc:MGI:1277101]
ENSMUSG00000031144	yes|down	no|up	1	Syp	synaptophysin [Source:MGI Symbol;Acc:MGI:98467]
ENSMUSG00000108580	yes|down	no|down	1	Gm39094	predicted gene, 39094 [Source:MGI Symbol;Acc:MGI:5621979]
ENSMUSG00000073805	yes|down	no|up	1	Insyn2a	inhibitory synaptic factor 2A [Source:MGI Symbol;Acc:MGI:3605068]
ENSMUSG00000024770	yes|up	no|up	1	Lipn	lipase, family member N [Source:MGI Symbol;Acc:MGI:1917416]
ENSMUSG00000024771	yes|up	no|down	1	Lipk	lipase, family member K [Source:MGI Symbol;Acc:MGI:2679259]
ENSMUSG00000044117	yes|up	no|down	1	Bmerb1	bMERB domain containing 1 [Source:MGI Symbol;Acc:MGI:1914504]
ENSMUSG00000058248	yes|down	no|up	1	Kcnh1	potassium voltage-gated channel, subfamily H (eag-related), member 1 [Source:MGI Symbol;Acc:MGI:1341721]
ENSMUSG00000060459	yes|up	no|up	1	Kng2	kininogen 2 [Source:MGI Symbol;Acc:MGI:3027157]
ENSMUSG00000026736	no|up	yes|up	1	4930426L09Rik	RIKEN cDNA 4930426L09 gene [Source:MGI Symbol;Acc:MGI:1921879]
ENSMUSG00000040276	yes|up	no|up	1	Pacsin1	protein kinase C and casein kinase substrate in neurons 1 [Source:MGI Symbol;Acc:MGI:1345181]
ENSMUSG00000058099	yes|up	no|down	1	Nfam1	Nfat activating molecule with ITAM motif 1 [Source:MGI Symbol;Acc:MGI:1921289]
ENSMUSG00000041548	yes|down	no|up	1	Hspb8	heat shock protein 8 [Source:MGI Symbol;Acc:MGI:2135756]
ENSMUSG00000041544	yes|down	no|down	1	Disp3	dispatched RND transporter family member 3 [Source:MGI Symbol;Acc:MGI:2444403]
ENSMUSG00000091422	yes|up	no|up	1	Gm6455	predicted gene 6455 [Source:MGI Symbol;Acc:MGI:3648736]
ENSMUSG00000005447	yes|up	no|up	1	Pafah1b3	platelet-activating factor acetylhydrolase, isoform 1b, subunit 3 [Source:MGI Symbol;Acc:MGI:108414]
ENSMUSG00000108059	yes|up	no|down	1	Gm44369	predicted gene, 44369 [Source:MGI Symbol;Acc:MGI:5690761]
ENSMUSG00000024590	yes|up	no|up	1	Lmnb1	lamin B1 [Source:MGI Symbol;Acc:MGI:96795]
ENSMUSG00000108053	yes|up	no|up	1	Gm43890	predicted gene, 43890 [Source:MGI Symbol;Acc:MGI:5690282]
ENSMUSG00000079794	yes|up	no|down	1	AC125149.2
ENSMUSG00000060985	yes|down	no|up	1	Tdrd5	tudor domain containing 5 [Source:MGI Symbol;Acc:MGI:2684949]
ENSMUSG00000049307	yes|up	no|down	1	Fut4	fucosyltransferase 4 [Source:MGI Symbol;Acc:MGI:95594]
ENSMUSG00000108137	yes|down	no|down	1	Gm44053	predicted gene, 44053 [Source:MGI Symbol;Acc:MGI:5690445]
ENSMUSG00000086289	yes|down	no|down	1	Gm16933	predicted gene, 16933 [Source:MGI Symbol;Acc:MGI:4439857]
ENSMUSG00000060981	yes|down	no|up	1	H4c8	H4 clustered histone 8 [Source:MGI Symbol;Acc:MGI:2448427]
ENSMUSG00000049303	yes|up	no|down	1	Syt12	synaptotagmin XII [Source:MGI Symbol;Acc:MGI:2159601]
ENSMUSG00000086283	yes|down	no|up	1	2810433D01Rik	RIKEN cDNA 2810433D01 gene [Source:MGI Symbol;Acc:MGI:1924382]
ENSMUSG00000060989	yes|down	no|up	1	Gm11847	predicted gene 11847 [Source:MGI Symbol;Acc:MGI:3651787]
ENSMUSG00000060988	yes|down	no|down	1	Galnt13	polypeptide N-acetylgalactosaminyltransferase 13 [Source:MGI Symbol;Acc:MGI:2139447]
ENSMUSG00000037071	yes|up	no|down	1	Scd1	stearoyl-Coenzyme A desaturase 1 [Source:MGI Symbol;Acc:MGI:98239]
ENSMUSG00000097111	yes|up	yes|up	2	Peak1os	pseudopodium-enriched atypical kinase 1, opposite strand [Source:MGI Symbol;Acc:MGI:5477083]
ENSMUSG00000054988	yes|down	no|up	1	Agtr1b	angiotensin II receptor, type 1b [Source:MGI Symbol;Acc:MGI:87965]
ENSMUSG00000023132	yes|down	no|up	1	Gzma	granzyme A [Source:MGI Symbol;Acc:MGI:109266]
ENSMUSG00000097440	yes|down	no|up	1	Gm6277	predicted gene 6277 [Source:MGI Symbol;Acc:MGI:3779583]
ENSMUSG00000106981	yes|down	no|up	1	Gm45495	predicted gene 45495 [Source:MGI Symbol;Acc:MGI:5791331]
ENSMUSG00000059277	yes|down	no|down	1	R74862	expressed sequence R74862 [Source:MGI Symbol;Acc:MGI:2142382]
ENSMUSG00000054986	yes|down	no|up	1	Sec14l3	SEC14-like lipid binding 3 [Source:MGI Symbol;Acc:MGI:3617848]
ENSMUSG00000097448	yes|down	no|up	1	Platr22	pluripotency associated transcript 22 [Source:MGI Symbol;Acc:MGI:4439804]
ENSMUSG00000070570	yes|down	no|up	1	Slc17a7	solute carrier family 17 (sodium-dependent inorganic phosphate cotransporter), member 7 [Source:MGI Symbol;Acc:MGI:1920211]
ENSMUSG00000032303	yes|down	no|down	1	Chrna3	cholinergic receptor, nicotinic, alpha polypeptide 3 [Source:MGI Symbol;Acc:MGI:87887]
ENSMUSG00000020295	yes|down	no|no change	1	Hbq1a	hemoglobin, theta 1A [Source:MGI Symbol;Acc:MGI:2685722]
ENSMUSG00000112308	yes|down	no|up	1	Gm48512	predicted gene, 48512 [Source:MGI Symbol;Acc:MGI:6098046]
ENSMUSG00000070576	yes|down	no|down	1	Mn1	meningioma 1 [Source:MGI Symbol;Acc:MGI:1261813]
ENSMUSG00000112300	yes|down	no|up	1	Gm47976	predicted gene, 47976 [Source:MGI Symbol;Acc:MGI:6097260]
ENSMUSG00000112302	yes|down	no|up	1	Gm48226	predicted gene, 48226 [Source:MGI Symbol;Acc:MGI:6097627]
ENSMUSG00000041323	yes|down	no|down	1	Ak7	adenylate kinase 7 [Source:MGI Symbol;Acc:MGI:1926051]
ENSMUSG00000041324	yes|up	no|down	1	Inhba	inhibin beta-A [Source:MGI Symbol;Acc:MGI:96570]
ENSMUSG00000041891	yes|up	no|up	1	Lman1	lectin, mannose-binding, 1 [Source:MGI Symbol;Acc:MGI:1917611]
ENSMUSG00000041329	yes|down	no|up	1	Atp1b2	ATPase, Na+/K+ transporting, beta 2 polypeptide [Source:MGI Symbol;Acc:MGI:88109]
ENSMUSG00000031952	yes|down	no|down	1	Chst5	carbohydrate (N-acetylglucosamine 6-O) sulfotransferase 5 [Source:MGI Symbol;Acc:MGI:1931825]
ENSMUSG00000000385	yes|down	no|down	1	Tmprss2	transmembrane protease, serine 2 [Source:MGI Symbol;Acc:MGI:1354381]
ENSMUSG00000031955	yes|down	no|up	1	Bcar1	breast cancer anti-estrogen resistance 1 [Source:MGI Symbol;Acc:MGI:108091]
ENSMUSG00000000386	yes|up	yes|up	2	Mx1	MX dynamin-like GTPase 1 [Source:MGI Symbol;Acc:MGI:97243]
ENSMUSG00000036523	yes|down	no|up	1	Greb1	gene regulated by estrogen in breast cancer protein [Source:MGI Symbol;Acc:MGI:2149712]
ENSMUSG00000047496	yes|down	no|up	1	Rnf152	ring finger protein 152 [Source:MGI Symbol;Acc:MGI:2443787]
ENSMUSG00000047497	yes|up	no|up	1	Adamts12	a disintegrin-like and metallopeptidase (reprolysin type) with thrombospondin type 1 motif, 12 [Source:MGI Symbol;Acc:MGI:2146046]
ENSMUSG00000030399	yes|down	no|up	1	Ckm	creatine kinase, muscle [Source:MGI Symbol;Acc:MGI:88413]
ENSMUSG00000026196	yes|up	no|up	1	Bard1	BRCA1 associated RING domain 1 [Source:MGI Symbol;Acc:MGI:1328361]
ENSMUSG00000026193	yes|up	no|up	1	Fn1	fibronectin 1 [Source:MGI Symbol;Acc:MGI:95566]
ENSMUSG00000051118	yes|up	no|down	1	Olfr77	olfactory receptor 77 [Source:MGI Symbol;Acc:MGI:2153206]
ENSMUSG00000027022	yes|down	no|up	1	Xirp2	xin actin-binding repeat containing 2 [Source:MGI Symbol;Acc:MGI:2685198]
ENSMUSG00000014786	yes|down	no|up	1	Slc9a5	solute carrier family 9 (sodium/hydrogen exchanger), member 5 [Source:MGI Symbol;Acc:MGI:2685542]
ENSMUSG00000022037	yes|up	no|up	1	Clu	clusterin [Source:MGI Symbol;Acc:MGI:88423]
ENSMUSG00000022034	yes|up	no|up	1	Esco2	establishment of sister chromatid cohesion N-acetyltransferase 2 [Source:MGI Symbol;Acc:MGI:1919238]
ENSMUSG00000022033	yes|up	no|up	1	Pbk	PDZ binding kinase [Source:MGI Symbol;Acc:MGI:1289156]
ENSMUSG00000022032	yes|down	no|down	1	Scara5	scavenger receptor class A, member 5 [Source:MGI Symbol;Acc:MGI:1918395]
ENSMUSG00000055639	yes|down	no|down	1	Dach1	dachshund family transcription factor 1 [Source:MGI Symbol;Acc:MGI:1277991]
ENSMUSG00000055632	yes|down	no|down	1	Hmcn2	hemicentin 2 [Source:MGI Symbol;Acc:MGI:2677838]
ENSMUSG00000066113	yes|down	no|up	1	Adamtsl1	ADAMTS-like 1 [Source:MGI Symbol;Acc:MGI:1924989]
ENSMUSG00000006403	yes|up	no|down	1	Adamts4	a disintegrin-like and metallopeptidase (reprolysin type) with thrombospondin type 1 motif, 4 [Source:MGI Symbol;Acc:MGI:1339949]
ENSMUSG00000105987	no|up	yes|up	1	AI506816	expressed sequence AI506816 [Source:MGI Symbol;Acc:MGI:2140929]
ENSMUSG00000057455	yes|down	no|no test	1	Rit2	Ras-like without CAAX 2 [Source:MGI Symbol;Acc:MGI:108054]
ENSMUSG00000026991	yes|down	no|down	1	Pkp4	plakophilin 4 [Source:MGI Symbol;Acc:MGI:109281]
ENSMUSG00000057457	yes|up	no|up	1	Phex	phosphate regulating endopeptidase homolog, X-linked [Source:MGI Symbol;Acc:MGI:107489]
ENSMUSG00000055320	yes|down	no|up	1	Tead1	TEA domain family member 1 [Source:MGI Symbol;Acc:MGI:101876]
ENSMUSG00000115300	yes|down	yes|up	2	Gm49188	predicted gene, 49188 [Source:MGI Symbol;Acc:MGI:6118627]
ENSMUSG00000118157	yes|down	no|down	1	Gm9902	predicted gene 9902 [Source:MGI Symbol;Acc:MGI:3642122]
ENSMUSG00000115302	yes|down	yes|up	2	Gm49394	predicted gene, 49394 [Source:MGI Symbol;Acc:MGI:6121625]
ENSMUSG00000118155	yes|down	no|down	1	Gm50136	predicted gene, 50136 [Source:MGI Symbol;Acc:MGI:6302882]
ENSMUSG00000115656	no|up	yes|down	1	4930556J02Rik	RIKEN cDNA 4930556J02 gene [Source:MGI Symbol;Acc:MGI:1922599]
ENSMUSG00000056856	yes|down	no|no change	1	Jakmip3	janus kinase and microtubule interacting protein 3 [Source:MGI Symbol;Acc:MGI:1921254]
ENSMUSG00000085069	yes|down	no|up	1	Prdm16os	Prdm16 opposite strand transcript [Source:MGI Symbol;Acc:MGI:3651882]
ENSMUSG00000000290	yes|up	no|down	1	Itgb2	integrin beta 2 [Source:MGI Symbol;Acc:MGI:96611]
ENSMUSG00000104369	yes|down	no|up	1	Gm38082	predicted gene, 38082 [Source:MGI Symbol;Acc:MGI:5611310]
ENSMUSG00000118159	yes|down	no|no change	1	Gm50402	predicted gene, 50402 [Source:MGI Symbol;Acc:MGI:6303314]
ENSMUSG00000043020	yes|down	no|down	1	Wdr63	WD repeat domain 63 [Source:MGI Symbol;Acc:MGI:3045269]
ENSMUSG00000039543	yes|down	no|down	1	Cfap70	cilia and flagella associated protein 70 [Source:MGI Symbol;Acc:MGI:1923920]
ENSMUSG00000039542	yes|down	no|down	1	Ncam1	neural cell adhesion molecule 1 [Source:MGI Symbol;Acc:MGI:97281]
ENSMUSG00000043029	yes|down	no|down	1	Trpv3	transient receptor potential cation channel, subfamily V, member 3 [Source:MGI Symbol;Acc:MGI:2181407]
ENSMUSG00000039546	yes|down	no|up	1	Ajap1	adherens junction associated protein 1 [Source:MGI Symbol;Acc:MGI:2685419]
ENSMUSG00000095168	yes|up	no|down	1	Gm4795	predicted pseudogene 4795 [Source:MGI Symbol;Acc:MGI:3646519]
ENSMUSG00000003153	yes|up	no|down	1	Slc2a3	solute carrier family 2 (facilitated glucose transporter), member 3 [Source:MGI Symbol;Acc:MGI:95757]
ENSMUSG00000085395	yes|down	no|down	1	Gm13056	predicted gene 13056 [Source:MGI Symbol;Acc:MGI:3650725]
ENSMUSG00000085394	no|no test	yes|up	1	2210414B05Rik	RIKEN cDNA 2210414B05 gene [Source:MGI Symbol;Acc:MGI:1917393]
ENSMUSG00000085397	yes|down	no|no change	1	Gm13524	predicted gene 13524 [Source:MGI Symbol;Acc:MGI:3651427]
ENSMUSG00000085396	yes|down	no|up	1	Firre	functional intergenic repeating RNA element [Source:MGI Symbol;Acc:MGI:2147989]
ENSMUSG00000028845	yes|down	no|down	1	Tekt2	tektin 2 [Source:MGI Symbol;Acc:MGI:1346335]
ENSMUSG00000028842	yes|down	no|down	1	Ago3	argonaute RISC catalytic subunit 3 [Source:MGI Symbol;Acc:MGI:2446634]
ENSMUSG00000061723	yes|down	no|down	1	Tnnt3	troponin T3, skeletal, fast [Source:MGI Symbol;Acc:MGI:109550]
ENSMUSG00000043794	yes|down	no|down	1	D830025C05Rik	RIKEN cDNA D830025C05 gene [Source:MGI Symbol;Acc:MGI:3698180]
ENSMUSG00000039158	yes|up	no|down	1	Akna	AT-hook transcription factor [Source:MGI Symbol;Acc:MGI:2140340]
ENSMUSG00000074071	yes|up	no|up	1	Fam169b	family with sequence similarity 169, member B [Source:MGI Symbol;Acc:MGI:3644026]
ENSMUSG00000029469	yes|down	no|down	1	Ift81	intraflagellar transport 81 [Source:MGI Symbol;Acc:MGI:1098597]
ENSMUSG00000114016	yes|down	no|down	1	Gm47258	predicted gene, 47258 [Source:MGI Symbol;Acc:MGI:6096089]
ENSMUSG00000111535	yes|up	no|up	1	Gm35154	predicted gene, 35154 [Source:MGI Symbol;Acc:MGI:5594313]
ENSMUSG00000114019	yes|down	no|down	1	Gm47155	predicted gene, 47155 [Source:MGI Symbol;Acc:MGI:6095924]
ENSMUSG00000039153	yes|up	no|up	1	Runx2	runt related transcription factor 2 [Source:MGI Symbol;Acc:MGI:99829]
ENSMUSG00000039154	yes|down	no|up	1	Shd	src homology 2 domain-containing transforming protein D [Source:MGI Symbol;Acc:MGI:1099461]
ENSMUSG00000039155	yes|down	yes|down	2	Cdh26	cadherin-like 26 [Source:MGI Symbol;Acc:MGI:2685856]
ENSMUSG00000057182	yes|down	no|down	1	Scn3a	sodium channel, voltage-gated, type III, alpha [Source:MGI Symbol;Acc:MGI:98249]
ENSMUSG00000020928	yes|down	no|up	1	Higd1b	HIG1 domain family, member 1B [Source:MGI Symbol;Acc:MGI:1922939]
ENSMUSG00000106062	yes|down	no|no change	1	Gm43820	predicted gene 43820 [Source:MGI Symbol;Acc:MGI:5663957]
ENSMUSG00000069114	yes|down	no|up	1	Zbtb10	zinc finger and BTB domain containing 10 [Source:MGI Symbol;Acc:MGI:2139883]
ENSMUSG00000025746	yes|up	no|down	1	Il6	interleukin 6 [Source:MGI Symbol;Acc:MGI:96559]
ENSMUSG00000028591	yes|down	no|up	1	Pramef12	PRAME family member 12 [Source:MGI Symbol;Acc:MGI:1924882]
ENSMUSG00000061462	yes|down	no|up	1	Obscn	obscurin, cytoskeletal calmodulin and titin-interacting RhoGEF [Source:MGI Symbol;Acc:MGI:2681862]
ENSMUSG00000028599	yes|up	no|down	1	Tnfrsf1b	tumor necrosis factor receptor superfamily, member 1b [Source:MGI Symbol;Acc:MGI:1314883]
ENSMUSG00000083396	yes|down	yes|up	2	Gm15542	predicted gene 15542 [Source:MGI Symbol;Acc:MGI:3782990]
ENSMUSG00000021719	yes|down	no|up	1	Rgs7bp	regulator of G-protein signalling 7 binding protein [Source:MGI Symbol;Acc:MGI:106334]
ENSMUSG00000049897	yes|up	no|down	1	Stkld1	serine/threonine kinase-like domain containing 1 [Source:MGI Symbol;Acc:MGI:2685557]
ENSMUSG00000093916	no|up	yes|up	1	Gm379	predicted gene 379 [Source:MGI Symbol;Acc:MGI:2685225]
ENSMUSG00000021714	yes|up	no|up	1	Cenpk	centromere protein K [Source:MGI Symbol;Acc:MGI:1926210]
ENSMUSG00000093910	yes|down	yes|up	2	Zfp853	zinc finger protein 853 [Source:MGI Symbol;Acc:MGI:2685638]
ENSMUSG00000100967	yes|down	no|up	1	Gm29666	predicted gene 29666 [Source:MGI Symbol;Acc:MGI:5580372]
ENSMUSG00000016528	yes|up	no|down	1	Mapkapk2	MAP kinase-activated protein kinase 2 [Source:MGI Symbol;Acc:MGI:109298]
ENSMUSG00000016529	yes|up	no|up	1	Il10	interleukin 10 [Source:MGI Symbol;Acc:MGI:96537]
ENSMUSG00000016524	yes|up	no|down	1	Il19	interleukin 19 [Source:MGI Symbol;Acc:MGI:1890472]
ENSMUSG00000081221	yes|up	no|down	1	Gm14760	predicted gene 14760 [Source:MGI Symbol;Acc:MGI:3709612]
ENSMUSG00000038393	yes|down	no|up	1	Txnip	thioredoxin interacting protein [Source:MGI Symbol;Acc:MGI:1889549]
ENSMUSG00000114566	yes|down	no|no change	1	Gm48500	predicted gene, 48500 [Source:MGI Symbol;Acc:MGI:6098026]
ENSMUSG00000106205	yes|down	no|up	1	C230096K16Rik	RIKEN cDNA C230096K16 gene [Source:MGI Symbol;Acc:MGI:3041194]
ENSMUSG00000042515	yes|down	no|down	1	Pwwp3b	PWWP domain containing 3B [Source:MGI Symbol;Acc:MGI:2445062]
ENSMUSG00000035818	yes|up	no|down	1	Plekhs1	pleckstrin homology domain containing, family S member 1 [Source:MGI Symbol;Acc:MGI:2443041]
ENSMUSG00000042510	yes|down	no|down	1	AA986860	expressed sequence AA986860 [Source:MGI Symbol;Acc:MGI:2138143]
ENSMUSG00000002409	yes|down	no|up	1	Dyrk1b	dual-specificity tyrosine-(Y)-phosphorylation regulated kinase 1b [Source:MGI Symbol;Acc:MGI:1330302]
ENSMUSG00000085936	yes|down	no|down	1	2610307P16Rik	RIKEN cDNA 2610307P16 gene [Source:MGI Symbol;Acc:MGI:1919768]
ENSMUSG00000053353	yes|down	no|up	1	2310001K24Rik	RIKEN cDNA 2310001K24 gene [Source:MGI Symbol;Acc:MGI:1916767]
ENSMUSG00000059910	yes|down	no|up	1	Olfr1265	olfactory receptor 1265 [Source:MGI Symbol;Acc:MGI:3031099]
ENSMUSG00000112947	yes|down	no|up	1	Gm47493	predicted gene, 47493 [Source:MGI Symbol;Acc:MGI:6096474]
ENSMUSG00000028332	no|down	yes|up	1	Hemgn	hemogen [Source:MGI Symbol;Acc:MGI:2136910]
ENSMUSG00000028337	yes|up	no|down	1	Coro2a	coronin, actin binding protein 2A [Source:MGI Symbol;Acc:MGI:1345966]
ENSMUSG00000028339	yes|up	no|up	1	Col15a1	collagen, type XV, alpha 1 [Source:MGI Symbol;Acc:MGI:88449]
ENSMUSG00000024424	yes|up	no|up	1	Ttc39c	tetratricopeptide repeat domain 39C [Source:MGI Symbol;Acc:MGI:1919997]
ENSMUSG00000049092	yes|down	no|up	1	Gpr137c	G protein-coupled receptor 137C [Source:MGI Symbol;Acc:MGI:1917963]
ENSMUSG00000032091	yes|up	no|down	1	Tmprss4	transmembrane protease, serine 4 [Source:MGI Symbol;Acc:MGI:2384877]
ENSMUSG00000049091	yes|up	no|down	1	Sephs2	selenophosphate synthetase 2 [Source:MGI Symbol;Acc:MGI:108388]
ENSMUSG00000086706	yes|up	no|up	1	Gm15848	predicted gene 15848 [Source:MGI Symbol;Acc:MGI:3802054]
ENSMUSG00000052911	yes|down	no|up	1	Lamb2	laminin, beta 2 [Source:MGI Symbol;Acc:MGI:99916]
ENSMUSG00000086877	yes|down	no|up	1	A230072C01Rik	RIKEN cDNA A230072C01 gene [Source:MGI Symbol;Acc:MGI:2444644]
ENSMUSG00000052914	yes|down	no|down	1	Cyp2j6	cytochrome P450, family 2, subfamily j, polypeptide 6 [Source:MGI Symbol;Acc:MGI:1270148]
ENSMUSG00000009356	yes|up	no|up	1	Lpo	lactoperoxidase [Source:MGI Symbol;Acc:MGI:1923363]
ENSMUSG00000021803	yes|up	no|up	1	Cdhr1	cadherin-related family member 1 [Source:MGI Symbol;Acc:MGI:2157782]
ENSMUSG00000020101	yes|up	no|down	1	Vsir	V-set immunoregulatory receptor [Source:MGI Symbol;Acc:MGI:1921298]
ENSMUSG00000020100	yes|up	no|up	1	Slc29a3	solute carrier family 29 (nucleoside transporters), member 3 [Source:MGI Symbol;Acc:MGI:1918529]
ENSMUSG00000020102	yes|down	no|up	1	Slc16a7	solute carrier family 16 (monocarboxylic acid transporters), member 7 [Source:MGI Symbol;Acc:MGI:1330284]
ENSMUSG00000075307	yes|down	yes|up	2	Klhl41	kelch-like 41 [Source:MGI Symbol;Acc:MGI:2683854]
ENSMUSG00000036391	yes|up	no|up	1	Sec24a	Sec24 related gene family, member A (S. cerevisiae) [Source:MGI Symbol;Acc:MGI:1924621]
ENSMUSG00000036395	yes|down	no|down	1	Glb1l2	galactosidase, beta 1-like 2 [Source:MGI Symbol;Acc:MGI:2388283]
ENSMUSG00000107000	yes|down	no|up	1	Gm43481	predicted gene 43481 [Source:MGI Symbol;Acc:MGI:5663618]
ENSMUSG00000006389	yes|down	no|down	1	Mpl	myeloproliferative leukemia virus oncogene [Source:MGI Symbol;Acc:MGI:97076]
ENSMUSG00000049036	yes|up	no|up	1	Tmem121	transmembrane protein 121 [Source:MGI Symbol;Acc:MGI:1916445]
ENSMUSG00000078307	yes|down	no|no change	1	AI593442	expressed sequence AI593442 [Source:MGI Symbol;Acc:MGI:2143099]
ENSMUSG00000044328	yes|down	no|up	1	Trp53i13	transformation related protein 53 inducible protein 13 [Source:MGI Symbol;Acc:MGI:1915125]
ENSMUSG00000006386	yes|down	no|up	1	Tek	TEK receptor tyrosine kinase [Source:MGI Symbol;Acc:MGI:98664]
ENSMUSG00000078300	yes|up	no|down	1	Gm2606	predicted pseudogene 2606 [Source:MGI Symbol;Acc:MGI:3780774]
ENSMUSG00000020048	yes|up	no|down	1	Hsp90b1	heat shock protein 90, beta (Grp94), member 1 [Source:MGI Symbol;Acc:MGI:98817]
ENSMUSG00000095981	yes|up	no|down	1	Ighv10-1	immunoglobulin heavy variable 10-1 [Source:MGI Symbol;Acc:MGI:4439620]
ENSMUSG00000020044	yes|down	no|up	1	Timp3	tissue inhibitor of metalloproteinase 3 [Source:MGI Symbol;Acc:MGI:98754]
ENSMUSG00000070366	no|up	yes|down	1	Plpp4	phospholipid phosphatase 4 [Source:MGI Symbol;Acc:MGI:2685936]
ENSMUSG00000048327	yes|up	no|up	1	Ckap2l	cytoskeleton associated protein 2-like [Source:MGI Symbol;Acc:MGI:1917716]
ENSMUSG00000117893	yes|down	no|up	1	Gm46658	predicted gene, 46658 [Source:MGI Symbol;Acc:MGI:5826295]
ENSMUSG00000051851	yes|down	no|up	1	Rtl8c	retrotransposon Gag like 8C [Source:MGI Symbol;Acc:MGI:1920115]
ENSMUSG00000048852	yes|up	no|up	1	Gm12185	predicted gene 12185 [Source:MGI Symbol;Acc:MGI:3652173]
ENSMUSG00000032080	yes|up	no|up	1	Apoa4	apolipoprotein A-IV [Source:MGI Symbol;Acc:MGI:88051]
ENSMUSG00000051855	yes|down	no|down	1	Mest	mesoderm specific transcript [Source:MGI Symbol;Acc:MGI:96968]
ENSMUSG00000048856	yes|down	no|up	1	Slc25a47	solute carrier family 25, member 47 [Source:MGI Symbol;Acc:MGI:2144766]
ENSMUSG00000096632	yes|up	no|down	1	Igkv9-124	immunoglobulin kappa chain variable 9-124 [Source:MGI Symbol;Acc:MGI:3646892]
ENSMUSG00000020354	yes|down	no|down	1	Sgcd	sarcoglycan, delta (dystrophin-associated glycoprotein) [Source:MGI Symbol;Acc:MGI:1346525]
ENSMUSG00000101895	yes|up	no|down	1	Gm28981	predicted gene 28981 [Source:MGI Symbol;Acc:MGI:5579687]
ENSMUSG00000050189	yes|up	yes|up	2	Etos1	ectopic ossification 1 [Source:MGI Symbol;Acc:MGI:2149837]
ENSMUSG00000016940	yes|down	no|down	1	Kctd2	potassium channel tetramerisation domain containing 2 [Source:MGI Symbol;Acc:MGI:1917632]
ENSMUSG00000024907	yes|up	no|down	1	Gal	galanin and GMAP prepropeptide [Source:MGI Symbol;Acc:MGI:95637]
ENSMUSG00000054519	yes|down	no|up	1	Zfp867	zinc finger protein 867 [Source:MGI Symbol;Acc:MGI:2681848]
ENSMUSG00000097328	yes|down	no|up	1	Tnfsf12	tumor necrosis factor (ligand) superfamily, member 12 [Source:MGI Symbol;Acc:MGI:1196259]
ENSMUSG00000037664	yes|down	no|down	1	Cdkn1c	cyclin-dependent kinase inhibitor 1C (P57) [Source:MGI Symbol;Acc:MGI:104564]
ENSMUSG00000054514	yes|down	yes|up	2	Atad3aos	ATPase family, AAA domain containing 3A, opposite strand [Source:MGI Symbol;Acc:MGI:1917698]
ENSMUSG00000054517	yes|down	no|up	1	Trim65	tripartite motif-containing 65 [Source:MGI Symbol;Acc:MGI:2442815]
ENSMUSG00000097324	yes|down	no|up	1	Carmn	cardiac mesoderm enhancer-associated non-coding RNA [Source:MGI Symbol;Acc:MGI:4439832]
ENSMUSG00000097323	yes|down	no|up	1	4930426I24Rik	RIKEN cDNA 4930426I24 gene [Source:MGI Symbol;Acc:MGI:1921125]
ENSMUSG00000037661	yes|up	no|up	1	Gpr160	G protein-coupled receptor 160 [Source:MGI Symbol;Acc:MGI:1919112]
ENSMUSG00000097320	yes|down	no|up	1	Tmem147os	transmembrane protein 147, opposite strand [Source:MGI Symbol;Acc:MGI:3642392]
ENSMUSG00000087477	yes|up	no|up	1	Gm13822	predicted gene 13822 [Source:MGI Symbol;Acc:MGI:3650351]
ENSMUSG00000087473	yes|down	no|up	1	Gm13883	predicted gene 13883 [Source:MGI Symbol;Acc:MGI:3650051]
ENSMUSG00000096988	yes|down	no|up	1	A930029G22Rik	RIKEN cDNA A930029G22 gene [Source:MGI Symbol;Acc:MGI:3605039]
ENSMUSG00000033768	yes|down	no|up	1	Nrxn2	neurexin II [Source:MGI Symbol;Acc:MGI:1096362]
ENSMUSG00000096459	yes|up	no|up	1	Ighv9-3	immunoglobulin heavy variable V9-3 [Source:MGI Symbol;Acc:MGI:3642720]
ENSMUSG00000096986	yes|down	no|down	1	4930509E16Rik	RIKEN cDNA 4930509E16 gene [Source:MGI Symbol;Acc:MGI:1922365]
ENSMUSG00000096452	yes|up	no|up	1	Ighv1-77	immunoglobulin heavy variable 1-77 [Source:MGI Symbol;Acc:MGI:4439670]
ENSMUSG00000033760	yes|down	no|up	1	Rbm4b	RNA binding motif protein 4B [Source:MGI Symbol;Acc:MGI:1913954]
ENSMUSG00000033763	yes|down	no|up	1	Mtss2	MTSS I-BAR domain containing 2 [Source:MGI Symbol;Acc:MGI:3039591]
ENSMUSG00000033762	yes|up	no|up	1	Recql4	RecQ protein-like 4 [Source:MGI Symbol;Acc:MGI:1931028]
ENSMUSG00000039717	yes|down	no|down	1	Ralyl	RALY RNA binding protein-like [Source:MGI Symbol;Acc:MGI:1924147]
ENSMUSG00000039713	yes|down	no|up	1	Plekhg5	pleckstrin homology domain containing, family G (with RhoGef domain) member 5 [Source:MGI Symbol;Acc:MGI:2652860]
ENSMUSG00000058669	yes|down	yes|up	2	Nkx2-9	NK2 homeobox 9 [Source:MGI Symbol;Acc:MGI:1270158]
ENSMUSG00000037440	yes|up	no|up	1	Vnn1	vanin 1 [Source:MGI Symbol;Acc:MGI:108395]
ENSMUSG00000030494	yes|down	no|down	1	Rhpn2	rhophilin, Rho GTPase binding protein 2 [Source:MGI Symbol;Acc:MGI:1289234]
ENSMUSG00000030495	yes|down	no|down	1	Slc7a10	solute carrier family 7 (cationic amino acid transporter, y+ system), member 10 [Source:MGI Symbol;Acc:MGI:1858261]
ENSMUSG00000040209	yes|down	no|up	1	Zfp704	zinc finger protein 704 [Source:MGI Symbol;Acc:MGI:2180715]
ENSMUSG00000037446	yes|down	no|up	1	Tulp1	tubby like protein 1 [Source:MGI Symbol;Acc:MGI:109571]
ENSMUSG00000037447	yes|up	no|down	1	Arid5a	AT rich interactive domain 5A (MRF1-like) [Source:MGI Symbol;Acc:MGI:2443039]
ENSMUSG00000040204	yes|up	no|up	1	Pclaf	PCNA clamp associated factor [Source:MGI Symbol;Acc:MGI:1915276]
ENSMUSG00000115536	yes|down	no|down	1	Gm32857	predicted gene, 32857 [Source:MGI Symbol;Acc:MGI:5592016]
ENSMUSG00000030499	yes|down	no|up	1	Kctd15	potassium channel tetramerisation domain containing 15 [Source:MGI Symbol;Acc:MGI:2385276]
ENSMUSG00000036158	yes|down	no|up	1	Prickle1	prickle planar cell polarity protein 1 [Source:MGI Symbol;Acc:MGI:1916034]
ENSMUSG00000061911	yes|down	no|up	1	Myt1l	myelin transcription factor 1-like [Source:MGI Symbol;Acc:MGI:1100511]
ENSMUSG00000112441	yes|down	no|up	1	Gm48898	predicted gene, 48898 [Source:MGI Symbol;Acc:MGI:6098663]
ENSMUSG00000031543	yes|down	no|up	1	Ank1	ankyrin 1, erythroid [Source:MGI Symbol;Acc:MGI:88024]
ENSMUSG00000050321	yes|down	no|down	1	Neto1	neuropilin (NRP) and tolloid (TLL)-like 1 [Source:MGI Symbol;Acc:MGI:2180216]
ENSMUSG00000055134	yes|down	yes|up	2	9130017K11Rik	RIKEN cDNA 9130017K11 gene [Source:MGI Symbol;Acc:MGI:1926030]
ENSMUSG00000102313	yes|up	no|up	1	Ighv1-62-1	immunoglobulin heavy variable 1-62-1 [Source:MGI Symbol;Acc:MGI:3704125]
ENSMUSG00000055137	yes|down	no|down	1	Sugct	succinyl-CoA glutarate-CoA transferase [Source:MGI Symbol;Acc:MGI:1923221]
ENSMUSG00000031548	yes|up	no|up	1	Sfrp1	secreted frizzled-related protein 1 [Source:MGI Symbol;Acc:MGI:892014]
ENSMUSG00000003436	yes|up	no|up	1	Dll3	delta like canonical Notch ligand 3 [Source:MGI Symbol;Acc:MGI:1096877]
ENSMUSG00000026504	yes|down	no|up	1	Sdccag8	serologically defined colon cancer antigen 8 [Source:MGI Symbol;Acc:MGI:1924066]
ENSMUSG00000097580	yes|down	no|up	1	Gm5432	predicted gene 5432 [Source:MGI Symbol;Acc:MGI:3649057]
ENSMUSG00000106847	yes|down	no|up	1	Peg13	paternally expressed 13 [Source:MGI Symbol;Acc:MGI:2663476]
ENSMUSG00000015377	yes|down	no|down	1	Dennd6b	DENN/MADD domain containing 6B [Source:MGI Symbol;Acc:MGI:1916690]
ENSMUSG00000110289	no|down	yes|up	1	4930412F12Rik	RIKEN cDNA 4930412F12 gene [Source:MGI Symbol;Acc:MGI:1922099]
ENSMUSG00000030237	yes|down	no|up	1	Slco1a4	solute carrier organic anion transporter family, member 1a4 [Source:MGI Symbol;Acc:MGI:1351896]
ENSMUSG00000025978	yes|down	no|up	1	Rftn2	raftlin family member 2 [Source:MGI Symbol;Acc:MGI:1921263]
ENSMUSG00000091985	yes|down	no|up	1	Gm17354	predicted gene, 17354 [Source:MGI Symbol;Acc:MGI:4936988]
ENSMUSG00000091983	yes|down	no|up	1	Olfr457	olfactory receptor 457 [Source:MGI Symbol;Acc:MGI:3030291]
ENSMUSG00000056445	yes|down	no|down	1	Hoxaas2	Hoxa cluster antisense RNA 2 [Source:MGI Symbol;Acc:MGI:1913890]
ENSMUSG00000021087	yes|down	no|down	1	Rtn1	reticulon 1 [Source:MGI Symbol;Acc:MGI:1933947]
ENSMUSG00000074682	yes|down	no|up	1	Zcchc3	zinc finger, CCHC domain containing 3 [Source:MGI Symbol;Acc:MGI:1915167]
ENSMUSG00000074681	yes|down	no|no change	1	Defb23	defensin beta 23 [Source:MGI Symbol;Acc:MGI:3644405]
ENSMUSG00000031725	yes|down	no|up	1	Ces1f	carboxylesterase 1F [Source:MGI Symbol;Acc:MGI:2142687]
ENSMUSG00000095210	yes|up	no|up	1	Ighv5-9-1	immunoglobulin heavy variable 5-9-1 [Source:MGI Symbol;Acc:MGI:4439810]
ENSMUSG00000022195	yes|down	no|up	1	6030458C11Rik	RIKEN cDNA 6030458C11 gene [Source:MGI Symbol;Acc:MGI:1925127]
ENSMUSG00000022197	yes|down	no|up	1	Pdzd2	PDZ domain containing 2 [Source:MGI Symbol;Acc:MGI:1922394]
ENSMUSG00000022199	yes|down	no|up	1	Slc22a17	solute carrier family 22 (organic cation transporter), member 17 [Source:MGI Symbol;Acc:MGI:1926225]
ENSMUSG00000049537	yes|down	yes|up	2	Tecrl	trans-2,3-enoyl-CoA reductase-like [Source:MGI Symbol;Acc:MGI:2444966]
ENSMUSG00000049536	yes|down	no|up	1	Tceal1	transcription elongation factor A (SII)-like 1 [Source:MGI Symbol;Acc:MGI:2385317]
ENSMUSG00000090588	yes|up	no|down	1	Gm9573	predicted gene 9573 [Source:MGI Symbol;Acc:MGI:3779983]
ENSMUSG00000049532	yes|down	no|up	1	Sall2	spalt like transcription factor 2 [Source:MGI Symbol;Acc:MGI:1354373]
ENSMUSG00000038007	yes|down	no|down	1	Acer2	alkaline ceramidase 2 [Source:MGI Symbol;Acc:MGI:1920932]
ENSMUSG00000038009	yes|up	no|down	1	Dnajc22	DnaJ heat shock protein family (Hsp40) member C22 [Source:MGI Symbol;Acc:MGI:1920028]
ENSMUSG00000110170	yes|down	no|up	1	St6galnac2	ST6 (alpha-N-acetyl-neuraminyl-2,3-beta-galactosyl-1,3)-N-acetylgalactosaminide alpha-2,6-sialyltransferase 2 [Source:MGI Symbol;Acc:MGI:107553]
ENSMUSG00000103939	yes|up	yes|down	2	Ighv3-4	immunoglobulin heavy variable V3-4 [Source:MGI Symbol;Acc:MGI:3644034]
ENSMUSG00000118369	yes|up	no|down	1	Gm30541	predicted gene, 30541 [Source:MGI Symbol;Acc:MGI:5589700]
ENSMUSG00000085236	yes|down	no|up	1	2610206C17Rik	RIKEN cDNA 2610206C17 gene [Source:MGI Symbol;Acc:MGI:1919745]
ENSMUSG00000097911	yes|down	no|up	1	Gm26691	predicted gene, 26691 [Source:MGI Symbol;Acc:MGI:5477185]
ENSMUSG00000103932	yes|down	no|down	1	Gm36963	predicted gene, 36963 [Source:MGI Symbol;Acc:MGI:5610191]
ENSMUSG00000085720	yes|up	no|up	1	Gm7854	predicted gene 7854 [Source:MGI Symbol;Acc:MGI:3648234]
ENSMUSG00000097915	yes|down	no|up	1	A330009N23Rik	RIKEN cDNA A330009N23 gene [Source:MGI Symbol;Acc:MGI:2443491]
ENSMUSG00000097739	yes|up	no|down	1	Gm2539	predicted gene, 2539 [Source:MGI Symbol;Acc:MGI:3780707]
ENSMUSG00000094356	yes|up	no|up	1	Igkv8-28	immunoglobulin kappa variable 8-28 [Source:MGI Symbol;Acc:MGI:3642251]
ENSMUSG00000078605	yes|down	no|no change	1	E030025P04Rik	RIKEN cDNA E030025P04 gene [Source:MGI Symbol;Acc:MGI:2685510]
ENSMUSG00000022375	yes|down	no|down	1	Lrrc6	leucine rich repeat containing 6 (testis) [Source:MGI Symbol;Acc:MGI:1859553]
ENSMUSG00000022376	yes|down	no|up	1	Adcy8	adenylate cyclase 8 [Source:MGI Symbol;Acc:MGI:1341110]
ENSMUSG00000022372	yes|up	no|down	1	Sla	src-like adaptor [Source:MGI Symbol;Acc:MGI:104295]
ENSMUSG00000029671	no|up	yes|down	1	Wnt16	wingless-type MMTV integration site family, member 16 [Source:MGI Symbol;Acc:MGI:2136018]
ENSMUSG00000029673	yes|down	no|down	1	Auts2	autism susceptibility candidate 2 [Source:MGI Symbol;Acc:MGI:1919847]
ENSMUSG00000022378	yes|up	no|up	1	Fam49b	family with sequence similarity 49, member B [Source:MGI Symbol;Acc:MGI:1923520]
ENSMUSG00000006948	yes|up	no|down	1	Klk4	kallikrein related-peptidase 4 (prostase, enamel matrix, prostate) [Source:MGI Symbol;Acc:MGI:1861379]
ENSMUSG00000043366	yes|down	no|up	1	Olfr78	olfactory receptor 78 [Source:MGI Symbol;Acc:MGI:2157548]
ENSMUSG00000047264	yes|down	no|up	1	Zfp358	zinc finger protein 358 [Source:MGI Symbol;Acc:MGI:2153740]
ENSMUSG00000047261	yes|down	no|up	1	Gap43	growth associated protein 43 [Source:MGI Symbol;Acc:MGI:95639]
ENSMUSG00000038146	yes|down	no|up	1	Notch3	notch 3 [Source:MGI Symbol;Acc:MGI:99460]
ENSMUSG00000038147	yes|up	no|down	1	Cd84	CD84 antigen [Source:MGI Symbol;Acc:MGI:1336885]
ENSMUSG00000038143	yes|down	no|up	1	Stox2	storkhead box 2 [Source:MGI Symbol;Acc:MGI:1918319]
ENSMUSG00000057244	yes|down	no|down	1	Gm6139	predicted gene 6139 [Source:MGI Symbol;Acc:MGI:3643279]
ENSMUSG00000072844	no|down	yes|up	1	G530011O06Rik	RIKEN cDNA G530011O06 gene [Source:MGI Symbol;Acc:MGI:3603513]
ENSMUSG00000072849	yes|down	yes|up	2	Serpina1e	serine (or cysteine) peptidase inhibitor, clade A, member 1E [Source:MGI Symbol;Acc:MGI:891967]
ENSMUSG00000110010	yes|down	no|up	1	Gm45629	predicted gene 45629 [Source:MGI Symbol;Acc:MGI:5791465]
ENSMUSG00000035642	yes|down	no|up	1	Aamdc	adipogenesis associated Mth938 domain containing [Source:MGI Symbol;Acc:MGI:1913523]
ENSMUSG00000025350	yes|down	no|down	1	Rdh5	retinol dehydrogenase 5 [Source:MGI Symbol;Acc:MGI:1201412]
ENSMUSG00000034800	yes|down	no|up	1	Zfp661	zinc finger protein 661 [Source:MGI Symbol;Acc:MGI:1919430]
ENSMUSG00000025355	yes|up	no|up	1	Mmp19	matrix metallopeptidase 19 [Source:MGI Symbol;Acc:MGI:1927899]
ENSMUSG00000046204	yes|down	no|no change	1	Pnma2	paraneoplastic antigen MA2 [Source:MGI Symbol;Acc:MGI:2444129]
ENSMUSG00000109097	yes|down	no|up	1	Gm29683	predicted gene, 29683 [Source:MGI Symbol;Acc:MGI:5588842]
ENSMUSG00000090919	yes|down	no|down	1	Pabpc4l	poly(A) binding protein, cytoplasmic 4-like [Source:MGI Symbol;Acc:MGI:3643087]
ENSMUSG00000056413	yes|up	no|up	1	Adap1	ArfGAP with dual PH domains 1 [Source:MGI Symbol;Acc:MGI:2442201]
ENSMUSG00000087582	yes|up	no|up	1	Ighv6-7	immunoglobulin heavy variable V6-7 [Source:MGI Symbol;Acc:MGI:3644477]
ENSMUSG00000006675	yes|down	no|up	1	P4htm	prolyl 4-hydroxylase, transmembrane (endoplasmic reticulum) [Source:MGI Symbol;Acc:MGI:1921693]
ENSMUSG00000047911	yes|down	yes|down	2	Npm2	nucleophosmin/nucleoplasmin 2 [Source:MGI Symbol;Acc:MGI:1890811]
ENSMUSG00000047910	yes|down	no|up	1	Pcdhb16	protocadherin beta 16 [Source:MGI Symbol;Acc:MGI:2136752]
ENSMUSG00000062826	yes|up	no|down	1	Ces2f	carboxylesterase 2F [Source:MGI Symbol;Acc:MGI:1919153]
ENSMUSG00000063428	yes|down	no|down	1	Ddo	D-aspartate oxidase [Source:MGI Symbol;Acc:MGI:1925528]
ENSMUSG00000042189	yes|down	no|down	1	Tekt3	tektin 3 [Source:MGI Symbol;Acc:MGI:1918312]
ENSMUSG00000014226	yes|down	no|up	1	Cacybp	calcyclin binding protein [Source:MGI Symbol;Acc:MGI:1270839]
ENSMUSG00000064345	yes|down	no|down	1	mt-Nd2	mitochondrially encoded NADH dehydrogenase 2 [Source:MGI Symbol;Acc:MGI:102500]
ENSMUSG00000103247	yes|up	no|up	1	Gm38091	predicted gene, 38091 [Source:MGI Symbol;Acc:MGI:5611319]
ENSMUSG00000109899	yes|down	yes|up	2	Gm6012	predicted gene 6012 [Source:MGI Symbol;Acc:MGI:3644785]
ENSMUSG00000099930	yes|up	no|down	1	Gm2396	predicted gene 2396 [Source:MGI Symbol;Acc:MGI:3780564]
ENSMUSG00000111496	yes|down	no|up	1	Gm47483	predicted gene, 47483 [Source:MGI Symbol;Acc:MGI:6096458]
ENSMUSG00000111942	no|up	yes|down	1	Gm5182	predicted gene 5182 [Source:MGI Symbol;Acc:MGI:3649174]
ENSMUSG00000106675	yes|down	no|no test	1	Gm43798	predicted gene 43798 [Source:MGI Symbol;Acc:MGI:5663935]
ENSMUSG00000052212	yes|up	no|down	1	Cd177	CD177 antigen [Source:MGI Symbol;Acc:MGI:1916141]
ENSMUSG00000089937	yes|up	no|down	1	Gm7281	predicted gene 7281 [Source:MGI Symbol;Acc:MGI:3779713]
ENSMUSG00000089931	yes|up	no|down	1	Gm8459	predicted gene 8459 [Source:MGI Symbol;Acc:MGI:3647456]
ENSMUSG00000040017	yes|up	no|up	1	Saa4	serum amyloid A 4 [Source:MGI Symbol;Acc:MGI:98224]
ENSMUSG00000052749	yes|up	no|down	1	Trim30b	tripartite motif-containing 30B [Source:MGI Symbol;Acc:MGI:4821256]
ENSMUSG00000006269	yes|down	yes|up	2	Atp6v1b1	ATPase, H+ transporting, lysosomal V1 subunit B1 [Source:MGI Symbol;Acc:MGI:103285]
ENSMUSG00000107495	yes|down	no|up	1	Gm44215	predicted gene, 44215 [Source:MGI Symbol;Acc:MGI:5690607]
ENSMUSG00000001542	yes|up	no|up	1	Ell2	elongation factor RNA polymerase II 2 [Source:MGI Symbol;Acc:MGI:2183438]
ENSMUSG00000037686	yes|down	no|up	1	Aspg	asparaginase [Source:MGI Symbol;Acc:MGI:2144822]
ENSMUSG00000106549	yes|down	no|up	1	Gm42653	predicted gene 42653 [Source:MGI Symbol;Acc:MGI:5662790]
ENSMUSG00000106547	yes|down	no|up	1	B230303O12Rik	RIKEN cDNA B230303O12 gene [Source:MGI Symbol;Acc:MGI:2442644]
ENSMUSG00000103065	yes|down	no|up	1	Gm20236	predicted gene, 20236 [Source:MGI Symbol;Acc:MGI:5012421]
ENSMUSG00000045515	yes|down	yes|up	2	Pou3f3	POU domain, class 3, transcription factor 3 [Source:MGI Symbol;Acc:MGI:102564]
ENSMUSG00000030657	yes|up	no|down	1	Xylt1	xylosyltransferase 1 [Source:MGI Symbol;Acc:MGI:2451073]
ENSMUSG00000114206	no|up	yes|down	1	Gm30551	predicted gene, 30551 [Source:MGI Symbol;Acc:MGI:5589710]
ENSMUSG00000030650	yes|up	no|down	1	Tmc5	transmembrane channel-like gene family 5 [Source:MGI Symbol;Acc:MGI:1921674]
ENSMUSG00000114203	yes|up	no|down	1	Gm35279	predicted gene, 35279 [Source:MGI Symbol;Acc:MGI:5594438]
ENSMUSG00000097612	yes|down	no|down	1	Gm26509	predicted gene, 26509 [Source:MGI Symbol;Acc:MGI:5477003]
ENSMUSG00000009214	yes|up	no|up	1	Mymk	myomaker, myoblast fusion factor [Source:MGI Symbol;Acc:MGI:1913389]
ENSMUSG00000032401	yes|down	no|down	1	Lctl	lactase-like [Source:MGI Symbol;Acc:MGI:2183549]
ENSMUSG00000032400	yes|up	no|up	1	Zwilch	zwilch kinetochore protein [Source:MGI Symbol;Acc:MGI:1915264]
ENSMUSG00000097610	yes|down	no|up	1	A930012L18Rik	RIKEN cDNA A930012L18 gene [Source:MGI Symbol;Acc:MGI:2442887]
ENSMUSG00000062778	yes|down	no|down	1	Chia1	chitinase, acidic 1 [Source:MGI Symbol;Acc:MGI:1932052]
ENSMUSG00000015579	yes|down	yes|up	2	Nkx2-5	NK2 homeobox 5 [Source:MGI Symbol;Acc:MGI:97350]
ENSMUSG00000022838	yes|up	no|up	1	Eaf2	ELL associated factor 2 [Source:MGI Symbol;Acc:MGI:2146616]
ENSMUSG00000105547	yes|up	no|up	1	Iglc3	immunoglobulin lambda constant 3 [Source:MGI Symbol;Acc:MGI:99886]
ENSMUSG00000078794	yes|down	no|up	1	Dact3	dishevelled-binding antagonist of beta-catenin 3 [Source:MGI Symbol;Acc:MGI:3654828]
ENSMUSG00000053161	yes|down	no|down	1	Daw1	dynein assembly factor with WDR repeat domains 1 [Source:MGI Symbol;Acc:MGI:1923089]
ENSMUSG00000053164	yes|down	no|down	1	Gpr21	G protein-coupled receptor 21 [Source:MGI Symbol;Acc:MGI:2441890]
ENSMUSG00000053166	yes|down	no|up	1	Cdh22	cadherin 22 [Source:MGI Symbol;Acc:MGI:1341843]
ENSMUSG00000036098	yes|down	no|up	1	Myrf	myelin regulatory factor [Source:MGI Symbol;Acc:MGI:2684944]
ENSMUSG00000083183	yes|down	no|no change	1	Gm15575	predicted gene 15575 [Source:MGI Symbol;Acc:MGI:3783023]
ENSMUSG00000024028	yes|up	no|down	1	Tff2	trefoil factor 2 (spasmolytic protein 1) [Source:MGI Symbol;Acc:MGI:1306805]
ENSMUSG00000079222	yes|up	no|up	1	AC132444.1
ENSMUSG00000079553	yes|up	no|up	1	Kifc1	kinesin family member C1 [Source:MGI Symbol;Acc:MGI:109596]
ENSMUSG00000021506	no|up	yes|down	1	Pitx1	paired-like homeodomain transcription factor 1 [Source:MGI Symbol;Acc:MGI:107374]
ENSMUSG00000024027	yes|down	no|down	1	Glp1r	glucagon-like peptide 1 receptor [Source:MGI Symbol;Acc:MGI:99571]
ENSMUSG00000060550	yes|up	no|up	1	H2-Q7	histocompatibility 2, Q region locus 7 [Source:MGI Symbol;Acc:MGI:95936]
ENSMUSG00000079557	yes|down	no|up	1	Marchf2	membrane associated ring-CH-type finger 2 [Source:MGI Symbol;Acc:MGI:1925915]
ENSMUSG00000110189	yes|down	no|down	1	Gm45665	predicted gene 45665 [Source:MGI Symbol;Acc:MGI:5791501]
ENSMUSG00000108072	yes|up	no|down	1	Gm20362	predicted gene, 20362 [Source:MGI Symbol;Acc:MGI:5012547]
ENSMUSG00000086119	yes|down	no|down	1	Gm2415	predicted gene 2415 [Source:MGI Symbol;Acc:MGI:3780582]
ENSMUSG00000044177	yes|down	no|up	1	Wfikkn2	WAP, follistatin/kazal, immunoglobulin, kunitz and netrin domain containing 2 [Source:MGI Symbol;Acc:MGI:2669209]
ENSMUSG00000086111	yes|up	no|up	1	Gm15326	predicted gene 15326 [Source:MGI Symbol;Acc:MGI:3705205]
ENSMUSG00000010064	yes|down	no|up	1	Slc38a3	solute carrier family 38, member 3 [Source:MGI Symbol;Acc:MGI:1923507]
ENSMUSG00000010067	yes|down	no|up	1	Rassf1	Ras association (RalGDS/AF-6) domain family member 1 [Source:MGI Symbol;Acc:MGI:1928386]
ENSMUSG00000010066	yes|down	no|down	1	Cacna2d2	calcium channel, voltage-dependent, alpha 2/delta subunit 2 [Source:MGI Symbol;Acc:MGI:1929813]
ENSMUSG00000033578	yes|down	no|up	1	Tmem35a	transmembrane protein 35A [Source:MGI Symbol;Acc:MGI:1914814]
ENSMUSG00000033579	yes|up	no|up	1	Fa2h	fatty acid 2-hydroxylase [Source:MGI Symbol;Acc:MGI:2443327]
ENSMUSG00000099980	yes|down	yes|up	2	Gm5619	predicted gene 5619 [Source:MGI Symbol;Acc:MGI:3643807]
ENSMUSG00000036278	yes|down	no|down	1	Macrod1	mono-ADP ribosylhydrolase 1 [Source:MGI Symbol;Acc:MGI:2147583]
ENSMUSG00000033577	yes|down	no|up	1	Myo6	myosin VI [Source:MGI Symbol;Acc:MGI:104785]
ENSMUSG00000076652	yes|up	no|down	1	Ighv7-3	immunoglobulin heavy variable 7-3 [Source:MGI Symbol;Acc:MGI:4439766]
ENSMUSG00000076653	yes|up	no|down	1	Ighv7-2	immunoglobulin heavy variable 7-2 [Source:MGI Symbol;Acc:MGI:4439623]
ENSMUSG00000041523	yes|down	no|up	1	Upk2	uroplakin 2 [Source:MGI Symbol;Acc:MGI:98913]
ENSMUSG00000022974	yes|down	no|up	1	Paxbp1	PAX3 and PAX7 binding protein 1 [Source:MGI Symbol;Acc:MGI:1914617]
ENSMUSG00000076655	yes|up	yes|up	2	Ighv4-1	immunoglobulin heavy variable 4-1 [Source:MGI Symbol;Acc:MGI:4439536]
ENSMUSG00000007682	yes|up	no|down	1	Dio2	deiodinase, iodothyronine, type II [Source:MGI Symbol;Acc:MGI:1338833]
ENSMUSG00000055833	yes|down	no|up	1	1700034H15Rik	RIKEN cDNA 1700034H15 gene [Source:MGI Symbol;Acc:MGI:1921515]
ENSMUSG00000112148	yes|up	no|down	1	Lilrb4a	leukocyte immunoglobulin-like receptor, subfamily B, member 4A [Source:MGI Symbol;Acc:MGI:102701]
ENSMUSG00000000142	yes|down	no|up	1	Axin2	axin 2 [Source:MGI Symbol;Acc:MGI:1270862]
ENSMUSG00000101799	yes|down	no|up	1	9330175M20Rik	RIKEN cDNA 9330175M20 gene [Source:MGI Symbol;Acc:MGI:3045285]
ENSMUSG00000074521	yes|down	no|down	1	Gm14327	predicted gene 14327 [Source:MGI Symbol;Acc:MGI:3652188]
ENSMUSG00000028456	yes|down	no|up	1	Unc13b	unc-13 homolog B [Source:MGI Symbol;Acc:MGI:1342278]
ENSMUSG00000049321	yes|down	no|up	1	Zfp2	zinc finger protein 2 [Source:MGI Symbol;Acc:MGI:99167]
ENSMUSG00000081855	no|down	yes|up	1	Rpl17-ps5	ribosomal protein L17, pseudogene 5 [Source:MGI Symbol;Acc:MGI:3704246]
ENSMUSG00000021327	yes|down	no|up	1	Zkscan3	zinc finger with KRAB and SCAN domains 3 [Source:MGI Symbol;Acc:MGI:1919989]
ENSMUSG00000037058	yes|down	no|up	1	Paip2	polyadenylate-binding protein-interacting protein 2 [Source:MGI Symbol;Acc:MGI:1915119]
ENSMUSG00000113636	yes|down	no|no test	1	Gm8616	predicted gene 8616 [Source:MGI Symbol;Acc:MGI:3647863]
ENSMUSG00000113637	yes|up	yes|down	2	Gm7049	predicted gene 7049 [Source:MGI Symbol;Acc:MGI:3646400]
ENSMUSG00000113634	yes|up	no|down	1	Gm36756	predicted gene, 36756 [Source:MGI Symbol;Acc:MGI:5595915]
ENSMUSG00000037053	yes|down	no|up	1	Azgp1	alpha-2-glycoprotein 1, zinc [Source:MGI Symbol;Acc:MGI:103163]
ENSMUSG00000097462	yes|down	no|down	1	9530026P05Rik	RIKEN cDNA 9530026P05 gene [Source:MGI Symbol;Acc:MGI:1924659]
ENSMUSG00000097463	yes|down	no|up	1	4930448E22Rik	RIKEN cDNA 4930448E22 gene [Source:MGI Symbol;Acc:MGI:1921931]
ENSMUSG00000097464	yes|down	no|down	1	Gm26736	predicted gene, 26736 [Source:MGI Symbol;Acc:MGI:5477230]
ENSMUSG00000030004	yes|down	no|down	1	Nat8	N-acetyltransferase 8 (GCN5-related) [Source:MGI Symbol;Acc:MGI:1915646]
ENSMUSG00000097466	yes|down	no|down	1	D430036J16Rik	RIKEN cDNA D430036J16 gene [Source:MGI Symbol;Acc:MGI:2441977]
ENSMUSG00000036986	yes|up	no|up	1	Pml	promyelocytic leukemia [Source:MGI Symbol;Acc:MGI:104662]
ENSMUSG00000041644	yes|down	no|down	1	Slc5a12	solute carrier family 5 (sodium/glucose cotransporter), member 12 [Source:MGI Symbol;Acc:MGI:2138890]
ENSMUSG00000020901	yes|up	no|down	1	Pik3r5	phosphoinositide-3-kinase regulatory subunit 5 [Source:MGI Symbol;Acc:MGI:2443588]
ENSMUSG00000020900	yes|down	no|up	1	Myh10	myosin, heavy polypeptide 10, non-muscle [Source:MGI Symbol;Acc:MGI:1930780]
ENSMUSG00000020902	yes|down	no|up	1	Ntn1	netrin 1 [Source:MGI Symbol;Acc:MGI:105088]
ENSMUSG00000027225	yes|up	no|down	1	Duoxa2	dual oxidase maturation factor 2 [Source:MGI Symbol;Acc:MGI:1914061]
ENSMUSG00000027224	yes|up	no|down	1	Duoxa1	dual oxidase maturation factor 1 [Source:MGI Symbol;Acc:MGI:2384861]
ENSMUSG00000022876	yes|up	no|down	1	Samsn1	SAM domain, SH3 domain and nuclear localization signals, 1 [Source:MGI Symbol;Acc:MGI:1914992]
ENSMUSG00000018930	yes|up	no|down	1	Ccl4	chemokine (C-C motif) ligand 4 [Source:MGI Symbol;Acc:MGI:98261]
ENSMUSG00000079620	yes|up	no|down	1	Muc4	mucin 4 [Source:MGI Symbol;Acc:MGI:2153525]
ENSMUSG00000066258	yes|down	no|up	1	Trim12a	tripartite motif-containing 12A [Source:MGI Symbol;Acc:MGI:1923931]
ENSMUSG00000040694	yes|down	yes|up	2	Apobec2	apolipoprotein B mRNA editing enzyme, catalytic polypeptide 2 [Source:MGI Symbol;Acc:MGI:1343178]
ENSMUSG00000027048	yes|up	no|down	1	Abcb11	ATP-binding cassette, sub-family B (MDR/TAP), member 11 [Source:MGI Symbol;Acc:MGI:1351619]
ENSMUSG00000115497	yes|down	no|down	1	Gm49207	predicted gene, 49207 [Source:MGI Symbol;Acc:MGI:6118657]
ENSMUSG00000004730	yes|up	no|down	1	Adgre1	adhesion G protein-coupled receptor E1 [Source:MGI Symbol;Acc:MGI:106912]
ENSMUSG00000109305	yes|down	no|up	1	Smim38	small integral membrane protein 38 [Source:MGI Symbol;Acc:MGI:1916283]
ENSMUSG00000096844	yes|up	no|up	1	Igkv6-14	immunoglobulin kappa variable 6-14 [Source:MGI Symbol;Acc:MGI:1330830]
ENSMUSG00000096847	no|down	yes|up	1	Tmem151b	transmembrane protein 151B [Source:MGI Symbol;Acc:MGI:2685169]
ENSMUSG00000096846	yes|up	no|up	1	Gm8890	predicted gene 8890 [Source:MGI Symbol;Acc:MGI:3779817]
ENSMUSG00000090118	yes|down	no|no test	1	Gm16163	predicted gene 16163 [Source:MGI Symbol;Acc:MGI:3833836]
ENSMUSG00000090110	yes|down	no|up	1	Cmc4	C-x(9)-C motif containing 4 [Source:MGI Symbol;Acc:MGI:5637812]
ENSMUSG00000029999	yes|down	no|down	1	Tgfa	transforming growth factor alpha [Source:MGI Symbol;Acc:MGI:98724]
ENSMUSG00000090117	yes|up	yes|down	2	Gm16541	predicted gene 16541 [Source:MGI Symbol;Acc:MGI:4414961]
ENSMUSG00000006464	yes|down	no|down	1	Bbs1	Bardet-Biedl syndrome 1 (human) [Source:MGI Symbol;Acc:MGI:1277215]
ENSMUSG00000006462	yes|down	no|down	1	A530013C23Rik	RIKEN cDNA A530013C23 gene [Source:MGI Symbol;Acc:MGI:3041178]
ENSMUSG00000026349	yes|down	no|up	1	Ccnt2	cyclin T2 [Source:MGI Symbol;Acc:MGI:1920199]
ENSMUSG00000020607	yes|down	no|down	1	Lratd1	LRAT domain containing 1 [Source:MGI Symbol;Acc:MGI:2145011]
ENSMUSG00000022309	yes|down	no|up	1	Angpt1	angiopoietin 1 [Source:MGI Symbol;Acc:MGI:108448]
ENSMUSG00000085006	no|down	yes|up	1	BC021767	cDNA sequence BC021767 [Source:MGI Symbol;Acc:MGI:3615512]
ENSMUSG00000085001	yes|down	yes|down	2	Rapgef4os2	Rap guanine nucleotide exchange factor (GEF) 4, opposite strand 2 [Source:MGI Symbol;Acc:MGI:2139429]
ENSMUSG00000104301	no|up	yes|down	1	Wdr49	WD repeat domain 49 [Source:MGI Symbol;Acc:MGI:3645287]
ENSMUSG00000056870	yes|down	no|up	1	Gulp1	GULP, engulfment adaptor PTB domain containing 1 [Source:MGI Symbol;Acc:MGI:1920407]
ENSMUSG00000111167	yes|up	no|down	1	Gm39321	predicted gene, 39321 [Source:MGI Symbol;Acc:MGI:5622206]
ENSMUSG00000109249	yes|down	no|down	1	Gm44610	predicted gene 44610 [Source:MGI Symbol;Acc:MGI:5753186]
ENSMUSG00000043008	yes|up	no|up	1	Klhl6	kelch-like 6 [Source:MGI Symbol;Acc:MGI:2686922]
ENSMUSG00000109245	no|down	yes|up	1	Gm44860	predicted gene 44860 [Source:MGI Symbol;Acc:MGI:5753436]
ENSMUSG00000020601	yes|down	no|up	1	Trib2	tribbles pseudokinase 2 [Source:MGI Symbol;Acc:MGI:2145021]
ENSMUSG00000043003	yes|down	no|down	1	Rasef	RAS and EF hand domain containing [Source:MGI Symbol;Acc:MGI:2448565]
ENSMUSG00000109243	yes|down	no|up	1	Gm45867	predicted gene 45867 [Source:MGI Symbol;Acc:MGI:5804982]
ENSMUSG00000048583	yes|down	no|up	1	Igf2	insulin-like growth factor 2 [Source:MGI Symbol;Acc:MGI:96434]
ENSMUSG00000048582	yes|down	no|up	1	Gja3	gap junction protein, alpha 3 [Source:MGI Symbol;Acc:MGI:95714]
ENSMUSG00000073774	yes|down	no|no test	1	Kncn	kinocilin [Source:MGI Symbol;Acc:MGI:3614952]
ENSMUSG00000029195	yes|down	no|up	1	Klb	klotho beta [Source:MGI Symbol;Acc:MGI:1932466]
ENSMUSG00000073778	yes|down	no|up	1	Faddos	Fas (TNFRSF6)-associated via death domain, opposite strand [Source:MGI Symbol;Acc:MGI:3642460]
ENSMUSG00000029193	yes|down	no|up	1	Cckar	cholecystokinin A receptor [Source:MGI Symbol;Acc:MGI:99478]
ENSMUSG00000029192	yes|up	no|down	1	Tbc1d14	TBC1 domain family, member 14 [Source:MGI Symbol;Acc:MGI:1098708]
ENSMUSG00000084353	yes|up	no|up	1	Gm15452	predicted gene 15452 [Source:MGI Symbol;Acc:MGI:3768636]
ENSMUSG00000084350	yes|up	no|down	1	Znf41-ps	ZNF41, pseudogene [Source:MGI Symbol;Acc:MGI:1917255]
ENSMUSG00000004207	yes|up	no|down	1	Psap	prosaposin [Source:MGI Symbol;Acc:MGI:97783]
ENSMUSG00000034659	yes|down	no|up	1	Tmem109	transmembrane protein 109 [Source:MGI Symbol;Acc:MGI:1915789]
ENSMUSG00000025504	yes|down	no|down	1	Eps8l2	EPS8-like 2 [Source:MGI Symbol;Acc:MGI:2138828]
ENSMUSG00000028825	yes|up	no|down	1	Rhd	Rh blood group, D antigen [Source:MGI Symbol;Acc:MGI:1202882]
ENSMUSG00000017861	yes|up	no|up	1	Mybl2	myeloblastosis oncogene-like 2 [Source:MGI Symbol;Acc:MGI:101785]
ENSMUSG00000025500	yes|down	yes|up	2	Lmntd2	lamin tail domain containing 2 [Source:MGI Symbol;Acc:MGI:1919250]
ENSMUSG00000034652	yes|up	no|down	1	Cd300a	CD300A molecule [Source:MGI Symbol;Acc:MGI:2443411]
ENSMUSG00000034127	yes|down	no|up	1	Tspan8	tetraspanin 8 [Source:MGI Symbol;Acc:MGI:2384918]
ENSMUSG00000056300	yes|up	no|up	1	Zfp981	zinc finger protein 981 [Source:MGI Symbol;Acc:MGI:3700965]
ENSMUSG00000021699	yes|down	no|up	1	Pde4d	phosphodiesterase 4D, cAMP specific [Source:MGI Symbol;Acc:MGI:99555]
ENSMUSG00000111551	yes|down	no|down	1	Gm48128	predicted gene, 48128 [Source:MGI Symbol;Acc:MGI:6097487]
ENSMUSG00000021692	yes|down	no|up	1	Dimt1	DIM1 dimethyladenosine transferase 1-like (S. cerevisiae) [Source:MGI Symbol;Acc:MGI:1913504]
ENSMUSG00000021690	yes|down	no|up	1	Jmy	junction-mediating and regulatory protein [Source:MGI Symbol;Acc:MGI:1913096]
ENSMUSG00000021697	yes|up	no|up	1	Depdc1b	DEP domain containing 1B [Source:MGI Symbol;Acc:MGI:2145425]
ENSMUSG00000022415	yes|up	no|up	1	Syngr1	synaptogyrin 1 [Source:MGI Symbol;Acc:MGI:1328323]
ENSMUSG00000029442	yes|down	no|down	1	Wdr66	WD repeat domain 66 [Source:MGI Symbol;Acc:MGI:1918495]
ENSMUSG00000029449	yes|up	no|up	1	Rhof	ras homolog family member F (in filopodia) [Source:MGI Symbol;Acc:MGI:1345629]
ENSMUSG00000044906	yes|down	no|up	1	4930503L19Rik	RIKEN cDNA 4930503L19 gene [Source:MGI Symbol;Acc:MGI:1922045]
ENSMUSG00000042759	yes|up	no|down	1	Apobr	apolipoprotein B receptor [Source:MGI Symbol;Acc:MGI:2176230]
ENSMUSG00000042757	yes|down	no|up	1	Tmem108	transmembrane protein 108 [Source:MGI Symbol;Acc:MGI:1932411]
ENSMUSG00000042750	yes|down	no|up	1	Bex2	brain expressed X-linked 2 [Source:MGI Symbol;Acc:MGI:1338017]
ENSMUSG00000042751	yes|down	no|up	1	Nmnat2	nicotinamide nucleotide adenylyltransferase 2 [Source:MGI Symbol;Acc:MGI:2444155]
ENSMUSG00000069136	no|down	yes|up	1	A130006I12Rik	RIKEN cDNA A130006I12 gene [Source:MGI Symbol;Acc:MGI:2441774]
ENSMUSG00000094728	yes|up	no|down	1	AC132444.2
ENSMUSG00000005410	yes|up	no|up	1	Mcm5	minichromosome maintenance complex component 5 [Source:MGI Symbol;Acc:MGI:103197]
ENSMUSG00000098112	yes|up	no|down	1	Bin2	bridging integrator 2 [Source:MGI Symbol;Acc:MGI:3611448]
ENSMUSG00000052688	yes|up	no|up	1	Rab7b	RAB7B, member RAS oncogene family [Source:MGI Symbol;Acc:MGI:2442295]
ENSMUSG00000093973	yes|up	no|down	1	Mrgpra2a	MAS-related GPR, member A2A [Source:MGI Symbol;Acc:MGI:3821888]
ENSMUSG00000035528	yes|up	no|up	1	Npffr2	neuropeptide FF receptor 2 [Source:MGI Symbol;Acc:MGI:1860130]
ENSMUSG00000026748	yes|down	no|up	1	Plxdc2	plexin domain containing 2 [Source:MGI Symbol;Acc:MGI:1914698]
ENSMUSG00000038801	yes|down	no|down	1	Scgb1c1	secretoglobin, family 1C, member 1 [Source:MGI Symbol;Acc:MGI:2655401]
ENSMUSG00000035835	yes|down	no|up	1	Plppr3	phospholipid phosphatase related 3 [Source:MGI Symbol;Acc:MGI:2388640]
ENSMUSG00000035296	yes|down	no|up	1	Sgcg	sarcoglycan, gamma (dystrophin-associated glycoprotein) [Source:MGI Symbol;Acc:MGI:1346524]
ENSMUSG00000081205	yes|down	yes|up	2	Gm5940	predicted gene 5940 [Source:MGI Symbol;Acc:MGI:3648847]
ENSMUSG00000035187	yes|down	no|up	1	Nkx6-1	NK6 homeobox 1 [Source:MGI Symbol;Acc:MGI:1206039]
ENSMUSG00000042532	yes|down	no|down	1	Golga7b	golgi autoantigen, golgin subfamily a, 7B [Source:MGI Symbol;Acc:MGI:1918396]
ENSMUSG00000106224	yes|down	no|down	1	Gm43823	predicted gene 43823 [Source:MGI Symbol;Acc:MGI:5663960]
ENSMUSG00000112925	yes|up	yes|down	2	Gm31763	predicted gene, 31763 [Source:MGI Symbol;Acc:MGI:5590922]
ENSMUSG00000085917	yes|down	no|no change	1	Gm15899	predicted gene 15899 [Source:MGI Symbol;Acc:MGI:3801945]
ENSMUSG00000106229	yes|down	no|no change	1	Gm19409	predicted gene, 19409 [Source:MGI Symbol;Acc:MGI:5011594]
ENSMUSG00000033963	yes|down	no|no change	1	Fancd2os	Fancd2 opposite strand [Source:MGI Symbol;Acc:MGI:1918229]
ENSMUSG00000033960	yes|down	no|up	1	Jcad	junctional cadherin 5 associated [Source:MGI Symbol;Acc:MGI:2685174]
ENSMUSG00000028310	yes|down	no|up	1	Ppp3r2	protein phosphatase 3, regulatory subunit B, alpha isoform (calcineurin B, type II) [Source:MGI Symbol;Acc:MGI:107171]
ENSMUSG00000048347	yes|down	no|up	1	Pcdhb18	protocadherin beta 18 [Source:MGI Symbol;Acc:MGI:2136756]
ENSMUSG00000091239	no|no test	yes|up	1	Vmn2r76	vomeronasal 2, receptor 76 [Source:MGI Symbol;Acc:MGI:3761332]
ENSMUSG00000076821	no|up	yes|up	1	Trav8n-2	T cell receptor alpha variable 8n-2 [Source:MGI Symbol;Acc:MGI:3641705]
ENSMUSG00000114053	yes|down	no|up	1	Gm35330	predicted gene, 35330 [Source:MGI Symbol;Acc:MGI:5594489]
ENSMUSG00000076826	no|no change	yes|up	1	Trav4-2	T cell receptor alpha variable 4-2 [Source:MGI Symbol;Acc:MGI:3649605]
ENSMUSG00000109179	yes|down	no|up	1	Gm35339	predicted gene, 35339 [Source:MGI Symbol;Acc:MGI:5594498]
ENSMUSG00000052974	yes|down	no|up	1	Cyp2f2	cytochrome P450, family 2, subfamily f, polypeptide 2 [Source:MGI Symbol;Acc:MGI:88608]
ENSMUSG00000108681	yes|down	no|up	1	Gm17825	predicted gene, 17825 [Source:MGI Symbol;Acc:MGI:5010010]
ENSMUSG00000068551	yes|down	no|up	1	Zfp467	zinc finger protein 467 [Source:MGI Symbol;Acc:MGI:1916160]
ENSMUSG00000035745	yes|down	no|down	1	Grin3b	glutamate receptor, ionotropic, NMDA3B [Source:MGI Symbol;Acc:MGI:2150393]
ENSMUSG00000052837	yes|up	no|down	1	Junb	jun B proto-oncogene [Source:MGI Symbol;Acc:MGI:96647]
ENSMUSG00000078091	no|no change	yes|up	1	Gm10912	predicted gene 10912 [Source:MGI Symbol;Acc:MGI:3809094]
ENSMUSG00000086199	yes|down	no|down	1	Bcas3os1	breast carcinoma amplified sequence 3, opposite strand 1 [Source:MGI Symbol;Acc:MGI:1918739]
ENSMUSG00000020121	yes|down	no|up	1	Srgap1	SLIT-ROBO Rho GTPase activating protein 1 [Source:MGI Symbol;Acc:MGI:2152936]
ENSMUSG00000020120	yes|up	no|down	1	Plek	pleckstrin [Source:MGI Symbol;Acc:MGI:1860485]
ENSMUSG00000110206	yes|down	no|up	1	Flt3l	FMS-like tyrosine kinase 3 ligand [Source:MGI Symbol;Acc:MGI:95560]
ENSMUSG00000020125	yes|up	no|down	1	Elane	elastase, neutrophil expressed [Source:MGI Symbol;Acc:MGI:2679229]
ENSMUSG00000075324	yes|down	no|down	1	Fign	fidgetin [Source:MGI Symbol;Acc:MGI:1890647]
ENSMUSG00000070306	yes|down	no|down	1	Ccdc153	coiled-coil domain containing 153 [Source:MGI Symbol;Acc:MGI:2448587]
ENSMUSG00000103473	no|down	yes|up	1	Gm37696	predicted gene, 37696 [Source:MGI Symbol;Acc:MGI:5610924]
ENSMUSG00000106329	yes|down	yes|up	2	Gm10652	predicted gene 10652 [Source:MGI Symbol;Acc:MGI:3642648]
ENSMUSG00000020023	yes|down	no|up	1	Tmcc3	transmembrane and coiled coil domains 3 [Source:MGI Symbol;Acc:MGI:2442900]
ENSMUSG00000020020	yes|up	no|up	1	Usp44	ubiquitin specific peptidase 44 [Source:MGI Symbol;Acc:MGI:3045318]
ENSMUSG00000053889	yes|down	no|down	1	Kirrel3os	kirre like nephrin family adhesion molecule 3, opposite strand [Source:MGI Symbol;Acc:MGI:3045250]
ENSMUSG00000054939	yes|down	no|up	1	Zfp174	zinc finger protein 174 [Source:MGI Symbol;Acc:MGI:2686600]
ENSMUSG00000018543	no|up	yes|down	1	1700001P01Rik	RIKEN cDNA 1700001P01 gene [Source:MGI Symbol;Acc:MGI:1919465]
ENSMUSG00000021998	yes|up	no|down	1	Lcp1	lymphocyte cytosolic protein 1 [Source:MGI Symbol;Acc:MGI:104808]
ENSMUSG00000021994	yes|down	no|up	1	Wnt5a	wingless-type MMTV integration site family, member 5A [Source:MGI Symbol;Acc:MGI:98958]
ENSMUSG00000021997	yes|up	no|down	1	Lrrc63	leucine rich repeat containing 63 [Source:MGI Symbol;Acc:MGI:1918109]
ENSMUSG00000021996	yes|up	no|down	1	Esd	esterase D/formylglutathione hydrolase [Source:MGI Symbol;Acc:MGI:95421]
ENSMUSG00000021991	yes|down	no|up	1	Cacna2d3	calcium channel, voltage-dependent, alpha2/delta subunit 3 [Source:MGI Symbol;Acc:MGI:1338890]
ENSMUSG00000021990	yes|up	no|down	1	Spata13	spermatogenesis associated 13 [Source:MGI Symbol;Acc:MGI:104838]
ENSMUSG00000044345	yes|down	no|up	1	Marveld1	MARVEL (membrane-associating) domain containing 1 [Source:MGI Symbol;Acc:MGI:2147570]
ENSMUSG00000086851	yes|down	no|down	1	A430108G06Rik	RIKEN cDNA A430108G06 gene [Source:MGI Symbol;Acc:MGI:2442478]
ENSMUSG00000107577	yes|down	no|down	1	Gm44103	predicted gene, 44103 [Source:MGI Symbol;Acc:MGI:5690495]
ENSMUSG00000044340	yes|down	no|up	1	Phlpp1	PH domain and leucine rich repeat protein phosphatase 1 [Source:MGI Symbol;Acc:MGI:2138327]
ENSMUSG00000086859	yes|down	no|up	1	Snhg20	small nucleolar RNA host gene 20 [Source:MGI Symbol;Acc:MGI:1924222]
ENSMUSG00000044349	yes|down	no|up	1	Snhg11	small nucleolar RNA host gene 11 [Source:MGI Symbol;Acc:MGI:2441845]
ENSMUSG00000100075	yes|down	no|up	1	1700018L02Rik	RIKEN cDNA 1700018L02 gene [Source:MGI Symbol;Acc:MGI:1914579]
ENSMUSG00000078896	yes|down	no|up	1	Zfp965	zinc finger protein 965 [Source:MGI Symbol;Acc:MGI:3779822]
ENSMUSG00000078897	yes|down	no|up	1	Gm4724	predicted gene 4724 [Source:MGI Symbol;Acc:MGI:3782904]
ENSMUSG00000078894	yes|down	yes|up	2	2210418O10Rik	RIKEN cDNA 2210418O10 gene [Source:MGI Symbol;Acc:MGI:1924208]
ENSMUSG00000001156	yes|up	no|down	1	Mxd1	MAX dimerization protein 1 [Source:MGI Symbol;Acc:MGI:96908]
ENSMUSG00000078898	yes|down	no|down	1	Zfp968	zinc finger protein 968 [Source:MGI Symbol;Acc:MGI:3782903]
ENSMUSG00000078899	yes|down	no|up	1	Gm4631	predicted gene 4631 [Source:MGI Symbol;Acc:MGI:3782813]
ENSMUSG00000027699	yes|up	no|up	1	Ect2	ect2 oncogene [Source:MGI Symbol;Acc:MGI:95281]
ENSMUSG00000087326	yes|up	no|up	1	Gm12503	predicted gene 12503 [Source:MGI Symbol;Acc:MGI:3651570]
ENSMUSG00000021482	yes|down	no|down	1	Prxl2c	peroxiredoxin like 2C [Source:MGI Symbol;Acc:MGI:1913379]
ENSMUSG00000087458	yes|down	yes|up	2	Gm13999	predicted gene 13999 [Source:MGI Symbol;Acc:MGI:3651905]
ENSMUSG00000027692	yes|down	no|up	1	Tnik	TRAF2 and NCK interacting kinase [Source:MGI Symbol;Acc:MGI:1916264]
ENSMUSG00000096617	yes|up	no|down	1	Gm5559	predicted gene 5559 [Source:MGI Symbol;Acc:MGI:3779498]
ENSMUSG00000051839	yes|down	no|up	1	Gypa	glycophorin A [Source:MGI Symbol;Acc:MGI:95880]
ENSMUSG00000101309	yes|down	yes|up	2	Gm29397	predicted gene 29397 [Source:MGI Symbol;Acc:MGI:5580103]
ENSMUSG00000024175	yes|down	no|down	1	Tekt4	tektin 4 [Source:MGI Symbol;Acc:MGI:1919090]
ENSMUSG00000034584	yes|down	no|up	1	Exph5	exophilin 5 [Source:MGI Symbol;Acc:MGI:2443248]
ENSMUSG00000039860	yes|down	no|no test	1	Srrm3	serine/arginine repetitive matrix 3 [Source:MGI Symbol;Acc:MGI:1920309]
ENSMUSG00000086587	yes|down	no|up	1	Gm11837	predicted gene 11837 [Source:MGI Symbol;Acc:MGI:3702175]
ENSMUSG00000116121	yes|down	no|up	1	Gm49486	predicted gene, 49486 [Source:MGI Symbol;Acc:MGI:6155161]
ENSMUSG00000116692	yes|down	no|up	1	Gm49795	predicted gene, 49795 [Source:MGI Symbol;Acc:MGI:6215325]
ENSMUSG00000032218	yes|up	no|up	1	Ccnb2	cyclin B2 [Source:MGI Symbol;Acc:MGI:88311]
ENSMUSG00000094694	yes|up	no|up	1	Ighv1-9	immunoglobulin heavy variable V1-9 [Source:MGI Symbol;Acc:MGI:4439621]
ENSMUSG00000086589	yes|down	no|down	1	Gm12915	predicted gene 12915 [Source:MGI Symbol;Acc:MGI:3650273]
ENSMUSG00000116695	yes|up	no|up	1	4930578N18Rik	RIKEN cDNA 4930578N18 gene [Source:MGI Symbol;Acc:MGI:1925465]
ENSMUSG00000054537	yes|up	yes|down	2	Tmprss11e	transmembrane protease, serine 11e [Source:MGI Symbol;Acc:MGI:3513175]
ENSMUSG00000037605	yes|down	no|up	1	Adgrl3	adhesion G protein-coupled receptor L3 [Source:MGI Symbol;Acc:MGI:2441950]
ENSMUSG00000030921	yes|up	no|up	1	Trim30a	tripartite motif-containing 30A [Source:MGI Symbol;Acc:MGI:98178]
ENSMUSG00000020892	yes|down	no|down	1	Aloxe3	arachidonate lipoxygenase 3 [Source:MGI Symbol;Acc:MGI:1345140]
ENSMUSG00000001739	yes|down	no|up	1	Cldn15	claudin 15 [Source:MGI Symbol;Acc:MGI:1913103]
ENSMUSG00000040264	yes|up	no|down	1	Gbp2b	guanylate binding protein 2b [Source:MGI Symbol;Acc:MGI:95666]
ENSMUSG00000040260	yes|down	no|down	1	Daam2	dishevelled associated activator of morphogenesis 2 [Source:MGI Symbol;Acc:MGI:1923691]
ENSMUSG00000033031	yes|up	no|up	1	Cip2a	cell proliferation regulating inhibitor of protein phosphatase 2A [Source:MGI Symbol;Acc:MGI:2146335]
ENSMUSG00000111312	yes|up	yes|down	2	Gm47205	predicted gene, 47205 [Source:MGI Symbol;Acc:MGI:6096005]
ENSMUSG00000033032	yes|down	no|up	1	Afap1l1	actin filament associated protein 1-like 1 [Source:MGI Symbol;Acc:MGI:2147199]
ENSMUSG00000033740	yes|up	no|down	1	St18	suppression of tumorigenicity 18 [Source:MGI Symbol;Acc:MGI:2446700]
ENSMUSG00000111318	yes|down	no|no change	1	Gm48483	predicted gene, 48483 [Source:MGI Symbol;Acc:MGI:6098002]
ENSMUSG00000039735	yes|down	no|up	1	Fnbp1l	formin binding protein 1-like [Source:MGI Symbol;Acc:MGI:1925642]
ENSMUSG00000036854	yes|down	no|up	1	Hspb6	heat shock protein, alpha-crystallin-related, B6 [Source:MGI Symbol;Acc:MGI:2685325]
ENSMUSG00000079053	yes|up	no|up	1	Gm14010	predicted gene 14010 [Source:MGI Symbol;Acc:MGI:3649271]
ENSMUSG00000024924	yes|down	no|up	1	Vldlr	very low density lipoprotein receptor [Source:MGI Symbol;Acc:MGI:98935]
ENSMUSG00000079055	yes|down	no|down	1	Slc8a3	solute carrier family 8 (sodium/calcium exchanger), member 3 [Source:MGI Symbol;Acc:MGI:107976]
ENSMUSG00000024254	yes|up	yes|down	2	Abcg8	ATP binding cassette subfamily G member 8 [Source:MGI Symbol;Acc:MGI:1914720]
ENSMUSG00000024921	yes|down	no|up	1	Smarca2	SWI/SNF related, matrix associated, actin dependent regulator of chromatin, subfamily a, member 2 [Source:MGI Symbol;Acc:MGI:99603]
ENSMUSG00000079056	yes|down	no|up	1	Kcnip3	Kv channel interacting protein 3, calsenilin [Source:MGI Symbol;Acc:MGI:1929258]
ENSMUSG00000075078	yes|down	no|up	1	Olfr1250	olfactory receptor 1250 [Source:MGI Symbol;Acc:MGI:3031084]
ENSMUSG00000072235	yes|down	no|down	1	Tuba1a	tubulin, alpha 1A [Source:MGI Symbol;Acc:MGI:98869]
ENSMUSG00000062542	yes|down	no|up	1	Syt9	synaptotagmin IX [Source:MGI Symbol;Acc:MGI:1926373]
ENSMUSG00000027555	yes|up	no|up	1	Car13	carbonic anhydrase 13 [Source:MGI Symbol;Acc:MGI:1931322]
ENSMUSG00000025789	yes|down	no|down	1	St8sia2	ST8 alpha-N-acetyl-neuraminide alpha-2,8-sialyltransferase 2 [Source:MGI Symbol;Acc:MGI:106020]
ENSMUSG00000041827	yes|up	no|up	1	Oasl1	2'-5' oligoadenylate synthetase-like 1 [Source:MGI Symbol;Acc:MGI:2180849]
ENSMUSG00000036853	yes|down	no|up	1	Mcoln3	mucolipin 3 [Source:MGI Symbol;Acc:MGI:1890500]
ENSMUSG00000056687	yes|down	no|up	1	Gm11696	predicted gene 11696 [Source:MGI Symbol;Acc:MGI:3701776]
ENSMUSG00000025784	yes|down	no|up	1	Clec3b	C-type lectin domain family 3, member b [Source:MGI Symbol;Acc:MGI:104540]
ENSMUSG00000025785	yes|down	no|up	1	Exosc7	exosome component 7 [Source:MGI Symbol;Acc:MGI:1913696]
ENSMUSG00000050304	yes|down	no|down	1	Slc25a2	solute carrier family 25 (mitochondrial carrier, ornithine transporter) member 2 [Source:MGI Symbol;Acc:MGI:2137907]
ENSMUSG00000055489	yes|down	no|up	1	Ano5	anoctamin 5 [Source:MGI Symbol;Acc:MGI:3576659]
ENSMUSG00000031523	yes|down	no|up	1	Dlc1	deleted in liver cancer 1 [Source:MGI Symbol;Acc:MGI:1354949]
ENSMUSG00000000359	yes|down	no|up	1	Rem1	rad and gem related GTP binding protein 1 [Source:MGI Symbol;Acc:MGI:1097696]
ENSMUSG00000055485	yes|down	no|up	1	Soga1	suppressor of glucose, autophagy associated 1 [Source:MGI Symbol;Acc:MGI:2444575]
ENSMUSG00000081441	yes|down	no|up	1	Gm6161	predicted gene 6161 [Source:MGI Symbol;Acc:MGI:3644104]
ENSMUSG00000086320	yes|down	yes|up	2	Gm12840	predicted gene 12840 [Source:MGI Symbol;Acc:MGI:3650917]
ENSMUSG00000024386	yes|down	no|up	1	Proc	protein C [Source:MGI Symbol;Acc:MGI:97771]
ENSMUSG00000086327	yes|down	no|up	1	Slfn5os	schlafen 5, opposite strand [Source:MGI Symbol;Acc:MGI:1923642]
ENSMUSG00000115882	yes|down	no|up	1	Gm5481	predicted gene 5481 [Source:MGI Symbol;Acc:MGI:3648103]
ENSMUSG00000106825	yes|up	no|up	1	2510016D11Rik	RIKEN cDNA 2510016D11 gene [Source:MGI Symbol;Acc:MGI:1917539]
ENSMUSG00000003411	yes|down	no|up	1	Rab3b	RAB3B, member RAS oncogene family [Source:MGI Symbol;Acc:MGI:1917158]
ENSMUSG00000106826	yes|down	no|up	1	Gm42583	predicted gene 42583 [Source:MGI Symbol;Acc:MGI:5662720]
ENSMUSG00000026073	yes|up	no|down	1	Il1r2	interleukin 1 receptor, type II [Source:MGI Symbol;Acc:MGI:96546]
ENSMUSG00000106820	yes|up	yes|up	2	D5Ertd605e	DNA segment, Chr 5, ERATO Doi 605, expressed [Source:MGI Symbol;Acc:MGI:1277165]
ENSMUSG00000100444	yes|down	no|down	1	C530043A13Rik	RIKEN cDNA C530043A13 gene [Source:MGI Symbol;Acc:MGI:2441914]
ENSMUSG00000030214	yes|up	no|down	1	Plbd1	phospholipase B domain containing 1 [Source:MGI Symbol;Acc:MGI:1914107]
ENSMUSG00000030217	yes|down	no|up	1	Art4	ADP-ribosyltransferase 4 [Source:MGI Symbol;Acc:MGI:1202710]
ENSMUSG00000097705	yes|up	no|up	1	Gm26740	predicted gene, 26740 [Source:MGI Symbol;Acc:MGI:5477234]
ENSMUSG00000044206	yes|down	no|up	1	Vsig4	V-set and immunoglobulin domain containing 4 [Source:MGI Symbol;Acc:MGI:2679720]
ENSMUSG00000097706	yes|down	no|down	1	E030037K01Rik	RIKEN cDNA E030037K01 gene [Source:MGI Symbol;Acc:MGI:3704310]
ENSMUSG00000097709	yes|up	no|down	1	2810429I04Rik	RIKEN cDNA 2810429I04 gene [Source:MGI Symbol;Acc:MGI:1924187]
ENSMUSG00000015354	yes|down	no|up	1	Pcolce2	procollagen C-endopeptidase enhancer 2 [Source:MGI Symbol;Acc:MGI:1923727]
ENSMUSG00000015355	yes|up	no|up	1	Cd48	CD48 antigen [Source:MGI Symbol;Acc:MGI:88339]
ENSMUSG00000094117	yes|up	no|up	1	Igkv3-12	immunoglobulin kappa variable 3-12 [Source:MGI Symbol;Acc:MGI:1330815]
ENSMUSG00000056468	yes|down	no|up	1	5730596B20Rik	RIKEN cDNA 5730596B20 gene [Source:MGI Symbol;Acc:MGI:1924830]
ENSMUSG00000031431	yes|down	no|down	1	Tsc22d3	TSC22 domain family, member 3 [Source:MGI Symbol;Acc:MGI:1196284]
ENSMUSG00000040488	yes|down	no|up	1	Ltbp4	latent transforming growth factor beta binding protein 4 [Source:MGI Symbol;Acc:MGI:1321395]
ENSMUSG00000040489	no|up	yes|down	1	Sox30	SRY (sex determining region Y)-box 30 [Source:MGI Symbol;Acc:MGI:1341157]
ENSMUSG00000112461	yes|down	no|no change	1	Gm47625	predicted gene, 47625 [Source:MGI Symbol;Acc:MGI:6096692]
ENSMUSG00000022178	yes|down	no|up	1	Ajuba	ajuba LIM protein [Source:MGI Symbol;Acc:MGI:1341886]
ENSMUSG00000031297	yes|up	no|down	1	Slc7a3	solute carrier family 7 (cationic amino acid transporter, y+ system), member 3 [Source:MGI Symbol;Acc:MGI:1100521]
ENSMUSG00000031294	yes|down	no|down	1	D630029K05Rik	RIKEN cDNA D630029K05 gene [Source:MGI Symbol;Acc:MGI:2143561]
ENSMUSG00000022176	yes|down	no|up	1	Rem2	rad and gem related GTP binding protein 2 [Source:MGI Symbol;Acc:MGI:2155260]
ENSMUSG00000031292	yes|down	no|up	1	Cdkl5	cyclin-dependent kinase-like 5 [Source:MGI Symbol;Acc:MGI:1278336]
ENSMUSG00000031290	yes|down	no|down	1	Lrch2	leucine-rich repeats and calponin homology (CH) domain containing 2 [Source:MGI Symbol;Acc:MGI:2147870]
ENSMUSG00000105558	yes|up	no|down	1	Gm5855	predicted gene 5855 [Source:MGI Symbol;Acc:MGI:3645472]
ENSMUSG00000108308	no|down	yes|down	1	Gm45218	predicted gene 45218 [Source:MGI Symbol;Acc:MGI:5753794]
ENSMUSG00000058254	yes|down	no|up	1	Tspan7	tetraspanin 7 [Source:MGI Symbol;Acc:MGI:1298407]
ENSMUSG00000049511	yes|down	no|down	1	Htr1b	5-hydroxytryptamine (serotonin) receptor 1B [Source:MGI Symbol;Acc:MGI:96274]
ENSMUSG00000038022	yes|down	no|down	1	Mindy4	MINDY lysine 48 deubiquitinase 4 [Source:MGI Symbol;Acc:MGI:3583959]
ENSMUSG00000105552	yes|down	no|up	1	Gm19710	predicted gene, 19710 [Source:MGI Symbol;Acc:MGI:5011895]
ENSMUSG00000105556	yes|down	no|up	1	Gm43080	predicted gene 43080 [Source:MGI Symbol;Acc:MGI:5663217]
ENSMUSG00000104605	yes|down	no|up	1	Gm42922	predicted gene 42922 [Source:MGI Symbol;Acc:MGI:5663059]
ENSMUSG00000110197	yes|down	no|up	1	Gm45444	predicted gene 45444 [Source:MGI Symbol;Acc:MGI:5791280]
ENSMUSG00000081058	yes|down	no|down	1	H3c15	H3 clustered histone 15 [Source:MGI Symbol;Acc:MGI:2448357]
ENSMUSG00000070891	yes|down	yes|down	2	Gm12689	predicted gene 12689 [Source:MGI Symbol;Acc:MGI:3650433]
ENSMUSG00000117662	yes|down	no|up	1	Gm4013	predicted gene 4013 [Source:MGI Symbol;Acc:MGI:3782187]
ENSMUSG00000118341	yes|down	no|no test	1	Gm50252	predicted gene, 50252 [Source:MGI Symbol;Acc:MGI:6303069]
ENSMUSG00000038642	yes|up	no|up	1	Ctss	cathepsin S [Source:MGI Symbol;Acc:MGI:107341]
ENSMUSG00000085749	yes|down	no|up	1	Gm12843	predicted gene 12843 [Source:MGI Symbol;Acc:MGI:3651051]
ENSMUSG00000014592	yes|down	no|down	1	Camta1	calmodulin binding transcription activator 1 [Source:MGI Symbol;Acc:MGI:2140230]
ENSMUSG00000009900	yes|down	no|up	1	Wnt3a	wingless-type MMTV integration site family, member 3A [Source:MGI Symbol;Acc:MGI:98956]
ENSMUSG00000029832	yes|down	no|down	1	Nfe2l3	nuclear factor, erythroid derived 2, like 3 [Source:MGI Symbol;Acc:MGI:1339958]
ENSMUSG00000109916	no|down	yes|down	1	Gm45551	predicted gene 45551 [Source:MGI Symbol;Acc:MGI:5791387]
ENSMUSG00000021898	yes|down	no|down	1	Asb14	ankyrin repeat and SOCS box-containing 14 [Source:MGI Symbol;Acc:MGI:2655107]
ENSMUSG00000047281	yes|down	no|up	1	Sfn	stratifin [Source:MGI Symbol;Acc:MGI:1891831]
ENSMUSG00000095387	yes|up	no|up	1	Trav6d-4	T cell receptor alpha variable 6D-4 [Source:MGI Symbol;Acc:MGI:2685547]
ENSMUSG00000095649	yes|up	no|down	1	Gm8979	predicted gene 8979 [Source:MGI Symbol;Acc:MGI:3703149]
ENSMUSG00000095642	yes|up	no|down	1	Ighv14-3	immunoglobulin heavy variable V14-3 [Source:MGI Symbol;Acc:MGI:4439764]
ENSMUSG00000044681	yes|down	no|no change	1	Cnpy1	canopy FGF signaling regulator 1 [Source:MGI Symbol;Acc:MGI:2442451]
ENSMUSG00000102601	yes|up	no|up	1	Ighv3-7	immunoglobulin heavy variable V3-7 [Source:MGI Symbol;Acc:MGI:5009898]
ENSMUSG00000025337	yes|down	no|up	1	Sbds	SBDS ribosome maturation factor [Source:MGI Symbol;Acc:MGI:1913961]
ENSMUSG00000025330	yes|up	no|down	1	Padi4	peptidyl arginine deiminase, type IV [Source:MGI Symbol;Acc:MGI:1338898]
ENSMUSG00000048644	yes|down	no|down	1	Ctxn1	cortexin 1 [Source:MGI Symbol;Acc:MGI:88566]
ENSMUSG00000043613	yes|up	no|up	1	Mmp3	matrix metallopeptidase 3 [Source:MGI Symbol;Acc:MGI:97010]
ENSMUSG00000102797	yes|down	no|no change	1	Gm37710	predicted gene, 37710 [Source:MGI Symbol;Acc:MGI:5610938]
ENSMUSG00000102027	yes|up	no|down	1	Gm28914	predicted gene 28914 [Source:MGI Symbol;Acc:MGI:5579620]
ENSMUSG00000066704	yes|down	no|no change	1	Cyp2b19	cytochrome P450, family 2, subfamily b, polypeptide 19 [Source:MGI Symbol;Acc:MGI:107303]
ENSMUSG00000089916	yes|up	no|down	1	Gm16160	predicted gene 16160 [Source:MGI Symbol;Acc:MGI:3802143]
ENSMUSG00000016194	yes|down	no|down	1	Hsd11b1	hydroxysteroid 11-beta dehydrogenase 1 [Source:MGI Symbol;Acc:MGI:103562]
ENSMUSG00000078153	yes|up	yes|down	2	Psme2b	protease (prosome, macropain) activator subunit 2B [Source:MGI Symbol;Acc:MGI:1341073]
ENSMUSG00000069899	yes|down	no|down	1	Gm12166	predicted gene 12166 [Source:MGI Symbol;Acc:MGI:3650635]
ENSMUSG00000045751	yes|up	no|up	1	Mms22l	MMS22-like, DNA repair protein [Source:MGI Symbol;Acc:MGI:2684980]
ENSMUSG00000054162	yes|down	no|down	1	Spock3	sparc/osteonectin, cwcv and kazal-like domains proteoglycan 3 [Source:MGI Symbol;Acc:MGI:1920152]
ENSMUSG00000069893	yes|up	no|up	1	9930111J21Rik1	RIKEN cDNA 9930111J21 gene 1 [Source:MGI Symbol;Acc:MGI:3041173]
ENSMUSG00000028125	yes|down	no|up	1	Abca4	ATP-binding cassette, sub-family A (ABC1), member 4 [Source:MGI Symbol;Acc:MGI:109424]
ENSMUSG00000114196	yes|down	no|down	1	Gm47547	predicted gene, 47547 [Source:MGI Symbol;Acc:MGI:6096561]
ENSMUSG00000111960	yes|up	no|down	1	Gm46349	predicted gene, 46349 [Source:MGI Symbol;Acc:MGI:5825986]
ENSMUSG00000114190	yes|up	no|down	1	4930556H04Rik	RIKEN cDNA 4930556H04 gene [Source:MGI Symbol;Acc:MGI:1923092]
ENSMUSG00000052769	yes|down	no|up	1	Gm9889	predicted gene 9889 [Source:MGI Symbol;Acc:MGI:3642568]
ENSMUSG00000052760	yes|up	no|up	1	A630001G21Rik	RIKEN cDNA A630001G21 gene [Source:MGI Symbol;Acc:MGI:2443131]
ENSMUSG00000071324	yes|down	no|down	1	Armc2	armadillo repeat containing 2 [Source:MGI Symbol;Acc:MGI:1916449]
ENSMUSG00000071856	yes|down	no|up	1	Mcc	mutated in colorectal cancers [Source:MGI Symbol;Acc:MGI:96930]
ENSMUSG00000091831	yes|down	no|down	1	Gm4707	predicted gene 4707 [Source:MGI Symbol;Acc:MGI:3782887]
ENSMUSG00000042258	yes|down	no|no change	1	Isl1	ISL1 transcription factor, LIM/homeodomain [Source:MGI Symbol;Acc:MGI:101791]
ENSMUSG00000042254	yes|up	no|up	1	Cilp	cartilage intermediate layer protein, nucleotide pyrophosphohydrolase [Source:MGI Symbol;Acc:MGI:2444507]
ENSMUSG00000042250	yes|up	no|down	1	Pglyrp4	peptidoglycan recognition protein 4 [Source:MGI Symbol;Acc:MGI:2686324]
ENSMUSG00000074743	yes|down	no|up	1	Thbd	thrombomodulin [Source:MGI Symbol;Acc:MGI:98736]
ENSMUSG00000114996	yes|down	no|no change	1	Gm48958	predicted gene, 48958 [Source:MGI Symbol;Acc:MGI:6118289]
ENSMUSG00000114995	yes|down	no|up	1	Gm49284	predicted gene, 49284 [Source:MGI Symbol;Acc:MGI:6118771]
ENSMUSG00000050947	yes|down	no|up	1	Amigo1	adhesion molecule with Ig like domain 1 [Source:MGI Symbol;Acc:MGI:2653612]
ENSMUSG00000032179	yes|down	no|up	1	Bmp5	bone morphogenetic protein 5 [Source:MGI Symbol;Acc:MGI:88181]
ENSMUSG00000050945	yes|down	no|up	1	Zfp438	zinc finger protein 438 [Source:MGI Symbol;Acc:MGI:2444919]
ENSMUSG00000032177	yes|down	no|up	1	Pde4a	phosphodiesterase 4A, cAMP specific [Source:MGI Symbol;Acc:MGI:99558]
ENSMUSG00000032174	no|up	yes|up	1	Icam5	intercellular adhesion molecule 5, telencephalin [Source:MGI Symbol;Acc:MGI:109430]
ENSMUSG00000002068	yes|up	no|up	1	Ccne1	cyclin E1 [Source:MGI Symbol;Acc:MGI:88316]
ENSMUSG00000032172	yes|down	no|down	1	Olfm2	olfactomedin 2 [Source:MGI Symbol;Acc:MGI:3045350]
ENSMUSG00000046096	yes|down	no|up	1	Mosmo	modulator of smoothened [Source:MGI Symbol;Acc:MGI:2446240]
ENSMUSG00000060572	yes|down	no|up	1	Mfap2	microfibrillar-associated protein 2 [Source:MGI Symbol;Acc:MGI:99559]
ENSMUSG00000117315	yes|up	no|down	1	1600022D10Rik	RIKEN cDNA 1600022D10 gene [Source:MGI Symbol;Acc:MGI:1920502]
ENSMUSG00000116590	yes|down	no|down	1	AC154200.1	novel transcript
ENSMUSG00000060579	yes|down	no|up	1	Fhit	fragile histidine triad gene [Source:MGI Symbol;Acc:MGI:1277947]
ENSMUSG00000068762	yes|down	no|down	1	Gstm6	glutathione S-transferase, mu 6 [Source:MGI Symbol;Acc:MGI:1309467]
ENSMUSG00000106795	yes|down	no|up	1	Gm43050	predicted gene 43050 [Source:MGI Symbol;Acc:MGI:5663187]
ENSMUSG00000026564	yes|down	no|down	1	Dusp27	dual specificity phosphatase 27 (putative) [Source:MGI Symbol;Acc:MGI:2685055]
ENSMUSG00000045282	no|up	yes|down	1	Tmem86b	transmembrane protein 86B [Source:MGI Symbol;Acc:MGI:1915505]
ENSMUSG00000045287	yes|down	no|up	1	Rtn4rl1	reticulon 4 receptor-like 1 [Source:MGI Symbol;Acc:MGI:2661375]
ENSMUSG00000106566	no|no change	yes|up	1	Gm43836	predicted gene 43836 [Source:MGI Symbol;Acc:MGI:5663973]
ENSMUSG00000106567	no|down	yes|up	1	2010309G21Rik	RIKEN cDNA 2010309G21 gene [Source:MGI Symbol;Acc:MGI:1917268]
ENSMUSG00000106568	no|no change	yes|up	1	Gm42814	predicted gene 42814 [Source:MGI Symbol;Acc:MGI:5662951]
ENSMUSG00000002341	no|up	yes|down	1	Ncan	neurocan [Source:MGI Symbol;Acc:MGI:104694]
ENSMUSG00000045288	yes|up	yes|down	2	Ush1g	USH1 protein network component sans [Source:MGI Symbol;Acc:MGI:2450757]
ENSMUSG00000002346	yes|down	no|up	1	Slc25a42	solute carrier family 25, member 42 [Source:MGI Symbol;Acc:MGI:1920345]
ENSMUSG00000081492	yes|down	yes|up	2	Gm9311	predicted gene 9311 [Source:MGI Symbol;Acc:MGI:3644818]
ENSMUSG00000097209	yes|down	no|up	1	AU022754	expressed sequence AU022754 [Source:MGI Symbol;Acc:MGI:2146143]
ENSMUSG00000000617	no|down	yes|up	1	Grm6	glutamate receptor, metabotropic 6 [Source:MGI Symbol;Acc:MGI:1351343]
ENSMUSG00000099851	yes|down	no|no test	1	Gm29542	predicted gene 29542 [Source:MGI Symbol;Acc:MGI:5580248]
ENSMUSG00000108092	yes|down	no|up	1	Gm44189	predicted gene, 44189 [Source:MGI Symbol;Acc:MGI:5690581]
ENSMUSG00000086130	yes|down	no|up	1	Gm16211	predicted gene 16211 [Source:MGI Symbol;Acc:MGI:3802078]
ENSMUSG00000108095	no|up	yes|down	1	Gm44067	predicted gene, 44067 [Source:MGI Symbol;Acc:MGI:5690459]
ENSMUSG00000100241	yes|down	no|up	1	Slc18a3	solute carrier family 18 (vesicular monoamine), member 3 [Source:MGI Symbol;Acc:MGI:1101061]
ENSMUSG00000036218	yes|down	no|down	1	Pdzrn4	PDZ domain containing RING finger 4 [Source:MGI Symbol;Acc:MGI:3056996]
ENSMUSG00000036211	yes|down	no|no change	1	H1f6	H1.6 linker histone, cluster member [Source:MGI Symbol;Acc:MGI:1888530]
ENSMUSG00000076674	yes|up	no|up	1	Ighv3-8	immunoglobulin heavy variable V3-8 [Source:MGI Symbol;Acc:MGI:3645298]
ENSMUSG00000112124	yes|down	no|down	1	Gm19056	predicted gene, 19056 [Source:MGI Symbol;Acc:MGI:5011241]
ENSMUSG00000076676	yes|up	no|up	1	Ighv12-3	immunoglobulin heavy variable V12-3 [Source:MGI Symbol;Acc:MGI:3646760]
ENSMUSG00000076677	yes|up	yes|up	2	Ighv6-3	immunoglobulin heavy variable 6-3 [Source:MGI Symbol;Acc:MGI:4439854]
ENSMUSG00000076670	yes|up	yes|down	2	Ighv3-5	immunoglobulin heavy variable 3-5 [Source:MGI Symbol;Acc:MGI:3648045]
ENSMUSG00000076671	yes|up	yes|down	2	Ighv13-2	immunoglobulin heavy variable 13-2 [Source:MGI Symbol;Acc:MGI:3705861]
ENSMUSG00000076672	yes|up	no|up	1	Ighv3-6	immunoglobulin heavy variable 3-6 [Source:MGI Symbol;Acc:MGI:4439856]
ENSMUSG00000112129	yes|down	no|up	1	Pbld1	phenazine biosynthesis-like protein domain containing 1 [Source:MGI Symbol;Acc:MGI:1915621]
ENSMUSG00000104950	yes|down	no|down	1	4833413G10Rik	RIKEN cDNA 4833413G10 gene [Source:MGI Symbol;Acc:MGI:1921834]
ENSMUSG00000037031	yes|down	no|up	1	Tspan15	tetraspanin 15 [Source:MGI Symbol;Acc:MGI:1917673]
ENSMUSG00000037033	yes|up	yes|down	2	Clca3b	chloride channel accessory 3B [Source:MGI Symbol;Acc:MGI:2181989]
ENSMUSG00000037032	yes|down	no|up	1	Apbb1	amyloid beta (A4) precursor protein-binding, family B, member 1 [Source:MGI Symbol;Acc:MGI:107765]
ENSMUSG00000010047	yes|down	no|up	1	Hyal2	hyaluronoglucosaminidase 2 [Source:MGI Symbol;Acc:MGI:1196334]
ENSMUSG00000010044	yes|down	no|down	1	Zmynd10	zinc finger, MYND domain containing 10 [Source:MGI Symbol;Acc:MGI:2387863]
ENSMUSG00000070531	yes|down	no|up	1	Wfdc6b	WAP four-disulfide core domain 6B [Source:MGI Symbol;Acc:MGI:3575430]
ENSMUSG00000070530	yes|down	no|no change	1	Wfdc16	WAP four-disulfide core domain 16 [Source:MGI Symbol;Acc:MGI:2670994]
ENSMUSG00000063001	yes|down	no|no test	1	Gm9701	predicted gene 9701 [Source:MGI Symbol;Acc:MGI:3780108]
ENSMUSG00000027200	yes|down	no|up	1	Sema6d	sema domain, transmembrane domain (TM), and cytoplasmic domain, (semaphorin) 6D [Source:MGI Symbol;Acc:MGI:2387661]
ENSMUSG00000020926	yes|down	no|up	1	Adam11	a disintegrin and metallopeptidase domain 11 [Source:MGI Symbol;Acc:MGI:1098667]
ENSMUSG00000027208	yes|down	no|up	1	Fgf7	fibroblast growth factor 7 [Source:MGI Symbol;Acc:MGI:95521]
ENSMUSG00000112690	yes|down	no|up	1	Gm2446	predicted gene 2446 [Source:MGI Symbol;Acc:MGI:3780613]
ENSMUSG00000038259	yes|up	no|up	1	Gdf5	growth differentiation factor 5 [Source:MGI Symbol;Acc:MGI:95688]
ENSMUSG00000030022	yes|down	no|down	1	Adamts9	a disintegrin-like and metallopeptidase (reprolysin type) with thrombospondin type 1 motif, 9 [Source:MGI Symbol;Acc:MGI:1916320]
ENSMUSG00000030020	yes|down	no|up	1	Prickle2	prickle planar cell polarity protein 2 [Source:MGI Symbol;Acc:MGI:1925144]
ENSMUSG00000104548	yes|down	no|up	1	Gm43857	predicted gene 43857 [Source:MGI Symbol;Acc:MGI:5663994]
ENSMUSG00000040907	yes|up	no|down	1	Atp1a3	ATPase, Na+/K+ transporting, alpha 3 polypeptide [Source:MGI Symbol;Acc:MGI:88107]
ENSMUSG00000104094	yes|down	no|no change	1	Gm37314	predicted gene, 37314 [Source:MGI Symbol;Acc:MGI:5610542]
ENSMUSG00000104091	yes|down	no|down	1	Gm37317	predicted gene, 37317 [Source:MGI Symbol;Acc:MGI:5610545]
ENSMUSG00000109321	yes|down	no|up	1	A330076H08Rik	RIKEN cDNA A330076H08 gene [Source:MGI Symbol;Acc:MGI:2443193]
ENSMUSG00000063142	yes|down	no|down	1	Kcnma1	potassium large conductance calcium-activated channel, subfamily M, alpha member 1 [Source:MGI Symbol;Acc:MGI:99923]
ENSMUSG00000027068	yes|up	no|down	1	Dhrs9	dehydrogenase/reductase (SDR family) member 9 [Source:MGI Symbol;Acc:MGI:2442798]
ENSMUSG00000048070	yes|down	no|down	1	Pirt	phosphoinositide-interacting regulator of transient receptor potential channels [Source:MGI Symbol;Acc:MGI:2443635]
ENSMUSG00000109222	yes|down	yes|up	2	Gm10297	predicted pseudogene 10297 [Source:MGI Symbol;Acc:MGI:3642512]
ENSMUSG00000109228	yes|down	no|down	1	Fam81b	family with sequence similarity 81, member B [Source:MGI Symbol;Acc:MGI:2685122]
ENSMUSG00000055676	yes|down	no|down	1	Gm5069	predicted pseudogene 5069 [Source:MGI Symbol;Acc:MGI:3644516]
ENSMUSG00000031881	yes|down	no|down	1	Cdh16	cadherin 16 [Source:MGI Symbol;Acc:MGI:106671]
ENSMUSG00000031886	yes|down	no|up	1	Ces2e	carboxylesterase 2E [Source:MGI Symbol;Acc:MGI:2443170]
ENSMUSG00000006442	yes|up	no|down	1	Srm	spermidine synthase [Source:MGI Symbol;Acc:MGI:102690]
ENSMUSG00000031889	yes|down	no|up	1	D230025D16Rik	RIKEN cDNA D230025D16 gene [Source:MGI Symbol;Acc:MGI:2443049]
ENSMUSG00000006445	yes|down	no|down	1	Epha2	Eph receptor A2 [Source:MGI Symbol;Acc:MGI:95278]
ENSMUSG00000085028	yes|down	no|down	1	Slc2a4rg-ps	Slc2a4 regulator, pseudogene [Source:MGI Symbol;Acc:MGI:3651388]
ENSMUSG00000085025	yes|down	no|no change	1	Gm13715	predicted gene 13715 [Source:MGI Symbol;Acc:MGI:3650277]
ENSMUSG00000085024	yes|down	yes|down	2	C230035I16Rik	RIKEN cDNA C230035I16 gene [Source:MGI Symbol;Acc:MGI:2444850]
ENSMUSG00000085023	yes|down	no|down	1	Gm12744	predicted gene 12744 [Source:MGI Symbol;Acc:MGI:3702539]
ENSMUSG00000040010	yes|up	no|up	1	Slc7a5	solute carrier family 7 (cationic amino acid transporter, y+ system), member 5 [Source:MGI Symbol;Acc:MGI:1298205]
ENSMUSG00000115610	yes|down	no|no change	1	Gm31251	predicted gene, 31251 [Source:MGI Symbol;Acc:MGI:5590410]
ENSMUSG00000056899	yes|down	no|up	1	Immp2l	IMP2 inner mitochondrial membrane peptidase-like (S. cerevisiae) [Source:MGI Symbol;Acc:MGI:2135611]
ENSMUSG00000104324	yes|down	no|up	1	Gm37320	predicted gene, 37320 [Source:MGI Symbol;Acc:MGI:5610548]
ENSMUSG00000104325	yes|down	no|no test	1	Gm37321	predicted gene, 37321 [Source:MGI Symbol;Acc:MGI:5610549]
ENSMUSG00000104891	yes|down	yes|up	2	2510017J16Rik	RIKEN cDNA 2510017J16 gene [Source:MGI Symbol;Acc:MGI:1913824]
ENSMUSG00000111103	yes|down	no|no change	1	1700016J18Rik	RIKEN cDNA 1700016J18 gene [Source:MGI Symbol;Acc:MGI:1922811]
ENSMUSG00000073755	yes|down	no|up	1	5730409E04Rik	RIKEN cDNA 5730409E04Rik gene [Source:MGI Symbol;Acc:MGI:3609248]
ENSMUSG00000073208	yes|up	no|down	1	Speer4c	spermatogenesis associated glutamate (E)-rich protein 4C [Source:MGI Symbol;Acc:MGI:1914023]
ENSMUSG00000043286	yes|up	yes|down	2	Pnpla1	patatin-like phospholipase domain containing 1 [Source:MGI Symbol;Acc:MGI:3617850]
ENSMUSG00000073752	yes|down	no|up	1	Gm10570	predicted gene 10570 [Source:MGI Symbol;Acc:MGI:3642427]
ENSMUSG00000021322	yes|up	no|down	1	Aoah	acyloxyacyl hydrolase [Source:MGI Symbol;Acc:MGI:1350928]
ENSMUSG00000102493	yes|up	no|down	1	Gm8010	predicted gene 8010 [Source:MGI Symbol;Acc:MGI:3648648]
ENSMUSG00000073758	yes|down	no|up	1	Sh3d21	SH3 domain containing 21 [Source:MGI Symbol;Acc:MGI:1914188]
ENSMUSG00000074527	no|down	yes|down	1	Gm14296	predicted gene 14296 [Source:MGI Symbol;Acc:MGI:3708667]
ENSMUSG00000102496	yes|down	no|down	1	Gm36989	predicted gene, 36989 [Source:MGI Symbol;Acc:MGI:5610217]
ENSMUSG00000022783	yes|down	no|down	1	Spag6l	sperm associated antigen 6-like [Source:MGI Symbol;Acc:MGI:1354388]
ENSMUSG00000084372	yes|down	no|up	1	Gm13988	predicted gene 13988 [Source:MGI Symbol;Acc:MGI:3651685]
ENSMUSG00000026335	yes|down	no|up	1	Pam	peptidylglycine alpha-amidating monooxygenase [Source:MGI Symbol;Acc:MGI:97475]
ENSMUSG00000105940	no|no change	yes|up	1	Gm42635	predicted gene 42635 [Source:MGI Symbol;Acc:MGI:5662772]
ENSMUSG00000025529	yes|down	no|up	1	Zfp711	zinc finger protein 711 [Source:MGI Symbol;Acc:MGI:3045342]
ENSMUSG00000028801	yes|down	no|down	1	Stpg1	sperm tail PG rich repeat containing 1 [Source:MGI Symbol;Acc:MGI:1926056]
ENSMUSG00000020519	yes|down	no|up	1	Sap30l	SAP30-like [Source:MGI Symbol;Acc:MGI:1354709]
ENSMUSG00000028804	yes|up	no|up	1	Csmd2	CUB and Sushi multiple domains 2 [Source:MGI Symbol;Acc:MGI:2386401]
ENSMUSG00000082791	no|down	yes|down	1	Gm4875	predicted gene 4875 [Source:MGI Symbol;Acc:MGI:3648108]
ENSMUSG00000028807	yes|down	no|up	1	Zbtb8a	zinc finger and BTB domain containing 8a [Source:MGI Symbol;Acc:MGI:1920930]
ENSMUSG00000094257	no|down	yes|down	1	Ap3s1-ps2	adaptor-related protein complex 3, sigma 1 subunit, pseudogene 2 [Source:MGI Symbol;Acc:MGI:1929217]
ENSMUSG00000094708	yes|up	no|down	1	Gm10359	predicted gene 10359 [Source:MGI Symbol;Acc:MGI:3708724]
ENSMUSG00000114055	yes|up	no|up	1	Gm32089	predicted gene, 32089 [Source:MGI Symbol;Acc:MGI:5591248]
ENSMUSG00000056328	yes|down	no|no change	1	Myh1	myosin, heavy polypeptide 1, skeletal muscle, adult [Source:MGI Symbol;Acc:MGI:1339711]
ENSMUSG00000101249	yes|up	no|down	1	Gm29216	predicted gene 29216 [Source:MGI Symbol;Acc:MGI:5579922]
ENSMUSG00000022439	yes|up	no|up	1	Parvg	parvin, gamma [Source:MGI Symbol;Acc:MGI:2158329]
ENSMUSG00000022438	yes|down	no|up	1	Parvb	parvin, beta [Source:MGI Symbol;Acc:MGI:2153063]
ENSMUSG00000022432	yes|up	no|down	1	Smc1b	structural maintenance of chromosomes 1B [Source:MGI Symbol;Acc:MGI:2154049]
ENSMUSG00000022435	yes|down	no|up	1	Upk3a	uroplakin 3A [Source:MGI Symbol;Acc:MGI:98914]
ENSMUSG00000105055	yes|down	no|up	1	Gm43079	predicted gene 43079 [Source:MGI Symbol;Acc:MGI:5663216]
ENSMUSG00000105058	no|no test	yes|up	1	Gm43590	predicted gene 43590 [Source:MGI Symbol;Acc:MGI:5663727]
ENSMUSG00000106025	yes|down	no|up	1	Gm42940	predicted gene 42940 [Source:MGI Symbol;Acc:MGI:5663077]
ENSMUSG00000106024	yes|down	no|down	1	A530083M17Rik	RIKEN cDNA A530083M17 gene [Source:MGI Symbol;Acc:MGI:2444172]
ENSMUSG00000036856	yes|down	no|down	1	Wnt4	wingless-type MMTV integration site family, member 4 [Source:MGI Symbol;Acc:MGI:98957]
ENSMUSG00000067642	yes|up	no|up	1	Adgrf3	adhesion G protein-coupled receptor F3 [Source:MGI Symbol;Acc:MGI:2685887]
ENSMUSG00000106022	yes|down	no|up	1	Gm42929	predicted gene 42929 [Source:MGI Symbol;Acc:MGI:5663066]
ENSMUSG00000085683	yes|up	yes|down	2	Tmem238l	transmembrane protein 238 like [Source:MGI Symbol;Acc:MGI:1918826]
ENSMUSG00000085682	yes|up	no|down	1	Gm14267	predicted gene 14267 [Source:MGI Symbol;Acc:MGI:3649851]
ENSMUSG00000025787	yes|down	no|up	1	Tgm4	transglutaminase 4 (prostate) [Source:MGI Symbol;Acc:MGI:3027002]
ENSMUSG00000059956	yes|up	yes|down	2	Serpinb12	serine (or cysteine) peptidase inhibitor, clade B (ovalbumin), member 12 [Source:MGI Symbol;Acc:MGI:1919119]
ENSMUSG00000053310	yes|down	no|up	1	Nrgn	neurogranin [Source:MGI Symbol;Acc:MGI:1927184]
ENSMUSG00000002111	yes|up	no|down	1	Spi1	spleen focus forming virus (SFFV) proviral integration oncogene [Source:MGI Symbol;Acc:MGI:98282]
ENSMUSG00000061397	yes|down	no|up	1	Krt79	keratin 79 [Source:MGI Symbol;Acc:MGI:2385030]
ENSMUSG00000098132	yes|down	no|down	1	Rassf10	Ras association (RalGDS/AF-6) domain family (N-terminal) member 10 [Source:MGI Symbol;Acc:MGI:1925998]
ENSMUSG00000061393	yes|down	no|up	1	Acvr2b	activin receptor IIB [Source:MGI Symbol;Acc:MGI:87912]
ENSMUSG00000053318	yes|up	no|up	1	Slamf8	SLAM family member 8 [Source:MGI Symbol;Acc:MGI:1921998]
ENSMUSG00000043421	yes|down	no|up	1	Hilpda	hypoxia inducible lipid droplet associated [Source:MGI Symbol;Acc:MGI:1916823]
ENSMUSG00000046415	yes|up	yes|down	2	B430212C06Rik	RIKEN cDNA B430212C06 gene [Source:MGI Symbol;Acc:MGI:2442134]
ENSMUSG00000083355	yes|down	no|no change	1	Gm11581	predicted gene 11581 [Source:MGI Symbol;Acc:MGI:3652083]
ENSMUSG00000093955	yes|up	no|down	1	Ighv1-34	immunoglobulin heavy variable 1-34 [Source:MGI Symbol;Acc:MGI:4439659]
ENSMUSG00000060380	yes|down	no|down	1	C030014I23Rik	RIKEN cDNA C030014I23 gene [Source:MGI Symbol;Acc:MGI:1924631]
ENSMUSG00000084085	yes|down	no|up	1	Gm16140	predicted gene 16140 [Source:MGI Symbol;Acc:MGI:3802123]
ENSMUSG00000081265	yes|down	no|no test	1	Gm11282	predicted gene 11282 [Source:MGI Symbol;Acc:MGI:3650570]
ENSMUSG00000038822	yes|down	no|up	1	Hace1	HECT domain and ankyrin repeat containing, E3 ubiquitin protein ligase 1 [Source:MGI Symbol;Acc:MGI:2446110]
ENSMUSG00000035504	yes|down	no|down	1	Reep6	receptor accessory protein 6 [Source:MGI Symbol;Acc:MGI:1917585]
ENSMUSG00000020493	yes|up	no|up	1	Prr11	proline rich 11 [Source:MGI Symbol;Acc:MGI:2444496]
ENSMUSG00000035509	yes|down	no|up	1	Fbxl21	F-box and leucine-rich repeat protein 21 [Source:MGI Symbol;Acc:MGI:2442921]
ENSMUSG00000085976	yes|down	no|up	1	Gm13816	predicted gene 13816 [Source:MGI Symbol;Acc:MGI:3649317]
ENSMUSG00000085971	yes|down	yes|up	2	Gm15411	predicted gene 15411 [Source:MGI Symbol;Acc:MGI:3705213]
ENSMUSG00000106791	yes|down	no|up	1	4930553P18Rik	RIKEN cDNA 4930553P18 gene [Source:MGI Symbol;Acc:MGI:1922605]
ENSMUSG00000085972	yes|down	no|down	1	1110028F11Rik	RIKEN cDNA 1110028F11 gene [Source:MGI Symbol;Acc:MGI:1915940]
ENSMUSG00000008318	yes|up	no|down	1	Relt	RELT tumor necrosis factor receptor [Source:MGI Symbol;Acc:MGI:2443373]
ENSMUSG00000028373	yes|down	no|up	1	Astn2	astrotactin 2 [Source:MGI Symbol;Acc:MGI:1889277]
ENSMUSG00000028370	yes|up	no|up	1	Pappa	pregnancy-associated plasma protein A [Source:MGI Symbol;Acc:MGI:97479]
ENSMUSG00000064065	yes|up	no|down	1	Ipcef1	interaction protein for cytohesin exchange factors 1 [Source:MGI Symbol;Acc:MGI:2444159]
ENSMUSG00000076802	yes|up	no|up	1	Trav6n-6	T cell receptor alpha variable 6N-6 [Source:MGI Symbol;Acc:MGI:3642618]
ENSMUSG00000083534	yes|down	no|no change	1	H2-M6-ps	histocompatibility 2, M region locus 6, pseudogene [Source:MGI Symbol;Acc:MGI:95918]
ENSMUSG00000083538	yes|down	no|down	1	Gm16016	predicted gene 16016 [Source:MGI Symbol;Acc:MGI:3802068]
ENSMUSG00000107771	yes|down	no|up	1	Gm8956	predicted gene 8956 [Source:MGI Symbol;Acc:MGI:3645919]
ENSMUSG00000078521	yes|up	no|up	1	Aunip	aurora kinase A and ninein interacting protein [Source:MGI Symbol;Acc:MGI:1917135]
ENSMUSG00000095079	yes|up	no|up	1	Igha	immunoglobulin heavy constant alpha [Source:MGI Symbol;Acc:MGI:96444]
ENSMUSG00000110225	yes|down	no|up	1	Gm45528	predicted gene 45528 [Source:MGI Symbol;Acc:MGI:5791364]
ENSMUSG00000020143	yes|up	no|up	1	Dock2	dedicator of cyto-kinesis 2 [Source:MGI Symbol;Acc:MGI:2149010]
ENSMUSG00000020142	yes|down	no|down	1	Slc1a4	solute carrier family 1 (glutamate/neutral amino acid transporter), member 4 [Source:MGI Symbol;Acc:MGI:2135601]
ENSMUSG00000020000	yes|up	no|down	1	Moxd1	monooxygenase, DBH-like 1 [Source:MGI Symbol;Acc:MGI:1921582]
ENSMUSG00000070323	yes|up	no|up	1	Mmp27	matrix metallopeptidase 27 [Source:MGI Symbol;Acc:MGI:3039232]
ENSMUSG00000075204	yes|down	no|up	1	Olfr1039	olfactory receptor 1039 [Source:MGI Symbol;Acc:MGI:3030873]
ENSMUSG00000022894	yes|down	no|up	1	Adamts5	a disintegrin-like and metallopeptidase (reprolysin type) with thrombospondin type 1 motif, 5 (aggrecanase-2) [Source:MGI Symbol;Acc:MGI:1346321]
ENSMUSG00000018566	yes|down	no|up	1	Slc2a4	solute carrier family 2 (facilitated glucose transporter), member 4 [Source:MGI Symbol;Acc:MGI:95758]
ENSMUSG00000022893	yes|down	no|up	1	Adamts1	a disintegrin-like and metallopeptidase (reprolysin type) with thrombospondin type 1 motif, 1 [Source:MGI Symbol;Acc:MGI:109249]
ENSMUSG00000027737	yes|up	no|down	1	Slc7a11	solute carrier family 7 (cationic amino acid transporter, y+ system), member 11 [Source:MGI Symbol;Acc:MGI:1347355]
ENSMUSG00000052955	yes|up	no|down	1	Cpvl	carboxypeptidase, vitellogenic-like [Source:MGI Symbol;Acc:MGI:1918537]
ENSMUSG00000086836	yes|up	yes|down	2	Gm13748	predicted gene 13748 [Source:MGI Symbol;Acc:MGI:3702115]
ENSMUSG00000039084	yes|down	no|down	1	Chad	chondroadherin [Source:MGI Symbol;Acc:MGI:1096866]
ENSMUSG00000044811	yes|up	no|down	1	Cd300c2	CD300C molecule 2 [Source:MGI Symbol;Acc:MGI:2153249]
ENSMUSG00000044365	yes|down	no|up	1	Cxxc4	CXXC finger 4 [Source:MGI Symbol;Acc:MGI:2442112]
ENSMUSG00000086839	yes|down	yes|up	2	Gm11973	predicted gene 11973 [Source:MGI Symbol;Acc:MGI:3650058]
ENSMUSG00000044361	no|down	yes|down	1	BC024139	cDNA sequence BC024139 [Source:MGI Symbol;Acc:MGI:2442591]
ENSMUSG00000107511	yes|down	no|up	1	Gm44440	predicted gene, 44440 [Source:MGI Symbol;Acc:MGI:5690832]
ENSMUSG00000001131	yes|up	no|down	1	Timp1	tissue inhibitor of metalloproteinase 1 [Source:MGI Symbol;Acc:MGI:98752]
ENSMUSG00000023940	yes|up	no|up	1	Sgo1	shugoshin 1 [Source:MGI Symbol;Acc:MGI:1919665]
ENSMUSG00000087307	no|no change	yes|up	1	Gm12925	predicted gene 12925 [Source:MGI Symbol;Acc:MGI:3651536]
ENSMUSG00000087303	no|down	yes|up	1	Lipo2	lipase, member O2 [Source:MGI Symbol;Acc:MGI:3644466]
ENSMUSG00000048814	yes|down	no|up	1	Lonrf2	LON peptidase N-terminal domain and ring finger 2 [Source:MGI Symbol;Acc:MGI:1920209]
ENSMUSG00000051811	yes|down	no|up	1	Cox6b2	cytochrome c oxidase subunit 6B2 [Source:MGI Symbol;Acc:MGI:3044182]
ENSMUSG00000026604	yes|down	no|up	1	Ptpn14	protein tyrosine phosphatase, non-receptor type 14 [Source:MGI Symbol;Acc:MGI:102467]
ENSMUSG00000039081	yes|down	no|up	1	Zfp503	zinc finger protein 503 [Source:MGI Symbol;Acc:MGI:1353644]
ENSMUSG00000096672	yes|up	yes|down	2	Ighv1-63	immunoglobulin heavy variable V1-63 [Source:MGI Symbol;Acc:MGI:3642755]
ENSMUSG00000096670	yes|up	no|down	1	Ighv2-6	immunoglobulin heavy variable 2-6 [Source:MGI Symbol;Acc:MGI:4439518]
ENSMUSG00000099375	no|up	yes|down	1	Gm28187	predicted gene 28187 [Source:MGI Symbol;Acc:MGI:5578893]
ENSMUSG00000058447	yes|down	yes|up	2	Gm26920	predicted gene, 26920 [Source:MGI Symbol;Acc:MGI:5504035]
ENSMUSG00000058441	yes|down	no|up	1	Panx2	pannexin 2 [Source:MGI Symbol;Acc:MGI:1890615]
ENSMUSG00000079697	yes|down	no|down	1	Gm5751	predicted gene 5751 [Source:MGI Symbol;Acc:MGI:3642927]
ENSMUSG00000057706	yes|down	no|down	1	Mex3b	mex3 RNA binding family member B [Source:MGI Symbol;Acc:MGI:1918252]
ENSMUSG00000073982	yes|up	no|down	1	Rhog	ras homolog family member G [Source:MGI Symbol;Acc:MGI:1928370]
ENSMUSG00000073985	yes|down	no|up	1	Gm10602	predicted gene 10602 [Source:MGI Symbol;Acc:MGI:3708759]
ENSMUSG00000052951	yes|down	no|down	1	C130021I20Rik	Riken cDNA C130021I20 gene [Source:MGI Symbol;Acc:MGI:3639863]
ENSMUSG00000073988	yes|down	no|up	1	Ttpa	tocopherol (alpha) transfer protein [Source:MGI Symbol;Acc:MGI:1354168]
ENSMUSG00000032238	yes|down	no|up	1	Rora	RAR-related orphan receptor alpha [Source:MGI Symbol;Acc:MGI:104661]
ENSMUSG00000037628	yes|up	no|up	1	Cdkn3	cyclin-dependent kinase inhibitor 3 [Source:MGI Symbol;Acc:MGI:1919641]
ENSMUSG00000090961	yes|down	no|no test	1	Vmn2r8	vomeronasal 2, receptor 8 [Source:MGI Symbol;Acc:MGI:3642986]
ENSMUSG00000113427	yes|down	no|up	1	Gm46378	predicted gene, 46378 [Source:MGI Symbol;Acc:MGI:5826015]
ENSMUSG00000090965	yes|down	no|up	1	Gm17203	predicted gene 17203 [Source:MGI Symbol;Acc:MGI:4938030]
ENSMUSG00000042269	yes|down	no|down	1	Fam92b	family with sequence similarity 92, member B [Source:MGI Symbol;Acc:MGI:3588213]
ENSMUSG00000037621	yes|down	no|up	1	Atoh8	atonal bHLH transcription factor 8 [Source:MGI Symbol;Acc:MGI:1918343]
ENSMUSG00000037624	yes|down	no|up	1	Kcnk2	potassium channel, subfamily K, member 2 [Source:MGI Symbol;Acc:MGI:109366]
ENSMUSG00000030905	yes|down	no|up	1	Crym	crystallin, mu [Source:MGI Symbol;Acc:MGI:102675]
ENSMUSG00000037627	yes|down	no|down	1	Rgs22	regulator of G-protein signalling 22 [Source:MGI Symbol;Acc:MGI:3613651]
ENSMUSG00000104156	yes|down	no|up	1	Gm38102	predicted gene, 38102 [Source:MGI Symbol;Acc:MGI:5611330]
ENSMUSG00000104155	yes|down	no|up	1	Gm38103	predicted gene, 38103 [Source:MGI Symbol;Acc:MGI:5611331]
ENSMUSG00000104154	yes|down	no|down	1	Gm38104	predicted gene, 38104 [Source:MGI Symbol;Acc:MGI:5611332]
ENSMUSG00000115869	yes|up	no|down	1	Gm31814	predicted gene, 31814 [Source:MGI Symbol;Acc:MGI:5590973]
ENSMUSG00000040247	yes|up	no|up	1	Tbc1d10c	TBC1 domain family, member 10c [Source:MGI Symbol;Acc:MGI:1922072]
ENSMUSG00000111374	yes|down	no|no test	1	Gm50490	predicted gene, 50490 [Source:MGI Symbol;Acc:MGI:6324767]
ENSMUSG00000096498	yes|up	no|down	1	Ighv2-5	immunoglobulin heavy variable 2-5 [Source:MGI Symbol;Acc:MGI:4439517]
ENSMUSG00000096499	yes|up	no|up	1	Ighv1-5	immunoglobulin heavy variable V1-5 [Source:MGI Symbol;Acc:MGI:3704121]
ENSMUSG00000096490	yes|up	no|down	1	Igkv10-94	immunoglobulin kappa variable 10-94 [Source:MGI Symbol;Acc:MGI:3646140]
ENSMUSG00000101320	yes|up	yes|down	2	Gm28529	predicted gene 28529 [Source:MGI Symbol;Acc:MGI:5579235]
ENSMUSG00000079071	yes|up	no|down	1	Slc28a2b	solute carrier family 28 member 2b [Source:MGI Symbol;Acc:MGI:3702173]
ENSMUSG00000050141	no|no change	yes|up	1	Fam205c	family with sequence similarity 205, member C [Source:MGI Symbol;Acc:MGI:2679716]
ENSMUSG00000000266	yes|down	no|up	1	Mid2	midline 2 [Source:MGI Symbol;Acc:MGI:1344333]
ENSMUSG00000079076	yes|down	no|up	1	Gm3086	predicted gene 3086 [Source:MGI Symbol;Acc:MGI:3781262]
ENSMUSG00000062524	yes|down	yes|up	2	Ncr1	natural cytotoxicity triggering receptor 1 [Source:MGI Symbol;Acc:MGI:1336212]
ENSMUSG00000067006	yes|up	yes|down	2	Serpinb5	serine (or cysteine) peptidase inhibitor, clade B, member 5 [Source:MGI Symbol;Acc:MGI:109579]
ENSMUSG00000037482	yes|up	yes|up	2	Erv3	endogenous retroviral sequence 3 [Source:MGI Symbol;Acc:MGI:1919245]
ENSMUSG00000007279	yes|down	no|up	1	Scube2	signal peptide, CUB domain, EGF-like 2 [Source:MGI Symbol;Acc:MGI:1928765]
ENSMUSG00000062210	yes|up	no|down	1	Tnfaip8	tumor necrosis factor, alpha-induced protein 8 [Source:MGI Symbol;Acc:MGI:2147191]
ENSMUSG00000061959	yes|down	no|up	1	Ces1e	carboxylesterase 1E [Source:MGI Symbol;Acc:MGI:95432]
ENSMUSG00000102428	yes|down	no|down	1	Pcdhga12	protocadherin gamma subfamily A, 12 [Source:MGI Symbol;Acc:MGI:1935229]
ENSMUSG00000050368	yes|down	no|no test	1	Hoxd10	homeobox D10 [Source:MGI Symbol;Acc:MGI:96202]
ENSMUSG00000031508	yes|down	no|up	1	Ankrd10	ankyrin repeat domain 10 [Source:MGI Symbol;Acc:MGI:1921840]
ENSMUSG00000090631	yes|down	no|down	1	Olfr456	olfactory receptor 456 [Source:MGI Symbol;Acc:MGI:3030290]
ENSMUSG00000005696	no|up	yes|up	1	Sh2d1a	SH2 domain containing 1A [Source:MGI Symbol;Acc:MGI:1328352]
ENSMUSG00000031504	yes|up	no|down	1	Rab20	RAB20, member RAS oncogene family [Source:MGI Symbol;Acc:MGI:102789]
ENSMUSG00000090634	yes|down	no|no change	1	Gm8126	predicted gene 8126 [Source:MGI Symbol;Acc:MGI:3646861]
ENSMUSG00000038599	yes|down	no|up	1	Capn8	calpain 8 [Source:MGI Symbol;Acc:MGI:2181366]
ENSMUSG00000049281	yes|down	no|down	1	Scn3b	sodium channel, voltage-gated, type III, beta [Source:MGI Symbol;Acc:MGI:1918882]
ENSMUSG00000060600	yes|down	no|up	1	Eno3	enolase 3, beta muscle [Source:MGI Symbol;Acc:MGI:95395]
ENSMUSG00000081467	yes|up	no|down	1	Gm13337	predicted gene 13337 [Source:MGI Symbol;Acc:MGI:3650269]
ENSMUSG00000110218	yes|down	no|down	1	Gm20219	predicted gene, 20219 [Source:MGI Symbol;Acc:MGI:5012404]
ENSMUSG00000038594	yes|down	no|up	1	Cep85l	centrosomal protein 85-like [Source:MGI Symbol;Acc:MGI:3642684]
ENSMUSG00000116812	yes|up	no|down	1	Gm2792	predicted gene 2792 [Source:MGI Symbol;Acc:MGI:3780960]
ENSMUSG00000030278	yes|down	no|down	1	Cidec	cell death-inducing DFFA-like effector c [Source:MGI Symbol;Acc:MGI:95585]
ENSMUSG00000030276	yes|down	no|down	1	Ttll3	tubulin tyrosine ligase-like family, member 3 [Source:MGI Symbol;Acc:MGI:2141418]
ENSMUSG00000097727	yes|down	no|up	1	F630040K05Rik	RIKEN cDNA F630040K05 gene [Source:MGI Symbol;Acc:MGI:4437734]
ENSMUSG00000097726	yes|down	no|up	1	9530036O11Rik	RIKEN cDNA 9530036O11Rik [Source:MGI Symbol;Acc:MGI:2444607]
ENSMUSG00000030270	yes|down	no|up	1	Cpne9	copine family member IX [Source:MGI Symbol;Acc:MGI:2443052]
ENSMUSG00000097724	yes|up	no|down	1	Gm26850	predicted gene, 26850 [Source:MGI Symbol;Acc:MGI:5477344]
ENSMUSG00000115280	yes|up	yes|down	2	Gm7107	predicted gene 7107 [Source:MGI Symbol;Acc:MGI:3648887]
ENSMUSG00000115284	yes|down	no|up	1	Gm34678	predicted gene, 34678 [Source:MGI Symbol;Acc:MGI:5593837]
ENSMUSG00000051367	yes|down	no|down	1	Six1	sine oculis-related homeobox 1 [Source:MGI Symbol;Acc:MGI:102780]
ENSMUSG00000094134	yes|up	no|down	1	Ighv5-15	immunoglobulin heavy variable 5-15 [Source:MGI Symbol;Acc:MGI:4439812]
ENSMUSG00000091945	yes|down	no|down	1	Vmn2r114	vomeronasal 2, receptor 114 [Source:MGI Symbol;Acc:MGI:3648252]
ENSMUSG00000004562	yes|down	no|up	1	Arhgef40	Rho guanine nucleotide exchange factor (GEF) 40 [Source:MGI Symbol;Acc:MGI:2685515]
ENSMUSG00000112489	yes|up	no|down	1	9230116L04Rik	RIKEN cDNA 9230116L04 gene [Source:MGI Symbol;Acc:MGI:2447826]
ENSMUSG00000073565	yes|up	no|down	1	Prr16	proline rich 16 [Source:MGI Symbol;Acc:MGI:1918623]
ENSMUSG00000076589	yes|up	yes|down	2	Igkv8-18	immunoglobulin kappa variable 8-18 [Source:MGI Symbol;Acc:MGI:1330845]
ENSMUSG00000076586	yes|up	no|down	1	Igkv8-21	immunoglobulin kappa variable 8-21 [Source:MGI Symbol;Acc:MGI:1330840]
ENSMUSG00000076587	yes|up	yes|up	2	Igkv6-20	immunoglobulin kappa variable 6-20 [Source:MGI Symbol;Acc:MGI:1330836]
ENSMUSG00000076583	yes|up	no|down	1	Igkv8-24	immunoglobulin kappa chain variable 8-24 [Source:MGI Symbol;Acc:MGI:4947958]
ENSMUSG00000076580	yes|up	no|down	1	Igkv8-27	immunoglobulin kappa chain variable 8-27 [Source:MGI Symbol;Acc:MGI:4439868]
ENSMUSG00000047048	yes|down	no|up	1	Olfr432	olfactory receptor 432 [Source:MGI Symbol;Acc:MGI:3030266]
ENSMUSG00000038045	yes|down	yes|up	2	Sult6b1	sulfotransferase family, cytosolic, 6B, member 1 [Source:MGI Symbol;Acc:MGI:1920921]
ENSMUSG00000047730	yes|down	no|up	1	Fcgbp	Fc fragment of IgG binding protein [Source:MGI Symbol;Acc:MGI:2444336]
ENSMUSG00000105207	yes|down	no|down	1	Gm42927	predicted gene 42927 [Source:MGI Symbol;Acc:MGI:5663064]
ENSMUSG00000108322	yes|down	yes|up	2	5430431A17Rik	RIKEN cDNA 5430431A17 gene [Source:MGI Symbol;Acc:MGI:1918618]
ENSMUSG00000038042	yes|down	no|up	1	Ptpdc1	protein tyrosine phosphatase domain containing 1 [Source:MGI Symbol;Acc:MGI:2145430]
ENSMUSG00000030800	yes|down	no|up	1	Prss8	protease, serine 8 (prostasin) [Source:MGI Symbol;Acc:MGI:1923810]
ENSMUSG00000085761	yes|up	no|up	1	4930455G09Rik	RIKEN cDNA 4930455G09 gene [Source:MGI Symbol;Acc:MGI:1926167]
ENSMUSG00000085767	yes|down	no|down	1	Gm13563	predicted gene 13563 [Source:MGI Symbol;Acc:MGI:3652052]
ENSMUSG00000039720	yes|down	no|down	1	Got1l1	glutamic-oxaloacetic transaminase 1-like 1 [Source:MGI Symbol;Acc:MGI:1923865]
ENSMUSG00000022330	yes|up	no|down	1	Osr2	odd-skipped related 2 [Source:MGI Symbol;Acc:MGI:1930813]
ENSMUSG00000026288	yes|up	no|down	1	Inpp5d	inositol polyphosphate-5-phosphatase D [Source:MGI Symbol;Acc:MGI:107357]
ENSMUSG00000022332	yes|down	no|down	1	Khdrbs3	KH domain containing, RNA binding, signal transduction associated 3 [Source:MGI Symbol;Acc:MGI:1313312]
ENSMUSG00000029814	yes|down	yes|up	2	Igf2bp3	insulin-like growth factor 2 mRNA binding protein 3 [Source:MGI Symbol;Acc:MGI:1890359]
ENSMUSG00000029816	yes|up	no|up	1	Gpnmb	glycoprotein (transmembrane) nmb [Source:MGI Symbol;Acc:MGI:1934765]
ENSMUSG00000029817	yes|down	no|down	1	Tra2a	transformer 2 alpha [Source:MGI Symbol;Acc:MGI:1933972]
ENSMUSG00000006585	yes|up	no|up	1	Cdt1	chromatin licensing and DNA replication factor 1 [Source:MGI Symbol;Acc:MGI:1914427]
ENSMUSG00000006586	yes|down	no|down	1	Runx1t1	RUNX1 translocation partner 1 [Source:MGI Symbol;Acc:MGI:104793]
ENSMUSG00000090098	yes|down	no|up	1	Alms1-ps2	ALMS1, centrosome and basal body associated, pseudogene 2 [Source:MGI Symbol;Acc:MGI:3779593]
ENSMUSG00000089682	yes|down	no|down	1	Bcl2l2	BCL2-like 2 [Source:MGI Symbol;Acc:MGI:108052]
ENSMUSG00000068962	yes|down	no|down	1	Zfp114	zinc finger protein 114 [Source:MGI Symbol;Acc:MGI:3037815]
ENSMUSG00000095661	yes|down	no|up	1	Gm8935	predicted pseudogene 8935 [Source:MGI Symbol;Acc:MGI:3643401]
ENSMUSG00000003032	yes|down	no|up	1	Klf4	Kruppel-like factor 4 (gut) [Source:MGI Symbol;Acc:MGI:1342287]
ENSMUSG00000058331	yes|down	no|up	1	Zfp85	zinc finger protein 85 [Source:MGI Symbol;Acc:MGI:107767]
ENSMUSG00000057751	yes|down	no|up	1	Megf6	multiple EGF-like-domains 6 [Source:MGI Symbol;Acc:MGI:1919351]
ENSMUSG00000030559	yes|down	no|up	1	Rab38	RAB38, member RAS oncogene family [Source:MGI Symbol;Acc:MGI:1919683]
ENSMUSG00000057207	yes|down	no|up	1	Olfr1028	olfactory receptor 1028 [Source:MGI Symbol;Acc:MGI:3031368]
ENSMUSG00000075590	yes|down	no|up	1	Nrbp2	nuclear receptor binding protein 2 [Source:MGI Symbol;Acc:MGI:2385017]
ENSMUSG00000075592	yes|down	no|up	1	Nynrin	NYN domain and retroviral integrase containing [Source:MGI Symbol;Acc:MGI:2652872]
ENSMUSG00000020793	yes|down	no|up	1	Galr2	galanin receptor 2 [Source:MGI Symbol;Acc:MGI:1337018]
ENSMUSG00000034593	yes|up	no|up	1	Myo5a	myosin VA [Source:MGI Symbol;Acc:MGI:105976]
ENSMUSG00000043639	yes|down	no|up	1	Rbm20	RNA binding motif protein 20 [Source:MGI Symbol;Acc:MGI:1920963]
ENSMUSG00000034591	yes|up	no|up	1	Slc41a2	solute carrier family 41, member 2 [Source:MGI Symbol;Acc:MGI:2442940]
ENSMUSG00000108218	yes|down	no|up	1	Olfr1372-ps1	olfactory receptor 1372, pseudogene 1 [Source:MGI Symbol;Acc:MGI:3031206]
ENSMUSG00000043631	yes|down	no|up	1	Ecm2	extracellular matrix protein 2, female organ and adipocyte specific [Source:MGI Symbol;Acc:MGI:3039578]
ENSMUSG00000048620	yes|down	no|up	1	Olfr1336	olfactory receptor 1336 [Source:MGI Symbol;Acc:MGI:3031170]
[truncated: 7,676 more rows]

## Sheet: Sheet1
Model_vs_Control	QJHTD_vs_Model	Gene name
yes|down	no|down	Pnck
yes|down	yes|up	A130012E19Rik
yes|up	no|up	AL935121.1
no|up	yes|down	Uox
yes|up	no|down	Gm43138
yes|up	no|down	Raet1e
yes|down	no|up	Gm45592
yes|down	no|down	Lgals2
yes|up	no|up	Stard5
yes|down	no|no test	Gm42375
yes|down	no|up	Gm7882
yes|down	no|no test	Gm19967
yes|up	no|down	Gm44851
yes|down	no|up	Lrp3
yes|down	yes|up	Gm9899
yes|down	no|down	Arhgap5
yes|up	no|down	Gm10863
yes|up	no|up	Reln
yes|up	no|up	Mybph
yes|up	no|up	Mcoln2
yes|down	no|up	Ahnak
yes|up	no|down	Nlrp1a
yes|up	no|up	Atp6v0d2
yes|down	no|up	Cdk10
yes|down	no|up	Klf9
yes|up	yes|down	Fgg
yes|down	no|up	Gm44044
yes|down	no|up	Alpk3
yes|down	no|up	Gm49069
yes|down	no|up	Ackr2
no|up	yes|down	Agtr2
no|down	yes|down	Gm20379
yes|down	no|up	Gm28192
yes|up	no|up	Cst7
yes|down	no|down	P4ha1
yes|up	no|down	Zp3
yes|down	no|up	1810010H24Rik
yes|up	no|up	Gm4070
yes|down	yes|up	Gm48840
yes|up	no|down	Igkv3-5
yes|up	yes|up	Igkv3-9
yes|down	no|up	Gm50241
yes|down	no|no change	Gm40639
yes|down	no|up	Zfp354a
yes|down	no|down	Tgm3
yes|down	no|up	Tstd1
yes|up	no|up	F830016B08Rik
yes|down	no|down	Bcan
yes|up	no|up	Cpxm1
yes|down	no|down	Prr36
yes|up	no|down	Sectm1b
yes|down	no|down	Gm36377
yes|down	no|up	Osbpl5
yes|down	no|up	Gm20383
yes|down	no|down	Nrn1l
yes|down	no|up	Skida1
yes|up	no|up	Iigp1
yes|down	no|up	Ckb
yes|up	no|down	Ifngr2
yes|up	no|down	Gbp11
yes|down	no|up	Gm28539
yes|down	no|down	Gm16072
yes|up	yes|down	Lhx8
yes|down	no|up	Frmd6
yes|down	no|no change	Gm10421
yes|down	no|up	1500002C15Rik
yes|down	no|down	Olfr775
yes|down	no|up	Gm50205
yes|up	no|up	Gm8897
yes|down	yes|down	Dner
yes|up	no|up	Kif15
yes|down	no|up	Pcsk1
yes|up	no|up	AC125149.3
yes|down	no|up	Gm47467
yes|down	no|up	Gm49527
yes|up	no|down	Gm49731
yes|down	no|down	Rhobtb3
yes|down	no|down	Gm49474
yes|up	yes|down	Gm34084
yes|up	no|down	2210407C18Rik
yes|down	no|down	Cfap61
yes|down	no|up	Pabpc1l2b-ps
yes|down	no|up	Hoxb3os
yes|up	no|down	Slc13a2
yes|up	no|down	Mirt2
yes|down	no|no change	Gm38042
yes|down	no|up	Gm16071
no|up	yes|down	1300017J02Rik
yes|down	no|up	A730063M14Rik
yes|down	no|up	Gm11263
yes|down	no|down	9430025C20Rik
yes|down	no|up	Des
yes|down	no|down	Tmem28
yes|up	no|up	Gm13571
yes|up	no|down	Csf2rb
yes|down	no|up	Dnajb2
yes|up	no|down	Slc23a3
yes|up	no|down	Csf2rb2
yes|up	no|down	Ncf4
yes|up	no|up	Nfasc
yes|down	no|up	Gm16982
yes|down	no|up	Klhl5
yes|down	no|up	Klf15
yes|down	no|down	Chchd6
yes|down	no|up	Myl3
yes|up	no|up	Trf
yes|up	no|down	Nfil3
yes|up	no|up	H2-Q6
yes|up	no|up	H2-T-ps
yes|up	no|up	H2-Bl
yes|up	no|up	Gm6034
yes|up	yes|down	Trim10
yes|up	no|up	Gm8909
yes|up	no|up	Gm10499
yes|up	no|up	Sytl3
yes|up	no|down	Bdkrb1
yes|up	no|up	Izumo1r
yes|down	no|up	Alox12
yes|down	no|down	Plp1
yes|down	no|up	Arvcf
yes|up	no|up	Csmd1
yes|down	no|up	Acyp2
yes|down	no|no change	Ubap1l
yes|down	no|up	Gm44249
yes|down	yes|up	Gm45709
yes|down	no|up	Gm45767
no|down	yes|up	Klra7
yes|down	yes|up	Trim54
yes|up	yes|down	Gm10109
yes|up	no|down	Pgk1
yes|down	no|up	Trdc
yes|down	no|down	Mpz
yes|down	yes|up	Msantd1
yes|up	no|up	Trac
yes|up	no|up	Islr2
yes|up	no|down	Draxin
yes|down	no|up	Nefm
yes|down	no|down	Gm13341
yes|down	no|down	Adam7
yes|down	no|up	Gm22009
yes|down	no|down	Wdr54
yes|down	no|up	Slc22a23
yes|up	no|down	Psd4
yes|down	no|down	Efcab10
yes|down	no|down	Gm12940
no|down	yes|down	Kif17
yes|down	no|up	Atp6v1c2
yes|down	no|down	2610507I01Rik
yes|down	no|up	Cpeb1
yes|down	no|up	Gm50242
yes|up	no|down	Pla2g2e
yes|down	no|up	2410004I01Rik
yes|up	no|down	Hpgds
yes|up	no|down	Clec5a
yes|up	no|up	Mad2l1
yes|down	no|down	Prdm5
yes|down	no|up	Il17re
yes|up	no|down	Ly6g
yes|down	no|up	6030445D17Rik
yes|up	yes|down	Gm16556
yes|up	no|up	Ly6i
yes|up	no|up	Ly6c2
yes|down	no|no test	Gm16029
yes|down	no|down	2510046G10Rik
yes|up	no|up	AC133103.6
yes|down	no|no change	n-R5s43
yes|up	no|down	Prss16
yes|up	no|down	Camp
yes|down	no|up	Cct6b
yes|up	no|up	Cd5l
yes|up	yes|up	Ifi209
yes|down	yes|up	Duxbl1
yes|down	no|up	Arsj
yes|down	no|up	Magi3
yes|up	no|down	Ninj1
yes|down	no|up	Gm24327
yes|down	yes|up	Rflna
yes|down	no|up	A830008E24Rik
yes|down	no|no change	Gm20492
yes|down	no|up	Prkce
yes|down	no|down	Nupr1l
yes|up	no|up	Gm20427
yes|up	no|up	Ncapg2
yes|up	no|up	Ankrd34b
no|no test	yes|up	Gm42962
yes|down	no|up	2610027K06Rik
yes|down	no|up	Gm16364
yes|down	no|down	Cetn4
yes|down	no|down	Cachd1
yes|down	no|down	2610528J11Rik
yes|up	no|up	5430427O19Rik
yes|up	no|down	Gk
yes|up	no|down	Platr6
yes|down	no|down	Hapln1
yes|up	no|up	Vcan
yes|up	no|up	1700017B05Rik
yes|down	no|no change	9330171B17Rik
yes|down	no|down	Gipc2
yes|down	no|up	Fam219b
yes|down	no|up	Gm37494
yes|down	no|up	Gm9821
yes|down	no|up	A730089K16Rik
yes|up	no|down	Kdm4d
yes|down	no|up	Thrb
yes|down	no|up	Gm10638
yes|up	no|down	Etv4
yes|down	no|up	Nkiras1
yes|down	no|up	Nr1d2
yes|up	no|up	Mpo
yes|up	yes|down	Gm35215
yes|down	yes|up	Gm15587
yes|down	no|up	Msantd2
yes|up	no|down	Gm50022
yes|down	yes|down	Gm44645
yes|up	no|down	Clec4a1
yes|down	no|up	Mterf2
yes|up	no|down	Gm40638
yes|up	yes|down	Gm11827
yes|down	no|up	Prrt1
yes|down	no|up	Prkcg
yes|up	no|down	Nlrp12
yes|down	no|up	Gm42742
yes|down	yes|down	Leng1
yes|down	no|down	Gp6
yes|down	no|down	1700030C10Rik
yes|down	no|up	Dpyd
yes|up	no|up	Mif
no|up	yes|down	Rn7s1
yes|up	no|up	BE692007
yes|down	no|up	Zfp788
yes|down	yes|down	Abca12
yes|down	no|down	Foxc1
yes|down	no|up	Ccdc85a
yes|down	no|down	4933431K14Rik
yes|down	no|down	Gm20627
yes|down	no|up	Arhgef17
yes|down	yes|down	Gm9843
yes|down	yes|up	Tafa2
yes|down	no|up	Gm10687
yes|down	no|up	Atp8a1
yes|down	yes|up	Gm17597
yes|down	no|down	Armc3
yes|down	no|up	Esyt3
yes|down	no|up	C530008M17Rik
yes|down	no|down	Ampd1
yes|down	no|up	Gm32358
yes|down	no|no test	Nkx6-3
yes|down	no|down	Adipoq
yes|up	no|down	Lilr4b
yes|down	no|up	Cyyr1
yes|up	no|up	Kng1
yes|down	no|up	Acsf2
yes|down	no|down	Myo1h
yes|down	no|up	Sox4
yes|up	no|down	Ms4a4a
yes|down	no|no test	Mog
yes|down	no|up	Zscan2
yes|up	no|down	Sh3pxd2b
yes|down	no|down	Scgb3a2
yes|down	yes|up	Gm10044
yes|down	no|up	Myo18b
yes|down	no|up	BB123696
yes|down	no|no test	Gm5537
yes|down	no|down	Gss
yes|down	no|down	Gm44891
yes|down	no|down	Fsip1
yes|down	no|up	Ttn
yes|down	no|up	Slc23a2
yes|up	no|down	Wfdc21
yes|down	yes|up	A830082N09Rik
yes|down	yes|up	Gm3667
yes|up	no|down	Enthd1
yes|down	no|down	Gm27003
yes|up	no|down	St8sia6
yes|up	yes|down	Gm8752
yes|down	no|up	Dipk2b
no|no change	yes|up	Gm19684
yes|down	no|up	Neat1
yes|down	no|up	Usp29
yes|up	no|up	Gm47328
no|up	yes|down	Gm26620
yes|down	no|down	Inca1
yes|down	no|down	Gm26621
yes|down	no|up	Gm48796
yes|up	no|up	A230028O05Rik
yes|down	no|up	Myct1
yes|down	no|up	Lrrc39
yes|up	no|down	Col11a1
yes|down	no|up	Gm37266
yes|down	no|up	Efnb1
yes|down	no|up	Stard8
yes|down	no|down	Ophn1
yes|down	no|up	St3gal2
yes|down	no|up	Gnao1
yes|down	no|down	Ttc25
yes|up	yes|down	Krt6b
yes|up	no|down	Soat2
yes|down	no|up	Csad
yes|down	no|down	Amhr2
yes|down	no|up	Igfbp6
yes|down	no|up	Oard1
yes|up	no|up	Pqlc3
yes|up	yes|up	Igkv4-51
yes|down	yes|up	Gm49165
yes|down	no|down	Gm3776
yes|down	no|up	Col8a2
yes|down	no|up	Hspe1
yes|down	no|up	Meox2
yes|down	no|up	Ryr3
yes|down	no|down	Gm43654
yes|down	no|up	Gm10030
yes|up	no|up	Speer1
yes|down	no|down	Ubxn11
yes|up	yes|up	Ighv1-50
yes|down	no|up	Maged2
yes|down	no|down	Adhfe1
yes|up	no|up	Mybl1
yes|down	no|down	Ppp1r42
yes|up	no|up	Igkv1-117
yes|up	no|down	Tnfsf9
yes|down	yes|up	H2bc13
yes|up	no|down	Atp8b4
yes|up	no|up	Ccl8
yes|down	no|up	Gm30978
yes|down	no|down	Oscp1
yes|down	no|up	Clec14a
yes|up	yes|up	Ifit2
yes|down	no|no change	Gm37268
yes|down	no|up	Gm27028
yes|down	yes|down	Gm10605
yes|down	no|down	Aldh1a1
yes|down	no|up	Gm12976
yes|up	no|up	Lrrc4
yes|down	no|no change	D830044D21Rik
yes|up	no|down	Gapt
yes|up	no|up	C1rb
yes|down	no|up	Tlx2
yes|down	no|up	Slc4a5
yes|down	no|no change	Gm45512
yes|down	no|up	Grin2c
yes|up	no|up	Igkv4-73
yes|up	no|up	Rab37
yes|up	no|up	Ccr3
yes|up	no|up	Fhl5
yes|up	no|up	Clca1
yes|down	no|up	Hhip
no|up	yes|down	Ube2d2b
yes|up	no|down	Pla2g4c
yes|up	yes|down	Iglv2
yes|down	no|down	Dnah3
yes|up	no|down	Fpr2
yes|up	no|up	Bhlha15
yes|down	no|up	Gm31520
yes|down	no|up	Gm44220
yes|down	no|up	Gm20478
yes|up	no|down	Sprr2a1
yes|down	no|no change	Mrln
yes|down	no|up	Slc17a8
yes|down	yes|up	Epyc
yes|down	no|up	Rbbp9
yes|down	yes|up	Lrrc3b
yes|up	no|up	Snx5
yes|down	no|no change	Pcdha9
yes|up	no|up	Cyfip2
yes|down	no|up	Zrsr1
yes|down	no|up	Klkb1
yes|up	no|down	Lcp2
yes|down	no|down	Gm49493
yes|up	yes|up	2610300M13Rik
yes|up	no|up	Gm17322
yes|down	no|no change	Sox6os
yes|down	no|up	Phactr1
yes|down	no|down	Ankrd65
yes|down	no|up	A930004D18Rik
yes|down	no|up	Epb41l4aos
yes|down	no|no change	Vmn2r4
no|up	yes|down	Rn7s2
yes|down	no|down	Gm22068
yes|down	no|down	Otud7a
yes|down	no|up	AA474408
yes|up	no|up	Qpct
yes|down	no|up	Pdzd7
yes|up	no|up	Cyp1b1
yes|down	no|down	AI429214
yes|up	no|down	Ms4a8a
yes|down	no|up	Gm5936
yes|down	yes|up	Papolb
yes|down	no|no test	Zp1
yes|down	no|up	Mycn
no|up	yes|up	Ttbk1
yes|down	no|up	Ppp1r14a
yes|down	no|down	Septin2
no|up	yes|up	Gm46519
yes|down	no|down	Ccdc114
yes|down	no|up	Gata5
yes|up	no|up	Jchain
yes|down	no|up	Fmo1
yes|up	yes|up	Gm32312
yes|down	no|down	Wdr27
yes|up	no|up	Gm34425
yes|down	no|up	Cdan1
yes|down	yes|up	Mapk4
yes|down	no|up	Fbxl12
yes|up	no|up	Zfp831
yes|down	no|up	Wdr86
yes|down	no|up	Hoxb6
yes|down	no|up	Ppp4r1l-ps
yes|down	no|down	Wnt9a
yes|down	no|up	Gm38708
yes|up	no|up	Mastl
yes|up	no|up	Il2ra
yes|up	no|down	Pfkfb3
yes|up	no|down	Gm26510
yes|up	no|down	Ncf2
yes|down	no|down	1110017D15Rik
yes|down	no|up	Gm9958
yes|up	no|up	H2-K2
yes|down	no|up	Coq8a
yes|down	no|up	Mill2
yes|up	no|down	Pde2a
yes|down	no|down	Enho
yes|down	no|up	Sfta3-ps
yes|down	no|down	Gm47031
yes|down	no|up	Myzap
yes|down	no|down	Gm47257
yes|down	no|down	Gm30165
no|up	yes|down	Gm36634
yes|up	no|down	Has3
yes|down	yes|up	Gm8430
yes|down	no|no change	Gm44267
yes|down	no|no test	Gm43966
yes|down	no|up	Tmem240
yes|down	no|down	Pzp
yes|down	no|no change	Gm18722
yes|down	no|up	Fkbp4
yes|down	no|up	Tead4
yes|down	no|up	Tspan9
yes|up	no|down	Gm49364
yes|down	yes|up	Gm9937
yes|up	no|up	Slc36a3os
yes|up	no|down	Gm43661
yes|down	no|up	Gm42979
yes|down	no|up	Gm30961
yes|down	no|down	Pnldc1
yes|down	no|up	Pomgnt2
yes|down	no|no change	Ucn2
yes|down	no|up	Nckap5
yes|up	no|up	Gm13477
yes|down	no|up	Mical2
yes|up	no|up	Aox4
yes|up	no|down	Msrb1
yes|up	no|up	Dio3
yes|up	no|up	Sapcd2
no|up	yes|up	Gm27232
yes|down	no|up	Nat8f3
yes|down	no|up	Spice1
yes|down	no|down	Tgfbr3
yes|up	no|up	Enam
yes|down	no|up	Bmp6
yes|down	no|no change	Amtn
yes|down	no|up	Dmpk
yes|down	no|down	4833427G06Rik
yes|down	no|up	2010204K13Rik
yes|down	no|up	S1pr1
yes|down	no|down	Ccdc184
yes|up	no|up	Mki67
yes|down	no|up	Zfp169
yes|down	no|up	Gm21781
yes|up	no|down	Ighv1-82
yes|up	no|up	Trav6-7-dv9
yes|down	no|up	Sema3a
yes|up	no|down	Smpdl3b
yes|down	no|down	Cfap57
yes|down	no|up	Syde2
yes|down	no|up	Magi1
yes|up	no|up	Ly6d
yes|down	no|up	Gm36936
no|no change	yes|up	Gm38058
yes|down	no|up	Robo2
yes|down	no|down	Ccn3
yes|down	no|up	Nav2
yes|down	no|up	Wnk2
yes|down	no|down	Rimbp2
yes|up	no|down	Misp
yes|down	no|up	Fmo5
yes|up	yes|down	Alox5
yes|up	no|up	Ifit1
yes|up	no|down	Hrh2
no|up	yes|up	Gm47242
yes|down	no|up	Nrn1
yes|down	no|up	Adgrg6
yes|down	no|up	Ocln
yes|up	no|down	Gm48857
yes|up	no|up	Traip
yes|down	no|down	Kctd6
yes|up	no|up	Nlrc5
yes|down	no|up	Fam107a
yes|down	no|up	Ces1h
yes|down	no|up	2610008E11Rik
yes|down	no|up	Plpp1
yes|down	no|up	Zfp976
yes|down	no|up	Gm48504
yes|down	no|down	Slc16a12
no|no test	yes|up	n-R5s193
yes|down	no|no change	Gm10048
yes|down	no|down	Tmem265
yes|up	no|up	Phgdh
yes|down	no|up	Aldh7a1
yes|down	no|up	Gper1
yes|up	no|up	Clgn
yes|down	no|up	Slc12a5
yes|up	no|up	Gm32401
yes|down	no|up	Pde8b
no|no change	yes|up	Gm43636
yes|down	no|down	Gm17029
yes|down	yes|up	Gm42735
yes|down	yes|down	Tspan2os
yes|down	no|no change	Gm42849
yes|down	no|up	Cd59b
yes|down	no|up	Ager
yes|down	no|up	C4a
yes|up	no|down	4930550L24Rik
yes|down	no|up	AC139131.1
yes|up	no|up	Gpr31c
yes|up	no|up	Rdh16f1
yes|down	yes|up	Gm11946
yes|up	yes|down	1600002D24Rik
yes|down	no|down	Dnah17
no|up	yes|down	Gm33056
yes|down	no|up	Gm9392
yes|down	no|down	Gm12953
yes|down	no|up	Fkbp7
no|up	yes|down	Cntn2
yes|down	no|up	Pdzd9
yes|down	no|up	Ppm1j
yes|down	no|up	Speg
yes|down	no|up	Ccdc8
yes|up	no|up	Dscc1
yes|down	no|up	Iqsec2
yes|down	no|up	Pde9a
yes|down	no|down	Slc22a3
yes|down	no|up	Tet1
yes|down	no|up	Rspo4
yes|down	no|up	Hjv
yes|down	no|up	Foxf2
yes|up	no|down	C130050O18Rik
yes|up	yes|down	4632433K11Rik
yes|up	yes|down	Gm7912
yes|down	no|down	Gm43598
yes|down	no|down	Myl12b
yes|down	no|up	1700023B13Rik
yes|down	no|down	Csgalnact1
yes|down	no|up	Macroh2a2
yes|up	no|up	Kbtbd12
yes|up	no|up	Ppa1
yes|down	no|up	1700008O03Rik
yes|up	no|down	2310002F09Rik
yes|down	no|up	Nap1l5
yes|down	no|up	Taf1a
yes|down	no|up	Map4k2
no|down	yes|up	Gm47507
yes|down	no|down	Smim10l1
yes|down	yes|up	Gm5628
no|no change	yes|up	Gm47817
yes|up	no|up	Naglu
yes|up	no|down	Gm1966
yes|down	no|up	C030034L19Rik
yes|down	no|down	Gm4876
yes|up	no|up	Dusp2
yes|down	no|up	Nr1d1
yes|down	no|down	Omd
yes|down	no|no test	Gm16156
yes|down	no|up	Klhdc1
yes|up	no|down	Hdc
yes|down	no|up	Cacnb1
yes|down	no|no change	Gm15788
yes|down	no|no change	Asgr1
yes|down	no|up	Dlg4
yes|up	no|down	Sfxn5
yes|up	no|down	Ighv1-19
yes|down	no|down	Thap3
yes|down	no|down	Gm4017
yes|down	no|down	Syt10
yes|down	no|up	Adra2b
yes|up	no|down	Gda
no|up	yes|down	Dthd1
yes|down	no|up	Rbpms
yes|up	no|up	Tcf19
yes|down	no|up	Mrvi1
yes|down	no|down	Magohb
yes|down	no|down	Gm26724
yes|down	no|up	Gm26725
yes|down	no|up	Gm9917
yes|down	no|up	9330111N05Rik
yes|up	no|down	Klra2
yes|down	no|up	Gm43366
yes|down	no|up	Dchs1
yes|down	no|no test	Gm43601
yes|down	no|down	Mblac2
yes|down	no|down	Rab4a
yes|down	no|up	Olfr986
yes|up	no|down	P2ry6
yes|down	yes|up	Gm48865
yes|down	no|up	Smad6
no|up	yes|down	Snurf
yes|up	no|up	Olfr1506
yes|down	no|up	Gm8098
yes|down	no|up	Cfap47
yes|up	no|down	Mt2
yes|up	no|down	Slc12a3
yes|up	no|down	Mt1
yes|up	no|up	Slamf9
yes|up	no|up	Ctla4
yes|up	no|up	Cd28
yes|down	no|down	Crhr2
yes|down	no|up	Tmem139
yes|down	no|up	Carf
yes|down	no|down	Dusp23
no|no test	yes|up	Gm38062
yes|down	no|up	Gm42732
yes|up	no|up	AC142112.1
yes|down	no|no test	Gm38066
yes|down	no|up	Tmem14a
yes|up	no|up	Msc
yes|down	no|down	Gm4956
yes|down	no|up	Gsta3
yes|down	no|up	Vstm5
yes|down	no|down	Kif21a
yes|down	no|up	Wasf3
yes|down	no|down	Acr
yes|down	no|down	Shank3
yes|down	no|down	Rabl2
yes|down	no|down	Cfap46
yes|down	no|no change	C130083A15Rik
yes|up	no|down	Cp
yes|up	no|down	Gm42141
yes|up	no|up	Gm49388
yes|down	no|up	Atp1a4
yes|up	no|up	Hist1h2br
yes|down	no|down	Endog
yes|up	no|up	Hist1h4m
no|up	yes|down	Hist1h2bq
yes|down	no|up	Sbk3
yes|up	yes|up	Igkv4-54
yes|down	no|no change	E130006D01Rik
yes|up	no|up	Igkv4-78
yes|down	no|up	Gm30371
yes|up	no|down	Gm20275
yes|down	no|down	Nme9
yes|down	no|down	Hepacam
yes|up	no|down	Pilra
yes|down	no|up	Clk4
yes|up	yes|down	A2ml1
yes|up	yes|down	Rnase2a
yes|up	no|down	Ccdc36
yes|down	no|down	Gm527
yes|down	no|up	Gm43847
yes|down	no|up	Spag4
yes|up	no|down	Ttc7
yes|down	no|up	Gucy2c
yes|down	no|up	Scarf1
yes|down	no|up	Yod1
yes|down	no|down	Ccdc42
yes|down	no|up	Trim67
yes|up	no|down	Piwil4
yes|up	no|up	Sp140
yes|down	no|up	Gm45322
yes|down	no|no change	Alx1
yes|down	no|down	Gm13375
yes|down	no|up	Pecam1
yes|up	no|up	Spag5
yes|up	no|up	Fndc9
yes|down	no|up	Art3
yes|down	no|up	Plvap
yes|up	no|down	Ppp1r3b
yes|down	no|up	Zc2hc1a
yes|down	no|down	Casc1
yes|down	no|up	Spr-ps1
yes|down	no|no change	Noto
yes|down	no|down	Col20a1
yes|down	no|up	Tspyl5
yes|down	no|down	Cfap157
yes|down	no|down	Rptoros
yes|up	no|down	Irgm2
yes|down	no|up	Dusp8
yes|up	yes|down	4930438A08Rik
yes|up	no|up	Ube2j1
yes|down	no|down	Lrrc51
yes|up	no|down	Gbp2
yes|down	no|down	2410137M14Rik
yes|down	no|down	Acsl1
yes|up	no|up	Gm2065
yes|up	no|down	Camk1g
no|up	yes|down	B4galnt2
yes|down	no|up	Igf2bp1
yes|up	no|down	Ighv1-11
yes|down	no|up	Il34
yes|down	no|down	Nek5
yes|down	no|down	Ankrd63
yes|down	no|up	Gm11627
yes|down	no|up	Clec9a
no|down	yes|down	Gm38414
yes|down	no|up	F630042J09Rik
yes|down	yes|up	Gm45809
yes|down	no|up	Fez1
yes|down	no|up	Slc25a36
yes|down	no|up	Gm48040
yes|down	no|no test	Gm48603
yes|down	no|down	Gm38655
yes|down	no|down	Zcwpw2
yes|up	no|up	Chek1
yes|up	no|up	Gm47709
yes|up	no|down	Gm4131
yes|down	yes|up	Gm48494
yes|down	no|no change	Gm31063
yes|down	no|up	C1qtnf9
yes|down	no|up	Irx2
yes|up	no|up	Col1a1
yes|down	no|up	Hspb7
yes|down	no|up	5830444B04Rik
yes|up	yes|down	Gm12631
yes|down	no|up	9630028I04Rik
yes|down	no|up	Gm29863
yes|up	no|down	Casp4
yes|down	no|no change	Gm11991
yes|down	no|up	Pdgfb
yes|down	no|down	Klrg2
yes|down	no|no change	Gm3985
yes|up	no|down	Retnla
yes|down	no|up	Gm42688
yes|down	no|up	8030451A03Rik
yes|down	no|down	Gm49457
yes|down	no|up	Zfp266
yes|down	no|up	Gm7160
yes|down	yes|up	Dio3os
yes|down	no|down	Ebf2
yes|down	no|no change	Gm49477
yes|up	no|up	Gm29331
yes|down	no|down	Serpinc1
yes|down	no|down	Grtp1
yes|down	no|up	Pheta1
no|no change	yes|up	Gm29257
yes|down	no|up	Prss53
yes|down	no|up	Slc25a34
yes|down	no|up	Myh7
no|down	yes|up	Catsperz
yes|down	no|up	Rps27rt
yes|down	no|down	Gm44597
yes|down	no|down	9530062K07Rik
yes|down	no|up	Pcyox1l
yes|up	no|down	Irak2
yes|down	no|no change	Gm11878
yes|down	no|up	AW047730
yes|up	no|down	Gm26520
yes|down	no|no change	Igf2os
no|up	yes|down	Gm44033
yes|down	no|up	Rassf7
yes|down	no|no change	Tmcc3os
yes|up	yes|down	1110002J07Rik
no|down	yes|down	Gm44002
yes|down	no|up	Gm26628
yes|down	no|down	Arhgef38
no|no test	yes|up	Gzmd
yes|down	no|up	Lmntd1
yes|down	no|up	Zfp647
yes|down	no|down	Sap25
yes|down	no|down	Asgr2
yes|down	no|down	Dennd2c
yes|down	no|down	Nkx6-2
yes|down	no|up	Pkia
yes|down	no|down	Acta1
yes|down	no|down	Dbndd1
yes|down	no|no change	Cd209g
yes|down	no|down	Gm15953
yes|up	yes|down	Gm13065
yes|down	no|up	Slc8a2
yes|down	no|up	Gm13703
yes|down	yes|up	Gm49272
yes|down	no|down	Gm12963
no|up	yes|down	Gm50367
yes|down	yes|up	Bcas3os2
yes|down	no|up	4833408A19Rik
yes|down	no|down	Dusp19
yes|up	no|up	Itga4
yes|up	no|down	Tnfsf11
yes|up	no|up	Epsti1
yes|down	no|down	Tsc22d1
yes|down	no|up	Tdrd3
yes|down	no|down	Rgcc
yes|down	no|up	Txnrd3
yes|down	no|down	H3c14
yes|down	no|down	Plxna3
yes|up	no|down	Hck
yes|down	no|up	Gria1
yes|up	no|up	Gm36401
yes|down	yes|up	Gm6851
yes|up	no|up	Gm5547
yes|down	no|up	Gm38077
yes|up	no|down	Gm37691
yes|down	no|up	Lmod1
yes|down	no|up	D030047H15Rik
yes|down	no|down	Gm15912
yes|down	no|up	Denn2b
yes|down	no|up	Pard3b
yes|down	no|up	Trim66
yes|down	no|down	Stk33
yes|down	no|down	BC051019
yes|up	no|down	Pilrb2
yes|up	no|down	Lypd8
yes|up	no|down	Pilrb1
yes|up	yes|down	Gm15425
yes|down	no|down	Zbtb16
yes|down	no|down	Mpv17l
yes|down	no|up	Gnai1
yes|up	no|up	Stil
yes|down	no|down	Gm16559
yes|down	no|up	Gria4
yes|down	no|up	Kbtbd3
yes|down	no|down	Map3k6
yes|up	no|up	Sytl1
yes|down	no|up	Cyp4b1
yes|down	no|up	Tal1
yes|up	no|up	Susd3
yes|down	no|up	Aspn
yes|up	no|up	U90926
yes|down	no|down	1700102P08Rik
yes|down	no|down	Cdkl2
yes|up	no|down	Rilpl2
yes|down	no|up	Tbc1d19
yes|down	no|up	Tekt5
yes|down	no|no change	Gm15937
yes|down	no|up	Gm43609
yes|down	yes|up	Lef1os1
yes|down	no|up	Lgr6
yes|down	no|no test	4930404A12Rik
yes|down	no|down	Aqp11
yes|down	no|up	D3Ertd751e
yes|down	no|down	Hspa12a
yes|down	no|up	Caskin2
yes|down	no|up	Gm10524
no|no change	yes|up	Trav7-4
yes|up	no|down	Gm47705
yes|down	no|no change	Gm17853
yes|down	no|no change	Olfr1238
yes|down	no|up	Sox18
yes|up	no|down	Evi2b
yes|down	no|up	Hcn1
yes|down	no|up	Fgf10
yes|down	no|up	Syn2
yes|down	no|down	Pawr
yes|down	no|up	Zhx3
yes|down	no|up	E130308A19Rik
yes|down	no|up	Hykk
yes|up	no|up	Dck
yes|down	no|down	Tll1
yes|up	yes|up	Gm6093
yes|down	no|no change	Gm48530
yes|down	no|down	Hmgcll1
yes|up	no|up	Ctsa
yes|up	no|down	Gm17641
yes|down	no|down	Gm3248
yes|up	yes|down	Gm12896
yes|down	no|up	A630052C17Rik
yes|down	no|up	Sox17
yes|down	no|up	Fbxo31
yes|down	no|no change	Gm15963
yes|up	yes|down	Gm29103
yes|down	no|down	Rp1
yes|down	no|up	Gm8337
yes|up	no|down	Zfp385a
yes|down	no|down	Ccdc24
yes|down	yes|up	Gm49801
yes|down	no|down	Lmo1
yes|down	no|up	Slc17a2
yes|down	no|up	Gm28050
yes|down	no|up	Mylk
yes|up	no|down	Hcls1
no|up	yes|up	Trav1
yes|down	no|no change	Gm14291
yes|down	no|up	Hdhd3
yes|up	no|up	Fcrla
yes|down	no|up	Cdip1
yes|down	no|down	Sox6
no|no test	yes|up	Bex6
yes|down	no|down	Hspa1b
no|up	yes|down	Slc5a8
yes|down	no|down	Sirt1
yes|down	no|down	Sox11
yes|down	yes|up	Pjvk
yes|up	no|down	Rnf149
yes|down	no|up	Gm44763
yes|down	no|up	Syt17
yes|down	no|up	Zfp383
yes|down	no|up	Gpr182
yes|up	no|down	Cxcl2
yes|up	no|down	Serpinb2
yes|down	no|down	Fut9
yes|down	no|down	Gm9968
yes|down	no|down	Stip1
yes|up	no|up	Fermt3
yes|down	no|up	Gm37309
yes|up	no|down	Folh1
yes|down	no|up	Prkci
yes|down	no|down	Sipa1l2
yes|down	no|up	Dcaf12l1
yes|down	no|up	Gm17249
yes|down	no|down	Zranb1
yes|down	no|up	Sytl2
yes|down	no|down	Chordc1
yes|down	no|up	Cbx7
yes|down	no|up	Traf5
yes|down	no|up	Gm11266
no|down	yes|down	Cntnap5a
yes|down	no|up	Angptl2
yes|down	no|up	Rab12
yes|up	no|up	Runx3
yes|down	no|up	Adamtsl5
no|no test	yes|up	Olfr1437
yes|down	no|up	Zfp248
yes|up	no|down	Zfp993
yes|down	no|up	Lrrc24
yes|down	no|up	Stard9
yes|down	no|up	Zfp493
yes|down	no|down	Myrip
yes|down	no|up	Abca9
yes|down	no|up	Wwc2
yes|up	no|up	Dctd
yes|down	no|up	Kit
yes|down	no|down	Slc35d3
no|no change	yes|up	A630012P03Rik
yes|up	no|down	1700071M16Rik
no|up	yes|down	Gm36236
yes|down	yes|up	Gm8278
yes|down	no|up	Abca8a
yes|down	no|down	Gm49490
yes|up	no|up	Tedc1
yes|up	no|down	Gm49482
yes|down	no|down	Gabrr2
yes|down	no|down	Frs3
yes|up	yes|down	Gm8341
yes|up	no|up	C3ar1
no|down	yes|down	Gm36955
yes|down	no|down	Lrrc36
yes|up	no|down	Lelp1
yes|down	no|no test	D130052B06Rik
yes|down	no|down	Gm14812
yes|up	no|down	Tbc1d9
yes|up	no|down	Zfp36
yes|down	no|down	Gm43814
yes|down	no|up	Prpf40b
yes|up	yes|down	Cstdc5
yes|down	no|down	Dhh
yes|up	no|down	Gm10354
yes|up	no|down	Stfa1
yes|down	no|up	Tlcd5
yes|down	no|up	Gm43800
yes|down	no|down	Clk1
yes|up	no|up	Sgo2a
yes|up	no|down	Akr1cl
yes|down	no|up	Casq1
yes|down	no|up	Agrp
yes|up	no|up	Ticam2
yes|up	no|down	Gm12250
yes|up	no|up	Gm10553
yes|up	no|down	Nxf2
yes|up	no|down	Cd300lf
yes|down	no|down	Cfap65
no|up	yes|down	Gm36823
yes|down	yes|up	Gm44661
yes|down	no|down	Tmie
yes|up	no|down	Gm45705
yes|up	no|up	Slamf6
yes|down	no|up	Zfp763
yes|down	no|down	Gm31659
yes|up	no|down	Gadd45b
yes|down	no|no change	6720483E21Rik
yes|down	no|up	Gm15234
yes|up	no|down	Nfkbid
yes|down	no|up	Mecomos
no|down	yes|down	Gm24407
yes|down	no|down	Gm3373
yes|up	no|up	Ighv12-1
yes|up	no|up	Tnfrsf18
yes|down	no|up	Usp27x
yes|down	no|up	Gm28040
yes|up	no|down	Rtn4rl2
yes|down	no|down	Hsph1
yes|up	yes|down	Gm22133
yes|down	no|up	Klhl38
yes|down	no|up	Ptk2
yes|down	no|down	Medag
yes|down	no|up	P3h2
no|down	yes|up	Gm43292
yes|down	no|up	Gm45501
yes|down	yes|up	Rpl15-ps6
yes|down	no|down	Bbof1
yes|up	no|up	Gpr176
yes|down	no|down	Mgst1
yes|down	no|down	Gm20878
yes|up	yes|up	Igkv3-1
yes|up	no|up	Igkv3-2
yes|down	yes|up	Gm16485
yes|down	no|up	Crebzf
yes|up	no|up	Ighv5-12
yes|down	no|down	mt-Nd3
yes|down	no|down	mt-Nd4
yes|down	no|down	Gm42725
yes|down	no|up	Akirin2
yes|down	no|down	Lrrc43
yes|down	no|down	Cfap206
no|no change	yes|up	Gm36957
yes|down	no|up	Gm33280
yes|up	no|up	Glt1d1
yes|down	no|up	Gm36958
yes|down	no|no test	Gm10344
yes|down	yes|down	Pcdha11
yes|up	no|up	Gm9888
yes|down	no|down	Kcnt2
yes|down	no|down	Map1b
yes|up	no|up	Ighv1-86
yes|down	no|up	1700020D05Rik
no|no change	yes|up	Gm28085
yes|down	no|up	Gm44428
yes|up	yes|down	Rnf224
yes|down	no|no change	4933413C19Rik
yes|down	no|up	Zfp968-ps
yes|up	no|down	Gm32479
yes|down	no|down	Gm671
yes|down	no|no change	Defb42
yes|down	no|up	Ccdc159
yes|down	no|up	Gm12404
yes|down	no|up	Gm28370
yes|up	no|down	Zfand4
no|up	yes|down	Gm37900
yes|down	no|down	Kcna5
yes|up	no|up	Gm45418
yes|up	no|up	Igkv1-110
yes|down	yes|up	Gm45464
yes|down	no|up	Gm18194
yes|down	no|down	Tmem232
yes|down	no|up	Cyth3
yes|down	no|down	Gm48600
yes|down	no|up	Agbl4
yes|up	no|down	Cyth4
yes|up	no|down	Gm34544
yes|down	no|up	Mcam
yes|down	no|down	C230072F16Rik
yes|down	no|up	Gm45141
yes|down	no|up	Gm40841
yes|down	no|up	Gm16477
yes|up	no|down	AI413582
yes|down	no|up	Gm16344
yes|down	no|up	Adgra3
yes|down	no|down	Cyp4f39
yes|down	no|up	Tbx5
yes|up	no|up	Ighv15-2
yes|up	yes|down	4732465J04Rik
yes|down	no|up	Ppp2r5b
yes|up	yes|down	Ankrd22
yes|down	no|up	Syp
yes|down	no|down	Gm39094
yes|down	no|up	Insyn2a
yes|up	no|up	Lipn
yes|up	no|down	Lipk
yes|up	no|down	Bmerb1
yes|down	no|up	Kcnh1
yes|up	no|up	Kng2
no|up	yes|up	4930426L09Rik
yes|up	no|up	Pacsin1
yes|up	no|down	Nfam1
yes|down	no|up	Hspb8
yes|down	no|down	Disp3
yes|up	no|up	Gm6455
yes|up	no|up	Pafah1b3
yes|up	no|down	Gm44369
yes|up	no|up	Lmnb1
yes|up	no|up	Gm43890
yes|up	no|down	AC125149.2
yes|down	no|up	Tdrd5
yes|up	no|down	Fut4
yes|down	no|down	Gm44053
yes|down	no|down	Gm16933
yes|down	no|up	H4c8
yes|up	no|down	Syt12
yes|down	no|up	2810433D01Rik
yes|down	no|up	Gm11847
yes|down	no|down	Galnt13
yes|up	no|down	Scd1
yes|up	yes|up	Peak1os
yes|down	no|up	Agtr1b
yes|down	no|up	Gzma
yes|down	no|up	Gm6277
yes|down	no|up	Gm45495
yes|down	no|down	R74862
yes|down	no|up	Sec14l3
yes|down	no|up	Platr22
yes|down	no|up	Slc17a7
yes|down	no|down	Chrna3
yes|down	no|no change	Hbq1a
yes|down	no|up	Gm48512
yes|down	no|down	Mn1
yes|down	no|up	Gm47976
yes|down	no|up	Gm48226
yes|down	no|down	Ak7
yes|up	no|down	Inhba
yes|up	no|up	Lman1
yes|down	no|up	Atp1b2
yes|down	no|down	Chst5
yes|down	no|down	Tmprss2
yes|down	no|up	Bcar1
yes|up	yes|up	Mx1
yes|down	no|up	Greb1
yes|down	no|up	Rnf152
yes|up	no|up	Adamts12
yes|down	no|up	Ckm
yes|up	no|up	Bard1
yes|up	no|up	Fn1
yes|up	no|down	Olfr77
yes|down	no|up	Xirp2
yes|down	no|up	Slc9a5
yes|up	no|up	Clu
yes|up	no|up	Esco2
yes|up	no|up	Pbk
yes|down	no|down	Scara5
yes|down	no|down	Dach1
yes|down	no|down	Hmcn2
yes|down	no|up	Adamtsl1
yes|up	no|down	Adamts4
no|up	yes|up	AI506816
yes|down	no|no test	Rit2
yes|down	no|down	Pkp4
yes|up	no|up	Phex
yes|down	no|up	Tead1
yes|down	yes|up	Gm49188
yes|down	no|down	Gm9902
yes|down	yes|up	Gm49394
yes|down	no|down	Gm50136
no|up	yes|down	4930556J02Rik
yes|down	no|no change	Jakmip3
yes|down	no|up	Prdm16os
yes|up	no|down	Itgb2
yes|down	no|up	Gm38082
yes|down	no|no change	Gm50402
yes|down	no|down	Wdr63
yes|down	no|down	Cfap70
yes|down	no|down	Ncam1
yes|down	no|down	Trpv3
yes|down	no|up	Ajap1
yes|up	no|down	Gm4795
yes|up	no|down	Slc2a3
yes|down	no|down	Gm13056
no|no test	yes|up	2210414B05Rik
yes|down	no|no change	Gm13524
yes|down	no|up	Firre
yes|down	no|down	Tekt2
yes|down	no|down	Ago3
yes|down	no|down	Tnnt3
yes|down	no|down	D830025C05Rik
yes|up	no|down	Akna
yes|up	no|up	Fam169b
yes|down	no|down	Ift81
yes|down	no|down	Gm47258
yes|up	no|up	Gm35154
yes|down	no|down	Gm47155
yes|up	no|up	Runx2
yes|down	no|up	Shd
yes|down	yes|down	Cdh26
yes|down	no|down	Scn3a
yes|down	no|up	Higd1b
yes|down	no|no change	Gm43820
yes|down	no|up	Zbtb10
yes|up	no|down	Il6
yes|down	no|up	Pramef12
yes|down	no|up	Obscn
yes|up	no|down	Tnfrsf1b
yes|down	yes|up	Gm15542
yes|down	no|up	Rgs7bp
yes|up	no|down	Stkld1
no|up	yes|up	Gm379
yes|up	no|up	Cenpk
yes|down	yes|up	Zfp853
yes|down	no|up	Gm29666
yes|up	no|down	Mapkapk2
yes|up	no|up	Il10
yes|up	no|down	Il19
yes|up	no|down	Gm14760
yes|down	no|up	Txnip
yes|down	no|no change	Gm48500
yes|down	no|up	C230096K16Rik
yes|down	no|down	Pwwp3b
yes|up	no|down	Plekhs1
yes|down	no|down	AA986860
yes|down	no|up	Dyrk1b
yes|down	no|down	2610307P16Rik
yes|down	no|up	2310001K24Rik
yes|down	no|up	Olfr1265
yes|down	no|up	Gm47493
no|down	yes|up	Hemgn
yes|up	no|down	Coro2a
yes|up	no|up	Col15a1
yes|up	no|up	Ttc39c
yes|down	no|up	Gpr137c
yes|up	no|down	Tmprss4
yes|up	no|down	Sephs2
yes|up	no|up	Gm15848
yes|down	no|up	Lamb2
yes|down	no|up	A230072C01Rik
yes|down	no|down	Cyp2j6
yes|up	no|up	Lpo
yes|up	no|up	Cdhr1
yes|up	no|down	Vsir
yes|up	no|up	Slc29a3
yes|down	no|up	Slc16a7
yes|down	yes|up	Klhl41
yes|up	no|up	Sec24a
yes|down	no|down	Glb1l2
yes|down	no|up	Gm43481
yes|down	no|down	Mpl
yes|up	no|up	Tmem121
yes|down	no|no change	AI593442
yes|down	no|up	Trp53i13
yes|down	no|up	Tek
yes|up	no|down	Gm2606
yes|up	no|down	Hsp90b1
yes|up	no|down	Ighv10-1
yes|down	no|up	Timp3
no|up	yes|down	Plpp4
yes|up	no|up	Ckap2l
yes|down	no|up	Gm46658
yes|down	no|up	Rtl8c
yes|up	no|up	Gm12185
yes|up	no|up	Apoa4
yes|down	no|down	Mest
yes|down	no|up	Slc25a47
yes|up	no|down	Igkv9-124
yes|down	no|down	Sgcd
yes|up	no|down	Gm28981
yes|up	yes|up	Etos1
yes|down	no|down	Kctd2
yes|up	no|down	Gal
yes|down	no|up	Zfp867
yes|down	no|up	Tnfsf12
yes|down	no|down	Cdkn1c
yes|down	yes|up	Atad3aos
yes|down	no|up	Trim65
yes|down	no|up	Carmn
yes|down	no|up	4930426I24Rik
yes|up	no|up	Gpr160
yes|down	no|up	Tmem147os
yes|up	no|up	Gm13822
yes|down	no|up	Gm13883
yes|down	no|up	A930029G22Rik
yes|down	no|up	Nrxn2
yes|up	no|up	Ighv9-3
yes|down	no|down	4930509E16Rik
yes|up	no|up	Ighv1-77
yes|down	no|up	Rbm4b
yes|down	no|up	Mtss2
yes|up	no|up	Recql4
yes|down	no|down	Ralyl
yes|down	no|up	Plekhg5
yes|down	yes|up	Nkx2-9
yes|up	no|up	Vnn1
yes|down	no|down	Rhpn2
yes|down	no|down	Slc7a10
yes|down	no|up	Zfp704
yes|down	no|up	Tulp1
yes|up	no|down	Arid5a
yes|up	no|up	Pclaf
yes|down	no|down	Gm32857
yes|down	no|up	Kctd15
yes|down	no|up	Prickle1
yes|down	no|up	Myt1l
yes|down	no|up	Gm48898
yes|down	no|up	Ank1
yes|down	no|down	Neto1
yes|down	yes|up	9130017K11Rik
yes|up	no|up	Ighv1-62-1
yes|down	no|down	Sugct
yes|up	no|up	Sfrp1
yes|up	no|up	Dll3
yes|down	no|up	Sdccag8
yes|down	no|up	Gm5432
yes|down	no|up	Peg13
yes|down	no|down	Dennd6b
no|down	yes|up	4930412F12Rik
yes|down	no|up	Slco1a4
yes|down	no|up	Rftn2
yes|down	no|up	Gm17354
yes|down	no|up	Olfr457
yes|down	no|down	Hoxaas2
yes|down	no|down	Rtn1
yes|down	no|up	Zcchc3
yes|down	no|no change	Defb23
yes|down	no|up	Ces1f
yes|up	no|up	Ighv5-9-1
yes|down	no|up	6030458C11Rik
yes|down	no|up	Pdzd2
yes|down	no|up	Slc22a17
yes|down	yes|up	Tecrl
yes|down	no|up	Tceal1
yes|up	no|down	Gm9573
yes|down	no|up	Sall2
yes|down	no|down	Acer2
yes|up	no|down	Dnajc22
yes|down	no|up	St6galnac2
yes|up	yes|down	Ighv3-4
yes|up	no|down	Gm30541
yes|down	no|up	2610206C17Rik
yes|down	no|up	Gm26691
yes|down	no|down	Gm36963
yes|up	no|up	Gm7854
yes|down	no|up	A330009N23Rik
yes|up	no|down	Gm2539
yes|up	no|up	Igkv8-28
yes|down	no|no change	E030025P04Rik
yes|down	no|down	Lrrc6
yes|down	no|up	Adcy8
yes|up	no|down	Sla
no|up	yes|down	Wnt16
yes|down	no|down	Auts2
yes|up	no|up	Fam49b
yes|up	no|down	Klk4
yes|down	no|up	Olfr78
yes|down	no|up	Zfp358
yes|down	no|up	Gap43
yes|down	no|up	Notch3
yes|up	no|down	Cd84
yes|down	no|up	Stox2
yes|down	no|down	Gm6139
no|down	yes|up	G530011O06Rik
yes|down	yes|up	Serpina1e
yes|down	no|up	Gm45629
yes|down	no|up	Aamdc
yes|down	no|down	Rdh5
yes|down	no|up	Zfp661
yes|up	no|up	Mmp19
yes|down	no|no change	Pnma2
yes|down	no|up	Gm29683
yes|down	no|down	Pabpc4l
yes|up	no|up	Adap1
yes|up	no|up	Ighv6-7
yes|down	no|up	P4htm
yes|down	yes|down	Npm2
yes|down	no|up	Pcdhb16
yes|up	no|down	Ces2f
yes|down	no|down	Ddo
yes|down	no|down	Tekt3
yes|down	no|up	Cacybp
yes|down	no|down	mt-Nd2
yes|up	no|up	Gm38091
yes|down	yes|up	Gm6012
yes|up	no|down	Gm2396
yes|down	no|up	Gm47483
no|up	yes|down	Gm5182
yes|down	no|no test	Gm43798
yes|up	no|down	Cd177
yes|up	no|down	Gm7281
yes|up	no|down	Gm8459
yes|up	no|up	Saa4
yes|up	no|down	Trim30b
yes|down	yes|up	Atp6v1b1
yes|down	no|up	Gm44215
yes|up	no|up	Ell2
yes|down	no|up	Aspg
yes|down	no|up	Gm42653
yes|down	no|up	B230303O12Rik
yes|down	no|up	Gm20236
yes|down	yes|up	Pou3f3
yes|up	no|down	Xylt1
no|up	yes|down	Gm30551
yes|up	no|down	Tmc5
yes|up	no|down	Gm35279
yes|down	no|down	Gm26509
yes|up	no|up	Mymk
yes|down	no|down	Lctl
yes|up	no|up	Zwilch
yes|down	no|up	A930012L18Rik
yes|down	no|down	Chia1
yes|down	yes|up	Nkx2-5
yes|up	no|up	Eaf2
yes|up	no|up	Iglc3
yes|down	no|up	Dact3
yes|down	no|down	Daw1
yes|down	no|down	Gpr21
yes|down	no|up	Cdh22
yes|down	no|up	Myrf
yes|down	no|no change	Gm15575
yes|up	no|down	Tff2
yes|up	no|up	AC132444.1
yes|up	no|up	Kifc1
no|up	yes|down	Pitx1
yes|down	no|down	Glp1r
yes|up	no|up	H2-Q7
yes|down	no|up	Marchf2
yes|down	no|down	Gm45665
yes|up	no|down	Gm20362
yes|down	no|down	Gm2415
yes|down	no|up	Wfikkn2
yes|up	no|up	Gm15326
yes|down	no|up	Slc38a3
yes|down	no|up	Rassf1
yes|down	no|down	Cacna2d2
yes|down	no|up	Tmem35a
yes|up	no|up	Fa2h
yes|down	yes|up	Gm5619
yes|down	no|down	Macrod1
yes|down	no|up	Myo6
yes|up	no|down	Ighv7-3
yes|up	no|down	Ighv7-2
yes|down	no|up	Upk2
yes|down	no|up	Paxbp1
yes|up	yes|up	Ighv4-1
yes|up	no|down	Dio2
yes|down	no|up	1700034H15Rik
yes|up	no|down	Lilrb4a
yes|down	no|up	Axin2
yes|down	no|up	9330175M20Rik
yes|down	no|down	Gm14327
yes|down	no|up	Unc13b
yes|down	no|up	Zfp2
no|down	yes|up	Rpl17-ps5
yes|down	no|up	Zkscan3
yes|down	no|up	Paip2
yes|down	no|no test	Gm8616
yes|up	yes|down	Gm7049
yes|up	no|down	Gm36756
yes|down	no|up	Azgp1
yes|down	no|down	9530026P05Rik
yes|down	no|up	4930448E22Rik
yes|down	no|down	Gm26736
yes|down	no|down	Nat8
yes|down	no|down	D430036J16Rik
yes|up	no|up	Pml
yes|down	no|down	Slc5a12
yes|up	no|down	Pik3r5
yes|down	no|up	Myh10
yes|down	no|up	Ntn1
yes|up	no|down	Duoxa2
yes|up	no|down	Duoxa1
yes|up	no|down	Samsn1
yes|up	no|down	Ccl4
yes|up	no|down	Muc4
yes|down	no|up	Trim12a
yes|down	yes|up	Apobec2
yes|up	no|down	Abcb11
yes|down	no|down	Gm49207
yes|up	no|down	Adgre1
yes|down	no|up	Smim38
yes|up	no|up	Igkv6-14
no|down	yes|up	Tmem151b
yes|up	no|up	Gm8890
yes|down	no|no test	Gm16163
yes|down	no|up	Cmc4
yes|down	no|down	Tgfa
yes|up	yes|down	Gm16541
yes|down	no|down	Bbs1
yes|down	no|down	A530013C23Rik
yes|down	no|up	Ccnt2
yes|down	no|down	Lratd1
yes|down	no|up	Angpt1
no|down	yes|up	BC021767
yes|down	yes|down	Rapgef4os2
no|up	yes|down	Wdr49
yes|down	no|up	Gulp1
yes|up	no|down	Gm39321
yes|down	no|down	Gm44610
yes|up	no|up	Klhl6
no|down	yes|up	Gm44860
yes|down	no|up	Trib2
yes|down	no|down	Rasef
yes|down	no|up	Gm45867
yes|down	no|up	Igf2
yes|down	no|up	Gja3
yes|down	no|no test	Kncn
yes|down	no|up	Klb
yes|down	no|up	Faddos
yes|down	no|up	Cckar
yes|up	no|down	Tbc1d14
yes|up	no|up	Gm15452
yes|up	no|down	Znf41-ps
yes|up	no|down	Psap
yes|down	no|up	Tmem109
yes|down	no|down	Eps8l2
yes|up	no|down	Rhd
yes|up	no|up	Mybl2
yes|down	yes|up	Lmntd2
yes|up	no|down	Cd300a
yes|down	no|up	Tspan8
yes|up	no|up	Zfp981
yes|down	no|up	Pde4d
yes|down	no|down	Gm48128
yes|down	no|up	Dimt1
yes|down	no|up	Jmy
yes|up	no|up	Depdc1b
yes|up	no|up	Syngr1
yes|down	no|down	Wdr66
yes|up	no|up	Rhof
yes|down	no|up	4930503L19Rik
yes|up	no|down	Apobr
yes|down	no|up	Tmem108
yes|down	no|up	Bex2
yes|down	no|up	Nmnat2
no|down	yes|up	A130006I12Rik
yes|up	no|down	AC132444.2
yes|up	no|up	Mcm5
yes|up	no|down	Bin2
yes|up	no|up	Rab7b
yes|up	no|down	Mrgpra2a
yes|up	no|up	Npffr2
yes|down	no|up	Plxdc2
yes|down	no|down	Scgb1c1
yes|down	no|up	Plppr3
yes|down	no|up	Sgcg
yes|down	yes|up	Gm5940
yes|down	no|up	Nkx6-1
yes|down	no|down	Golga7b
yes|down	no|down	Gm43823
yes|up	yes|down	Gm31763
yes|down	no|no change	Gm15899
yes|down	no|no change	Gm19409
yes|down	no|no change	Fancd2os
yes|down	no|up	Jcad
yes|down	no|up	Ppp3r2
yes|down	no|up	Pcdhb18
no|no test	yes|up	Vmn2r76
no|up	yes|up	Trav8n-2
yes|down	no|up	Gm35330
no|no change	yes|up	Trav4-2
yes|down	no|up	Gm35339
yes|down	no|up	Cyp2f2
yes|down	no|up	Gm17825
yes|down	no|up	Zfp467
yes|down	no|down	Grin3b
yes|up	no|down	Junb
no|no change	yes|up	Gm10912
yes|down	no|down	Bcas3os1
yes|down	no|up	Srgap1
yes|up	no|down	Plek
yes|down	no|up	Flt3l
yes|up	no|down	Elane
yes|down	no|down	Fign
yes|down	no|down	Ccdc153
no|down	yes|up	Gm37696
yes|down	yes|up	Gm10652
yes|down	no|up	Tmcc3
yes|up	no|up	Usp44
yes|down	no|down	Kirrel3os
yes|down	no|up	Zfp174
no|up	yes|down	1700001P01Rik
yes|up	no|down	Lcp1
yes|down	no|up	Wnt5a
yes|up	no|down	Lrrc63
yes|up	no|down	Esd
yes|down	no|up	Cacna2d3
yes|up	no|down	Spata13
yes|down	no|up	Marveld1
yes|down	no|down	A430108G06Rik
yes|down	no|down	Gm44103
yes|down	no|up	Phlpp1
yes|down	no|up	Snhg20
yes|down	no|up	Snhg11
yes|down	no|up	1700018L02Rik
yes|down	no|up	Zfp965
yes|down	no|up	Gm4724
yes|down	yes|up	2210418O10Rik
yes|up	no|down	Mxd1
yes|down	no|down	Zfp968
yes|down	no|up	Gm4631
yes|up	no|up	Ect2
yes|up	no|up	Gm12503
yes|down	no|down	Prxl2c
yes|down	yes|up	Gm13999
yes|down	no|up	Tnik
yes|up	no|down	Gm5559
yes|down	no|up	Gypa
yes|down	yes|up	Gm29397
yes|down	no|down	Tekt4
yes|down	no|up	Exph5
yes|down	no|no test	Srrm3
yes|down	no|up	Gm11837
yes|down	no|up	Gm49486
yes|down	no|up	Gm49795
yes|up	no|up	Ccnb2
yes|up	no|up	Ighv1-9
yes|down	no|down	Gm12915
yes|up	no|up	4930578N18Rik
yes|up	yes|down	Tmprss11e
yes|down	no|up	Adgrl3
yes|up	no|up	Trim30a
yes|down	no|down	Aloxe3
yes|down	no|up	Cldn15
yes|up	no|down	Gbp2b
yes|down	no|down	Daam2
yes|up	no|up	Cip2a
yes|up	yes|down	Gm47205
yes|down	no|up	Afap1l1
yes|up	no|down	St18
yes|down	no|no change	Gm48483
yes|down	no|up	Fnbp1l
yes|down	no|up	Hspb6
yes|up	no|up	Gm14010
yes|down	no|up	Vldlr
yes|down	no|down	Slc8a3
yes|up	yes|down	Abcg8
yes|down	no|up	Smarca2
yes|down	no|up	Kcnip3
yes|down	no|up	Olfr1250
yes|down	no|down	Tuba1a
yes|down	no|up	Syt9
yes|up	no|up	Car13
yes|down	no|down	St8sia2
yes|up	no|up	Oasl1
yes|down	no|up	Mcoln3
yes|down	no|up	Gm11696
yes|down	no|up	Clec3b
yes|down	no|up	Exosc7
yes|down	no|down	Slc25a2
yes|down	no|up	Ano5
yes|down	no|up	Dlc1
yes|down	no|up	Rem1
yes|down	no|up	Soga1
yes|down	no|up	Gm6161
yes|down	yes|up	Gm12840
yes|down	no|up	Proc
yes|down	no|up	Slfn5os
yes|down	no|up	Gm5481
yes|up	no|up	2510016D11Rik
yes|down	no|up	Rab3b
yes|down	no|up	Gm42583
yes|up	no|down	Il1r2
yes|up	yes|up	D5Ertd605e
yes|down	no|down	C530043A13Rik
yes|up	no|down	Plbd1
yes|down	no|up	Art4
yes|up	no|up	Gm26740
yes|down	no|up	Vsig4
yes|down	no|down	E030037K01Rik
yes|up	no|down	2810429I04Rik
yes|down	no|up	Pcolce2
yes|up	no|up	Cd48
yes|up	no|up	Igkv3-12
yes|down	no|up	5730596B20Rik
yes|down	no|down	Tsc22d3
yes|down	no|up	Ltbp4
no|up	yes|down	Sox30
yes|down	no|no change	Gm47625
yes|down	no|up	Ajuba
yes|up	no|down	Slc7a3
yes|down	no|down	D630029K05Rik
yes|down	no|up	Rem2
yes|down	no|up	Cdkl5
yes|down	no|down	Lrch2
yes|up	no|down	Gm5855
no|down	yes|down	Gm45218
yes|down	no|up	Tspan7
yes|down	no|down	Htr1b
yes|down	no|down	Mindy4
yes|down	no|up	Gm19710
yes|down	no|up	Gm43080
yes|down	no|up	Gm42922
yes|down	no|up	Gm45444
yes|down	no|down	H3c15
yes|down	yes|down	Gm12689
yes|down	no|up	Gm4013
yes|down	no|no test	Gm50252
yes|up	no|up	Ctss
yes|down	no|up	Gm12843
yes|down	no|down	Camta1
yes|down	no|up	Wnt3a
yes|down	no|down	Nfe2l3
no|down	yes|down	Gm45551
yes|down	no|down	Asb14
yes|down	no|up	Sfn
yes|up	no|up	Trav6d-4
yes|up	no|down	Gm8979
yes|up	no|down	Ighv14-3
yes|down	no|no change	Cnpy1
yes|up	no|up	Ighv3-7
yes|down	no|up	Sbds
yes|up	no|down	Padi4
yes|down	no|down	Ctxn1
yes|up	no|up	Mmp3
yes|down	no|no change	Gm37710
yes|up	no|down	Gm28914
yes|down	no|no change	Cyp2b19
yes|up	no|down	Gm16160
yes|down	no|down	Hsd11b1
yes|up	yes|down	Psme2b
yes|down	no|down	Gm12166
yes|up	no|up	Mms22l
yes|down	no|down	Spock3
yes|up	no|up	9930111J21Rik1
yes|down	no|up	Abca4
yes|down	no|down	Gm47547
yes|up	no|down	Gm46349
yes|up	no|down	4930556H04Rik
yes|down	no|up	Gm9889
yes|up	no|up	A630001G21Rik
yes|down	no|down	Armc2
yes|down	no|up	Mcc
yes|down	no|down	Gm4707
yes|down	no|no change	Isl1
yes|up	no|up	Cilp
yes|up	no|down	Pglyrp4
yes|down	no|up	Thbd
yes|down	no|no change	Gm48958
yes|down	no|up	Gm49284
yes|down	no|up	Amigo1
yes|down	no|up	Bmp5
yes|down	no|up	Zfp438
yes|down	no|up	Pde4a
no|up	yes|up	Icam5
yes|up	no|up	Ccne1
yes|down	no|down	Olfm2
yes|down	no|up	Mosmo
yes|down	no|up	Mfap2
yes|up	no|down	1600022D10Rik
yes|down	no|down	AC154200.1
yes|down	no|up	Fhit
yes|down	no|down	Gstm6
yes|down	no|up	Gm43050
yes|down	no|down	Dusp27
no|up	yes|down	Tmem86b
yes|down	no|up	Rtn4rl1
no|no change	yes|up	Gm43836
no|down	yes|up	2010309G21Rik
no|no change	yes|up	Gm42814
no|up	yes|down	Ncan
yes|up	yes|down	Ush1g
yes|down	no|up	Slc25a42
yes|down	yes|up	Gm9311
yes|down	no|up	AU022754
no|down	yes|up	Grm6
yes|down	no|no test	Gm29542
yes|down	no|up	Gm44189
yes|down	no|up	Gm16211
no|up	yes|down	Gm44067
yes|down	no|up	Slc18a3
yes|down	no|down	Pdzrn4
yes|down	no|no change	H1f6
yes|up	no|up	Ighv3-8
yes|down	no|down	Gm19056
yes|up	no|up	Ighv12-3
yes|up	yes|up	Ighv6-3
yes|up	yes|down	Ighv3-5
yes|up	yes|down	Ighv13-2
yes|up	no|up	Ighv3-6
yes|down	no|up	Pbld1
yes|down	no|down	4833413G10Rik
yes|down	no|up	Tspan15
yes|up	yes|down	Clca3b
yes|down	no|up	Apbb1
yes|down	no|up	Hyal2
yes|down	no|down	Zmynd10
yes|down	no|up	Wfdc6b
yes|down	no|no change	Wfdc16
yes|down	no|no test	Gm9701
yes|down	no|up	Sema6d
yes|down	no|up	Adam11
yes|down	no|up	Fgf7
yes|down	no|up	Gm2446
yes|up	no|up	Gdf5
yes|down	no|down	Adamts9
yes|down	no|up	Prickle2
yes|down	no|up	Gm43857
yes|up	no|down	Atp1a3
yes|down	no|no change	Gm37314
yes|down	no|down	Gm37317
yes|down	no|up	A330076H08Rik
yes|down	no|down	Kcnma1
yes|up	no|down	Dhrs9
yes|down	no|down	Pirt
yes|down	yes|up	Gm10297
yes|down	no|down	Fam81b
yes|down	no|down	Gm5069
yes|down	no|down	Cdh16
yes|down	no|up	Ces2e
yes|up	no|down	Srm
yes|down	no|up	D230025D16Rik
yes|down	no|down	Epha2
yes|down	no|down	Slc2a4rg-ps
yes|down	no|no change	Gm13715
yes|down	yes|down	C230035I16Rik
yes|down	no|down	Gm12744
yes|up	no|up	Slc7a5
yes|down	no|no change	Gm31251
yes|down	no|up	Immp2l
yes|down	no|up	Gm37320
yes|down	no|no test	Gm37321
yes|down	yes|up	2510017J16Rik
yes|down	no|no change	1700016J18Rik
yes|down	no|up	5730409E04Rik
yes|up	no|down	Speer4c
yes|up	yes|down	Pnpla1
yes|down	no|up	Gm10570
yes|up	no|down	Aoah
yes|up	no|down	Gm8010
yes|down	no|up	Sh3d21
no|down	yes|down	Gm14296
yes|down	no|down	Gm36989
yes|down	no|down	Spag6l
yes|down	no|up	Gm13988
yes|down	no|up	Pam
no|no change	yes|up	Gm42635
yes|down	no|up	Zfp711
yes|down	no|down	Stpg1
yes|down	no|up	Sap30l
yes|up	no|up	Csmd2
no|down	yes|down	Gm4875
yes|down	no|up	Zbtb8a
no|down	yes|down	Ap3s1-ps2
yes|up	no|down	Gm10359
yes|up	no|up	Gm32089
yes|down	no|no change	Myh1
yes|up	no|down	Gm29216
yes|up	no|up	Parvg
yes|down	no|up	Parvb
yes|up	no|down	Smc1b
yes|down	no|up	Upk3a
yes|down	no|up	Gm43079
no|no test	yes|up	Gm43590
yes|down	no|up	Gm42940
yes|down	no|down	A530083M17Rik
yes|down	no|down	Wnt4
yes|up	no|up	Adgrf3
yes|down	no|up	Gm42929
yes|up	yes|down	Tmem238l
yes|up	no|down	Gm14267
yes|down	no|up	Tgm4
yes|up	yes|down	Serpinb12
yes|down	no|up	Nrgn
yes|up	no|down	Spi1
yes|down	no|up	Krt79
yes|down	no|down	Rassf10
yes|down	no|up	Acvr2b
yes|up	no|up	Slamf8
yes|down	no|up	Hilpda
yes|up	yes|down	B430212C06Rik
yes|down	no|no change	Gm11581
yes|up	no|down	Ighv1-34
yes|down	no|down	C030014I23Rik
yes|down	no|up	Gm16140
yes|down	no|no test	Gm11282
yes|down	no|up	Hace1
yes|down	no|down	Reep6
yes|up	no|up	Prr11
yes|down	no|up	Fbxl21
yes|down	no|up	Gm13816
yes|down	yes|up	Gm15411
yes|down	no|up	4930553P18Rik
yes|down	no|down	1110028F11Rik
yes|up	no|down	Relt
yes|down	no|up	Astn2
yes|up	no|up	Pappa
yes|up	no|down	Ipcef1
yes|up	no|up	Trav6n-6
yes|down	no|no change	H2-M6-ps
yes|down	no|down	Gm16016
yes|down	no|up	Gm8956
yes|up	no|up	Aunip
yes|up	no|up	Igha
yes|down	no|up	Gm45528
yes|up	no|up	Dock2
yes|down	no|down	Slc1a4
yes|up	no|down	Moxd1
yes|up	no|up	Mmp27
yes|down	no|up	Olfr1039
yes|down	no|up	Adamts5
yes|down	no|up	Slc2a4
yes|down	no|up	Adamts1
yes|up	no|down	Slc7a11
yes|up	no|down	Cpvl
yes|up	yes|down	Gm13748
yes|down	no|down	Chad
yes|up	no|down	Cd300c2
yes|down	no|up	Cxxc4
yes|down	yes|up	Gm11973
no|down	yes|down	BC024139
yes|down	no|up	Gm44440
yes|up	no|down	Timp1
yes|up	no|up	Sgo1
no|no change	yes|up	Gm12925
no|down	yes|up	Lipo2
yes|down	no|up	Lonrf2
yes|down	no|up	Cox6b2
yes|down	no|up	Ptpn14
yes|down	no|up	Zfp503
yes|up	yes|down	Ighv1-63
yes|up	no|down	Ighv2-6
no|up	yes|down	Gm28187
yes|down	yes|up	Gm26920
yes|down	no|up	Panx2
yes|down	no|down	Gm5751
yes|down	no|down	Mex3b
yes|up	no|down	Rhog
yes|down	no|up	Gm10602
yes|down	no|down	C130021I20Rik
yes|down	no|up	Ttpa
yes|down	no|up	Rora
yes|up	no|up	Cdkn3
yes|down	no|no test	Vmn2r8
yes|down	no|up	Gm46378
yes|down	no|up	Gm17203
yes|down	no|down	Fam92b
yes|down	no|up	Atoh8
yes|down	no|up	Kcnk2
yes|down	no|up	Crym
yes|down	no|down	Rgs22
yes|down	no|up	Gm38102
yes|down	no|up	Gm38103
yes|down	no|down	Gm38104
yes|up	no|down	Gm31814
yes|up	no|up	Tbc1d10c
yes|down	no|no test	Gm50490
yes|up	no|down	Ighv2-5
yes|up	no|up	Ighv1-5
yes|up	no|down	Igkv10-94
yes|up	yes|down	Gm28529
yes|up	no|down	Slc28a2b
no|no change	yes|up	Fam205c
yes|down	no|up	Mid2
yes|down	no|up	Gm3086
yes|down	yes|up	Ncr1
yes|up	yes|down	Serpinb5
yes|up	yes|up	Erv3
yes|down	no|up	Scube2
yes|up	no|down	Tnfaip8
yes|down	no|up	Ces1e
yes|down	no|down	Pcdhga12
yes|down	no|no test	Hoxd10
yes|down	no|up	Ankrd10
yes|down	no|down	Olfr456
no|up	yes|up	Sh2d1a
yes|up	no|down	Rab20
yes|down	no|no change	Gm8126
yes|down	no|up	Capn8
yes|down	no|down	Scn3b
yes|down	no|up	Eno3
yes|up	no|down	Gm13337
yes|down	no|down	Gm20219
yes|down	no|up	Cep85l
yes|up	no|down	Gm2792
yes|down	no|down	Cidec
yes|down	no|down	Ttll3
yes|down	no|up	F630040K05Rik
yes|down	no|up	9530036O11Rik
yes|down	no|up	Cpne9
yes|up	no|down	Gm26850
yes|up	yes|down	Gm7107
yes|down	no|up	Gm34678
yes|down	no|down	Six1
yes|up	no|down	Ighv5-15
yes|down	no|down	Vmn2r114
yes|down	no|up	Arhgef40
yes|up	no|down	9230116L04Rik
yes|up	no|down	Prr16
yes|up	yes|down	Igkv8-18
yes|up	no|down	Igkv8-21
yes|up	yes|up	Igkv6-20
yes|up	no|down	Igkv8-24
yes|up	no|down	Igkv8-27
yes|down	no|up	Olfr432
yes|down	yes|up	Sult6b1
yes|down	no|up	Fcgbp
yes|down	no|down	Gm42927
yes|down	yes|up	5430431A17Rik
yes|down	no|up	Ptpdc1
yes|down	no|up	Prss8
yes|up	no|up	4930455G09Rik
yes|down	no|down	Gm13563
yes|down	no|down	Got1l1
yes|up	no|down	Osr2
yes|up	no|down	Inpp5d
yes|down	no|down	Khdrbs3
yes|down	yes|up	Igf2bp3
yes|up	no|up	Gpnmb
yes|down	no|down	Tra2a
yes|up	no|up	Cdt1
yes|down	no|down	Runx1t1
yes|down	no|up	Alms1-ps2
yes|down	no|down	Bcl2l2
yes|down	no|down	Zfp114
yes|down	no|up	Gm8935
yes|down	no|up	Klf4
yes|down	no|up	Zfp85
yes|down	no|up	Megf6
yes|down	no|up	Rab38
yes|down	no|up	Olfr1028
yes|down	no|up	Nrbp2
yes|down	no|up	Nynrin
yes|down	no|up	Galr2
yes|up	no|up	Myo5a
yes|down	no|up	Rbm20
yes|up	no|up	Slc41a2
yes|down	no|up	Olfr1372-ps1
yes|down	no|up	Ecm2
yes|down	no|up	Olfr1336
yes|up	no|down	Gm6377
[truncated: 7,675 more rows]

## Sheet: Sheet2
No.	Model_vs_Control	QJHTD_vs_Model	Gene name
1	yes|down	no|down	Pnck
2	yes|down	yes|up	A130012E19Rik
3	yes|up	no|up	AL935121.1
4	no|up	yes|down	Uox
5	yes|up	no|down	Gm43138
6	yes|up	no|down	Raet1e
7	yes|down	no|up	Gm45592
8	yes|down	no|down	Lgals2
9	yes|up	no|up	Stard5
10	yes|down	no|no test	Gm42375
11	yes|down	no|up	Gm7882
12	yes|down	no|no test	Gm19967
13	yes|up	no|down	Gm44851
14	yes|down	no|up	Lrp3
15	yes|down	yes|up	Gm9899
16	yes|down	no|down	Arhgap5
17	yes|up	no|down	Gm10863
18	yes|up	no|up	Reln
19	yes|up	no|up	Mybph
20	yes|up	no|up	Mcoln2
21	yes|down	no|up	Ahnak
22	yes|up	no|down	Nlrp1a
23	yes|up	no|up	Atp6v0d2
24	yes|down	no|up	Cdk10
25	yes|down	no|up	Klf9
26	yes|up	yes|down	Fgg
27	yes|down	no|up	Gm44044
28	yes|down	no|up	Alpk3
29	yes|down	no|up	Gm49069
30	yes|down	no|up	Ackr2
31	no|up	yes|down	Agtr2
32	no|down	yes|down	Gm20379
33	yes|down	no|up	Gm28192
34	yes|up	no|up	Cst7
35	yes|down	no|down	P4ha1
36	yes|up	no|down	Zp3
37	yes|down	no|up	1810010H24Rik
38	yes|up	no|up	Gm4070
39	yes|down	yes|up	Gm48840
40	yes|up	no|down	Igkv3-5
41	yes|up	yes|up	Igkv3-9
42	yes|down	no|up	Gm50241
43	yes|down	no|no change	Gm40639
44	yes|down	no|up	Zfp354a
45	yes|down	no|down	Tgm3
46	yes|down	no|up	Tstd1
47	yes|up	no|up	F830016B08Rik
48	yes|down	no|down	Bcan
49	yes|up	no|up	Cpxm1
50	yes|down	no|down	Prr36
51	yes|up	no|down	Sectm1b
52	yes|down	no|down	Gm36377
53	yes|down	no|up	Osbpl5
54	yes|down	no|up	Gm20383
55	yes|down	no|down	Nrn1l
56	yes|down	no|up	Skida1
57	yes|up	no|up	Iigp1
58	yes|down	no|up	Ckb
59	yes|up	no|down	Ifngr2
60	yes|up	no|down	Gbp11
61	yes|down	no|up	Gm28539
62	yes|down	no|down	Gm16072
63	yes|up	yes|down	Lhx8
64	yes|down	no|up	Frmd6
65	yes|down	no|no change	Gm10421
66	yes|down	no|up	1500002C15Rik
67	yes|down	no|down	Olfr775
68	yes|down	no|up	Gm50205
69	yes|up	no|up	Gm8897
70	yes|down	yes|down	Dner
71	yes|up	no|up	Kif15
72	yes|down	no|up	Pcsk1
73	yes|up	no|up	AC125149.3
74	yes|down	no|up	Gm47467
75	yes|down	no|up	Gm49527
76	yes|up	no|down	Gm49731
77	yes|down	no|down	Rhobtb3
78	yes|down	no|down	Gm49474
79	yes|up	yes|down	Gm34084
80	yes|up	no|down	2210407C18Rik
81	yes|down	no|down	Cfap61
82	yes|down	no|up	Pabpc1l2b-ps
83	yes|down	no|up	Hoxb3os
84	yes|up	no|down	Slc13a2
85	yes|up	no|down	Mirt2
86	yes|down	no|no change	Gm38042
87	yes|down	no|up	Gm16071
88	no|up	yes|down	1300017J02Rik
89	yes|down	no|up	A730063M14Rik
90	yes|down	no|up	Gm11263
91	yes|down	no|down	9430025C20Rik
92	yes|down	no|up	Des
93	yes|down	no|down	Tmem28
94	yes|up	no|up	Gm13571
95	yes|up	no|down	Csf2rb
96	yes|down	no|up	Dnajb2
97	yes|up	no|down	Slc23a3
98	yes|up	no|down	Csf2rb2
99	yes|up	no|down	Ncf4
100	yes|up	no|up	Nfasc
101	yes|down	no|up	Gm16982
102	yes|down	no|up	Klhl5
103	yes|down	no|up	Klf15
104	yes|down	no|down	Chchd6
105	yes|down	no|up	Myl3
106	yes|up	no|up	Trf
107	yes|up	no|down	Nfil3
108	yes|up	no|up	H2-Q6
109	yes|up	no|up	H2-T-ps
110	yes|up	no|up	H2-Bl
111	yes|up	no|up	Gm6034
112	yes|up	yes|down	Trim10
113	yes|up	no|up	Gm8909
114	yes|up	no|up	Gm10499
115	yes|up	no|up	Sytl3
116	yes|up	no|down	Bdkrb1
117	yes|up	no|up	Izumo1r
118	yes|down	no|up	Alox12
119	yes|down	no|down	Plp1
120	yes|down	no|up	Arvcf
121	yes|up	no|up	Csmd1
122	yes|down	no|up	Acyp2
123	yes|down	no|no change	Ubap1l
124	yes|down	no|up	Gm44249
125	yes|down	yes|up	Gm45709
126	yes|down	no|up	Gm45767
127	no|down	yes|up	Klra7
128	yes|down	yes|up	Trim54
129	yes|up	yes|down	Gm10109
130	yes|up	no|down	Pgk1
131	yes|down	no|up	Trdc
132	yes|down	no|down	Mpz
133	yes|down	yes|up	Msantd1
134	yes|up	no|up	Trac
135	yes|up	no|up	Islr2
136	yes|up	no|down	Draxin
137	yes|down	no|up	Nefm
138	yes|down	no|down	Gm13341
139	yes|down	no|down	Adam7
140	yes|down	no|up	Gm22009
141	yes|down	no|down	Wdr54
142	yes|down	no|up	Slc22a23
143	yes|up	no|down	Psd4
144	yes|down	no|down	Efcab10
145	yes|down	no|down	Gm12940
146	no|down	yes|down	Kif17
147	yes|down	no|up	Atp6v1c2
148	yes|down	no|down	2610507I01Rik
149	yes|down	no|up	Cpeb1
150	yes|down	no|up	Gm50242
151	yes|up	no|down	Pla2g2e
152	yes|down	no|up	2410004I01Rik
153	yes|up	no|down	Hpgds
154	yes|up	no|down	Clec5a
155	yes|up	no|up	Mad2l1
156	yes|down	no|down	Prdm5
157	yes|down	no|up	Il17re
158	yes|up	no|down	Ly6g
159	yes|down	no|up	6030445D17Rik
160	yes|up	yes|down	Gm16556
161	yes|up	no|up	Ly6i
162	yes|up	no|up	Ly6c2
163	yes|down	no|no test	Gm16029
164	yes|down	no|down	2510046G10Rik
165	yes|up	no|up	AC133103.6
166	yes|down	no|no change	n-R5s43
167	yes|up	no|down	Prss16
168	yes|up	no|down	Camp
169	yes|down	no|up	Cct6b
170	yes|up	no|up	Cd5l
171	yes|up	yes|up	Ifi209
172	yes|down	yes|up	Duxbl1
173	yes|down	no|up	Arsj
174	yes|down	no|up	Magi3
175	yes|up	no|down	Ninj1
176	yes|down	no|up	Gm24327
177	yes|down	yes|up	Rflna
178	yes|down	no|up	A830008E24Rik
179	yes|down	no|no change	Gm20492
180	yes|down	no|up	Prkce
181	yes|down	no|down	Nupr1l
182	yes|up	no|up	Gm20427
183	yes|up	no|up	Ncapg2
184	yes|up	no|up	Ankrd34b
185	no|no test	yes|up	Gm42962
186	yes|down	no|up	2610027K06Rik
187	yes|down	no|up	Gm16364
188	yes|down	no|down	Cetn4
189	yes|down	no|down	Cachd1
190	yes|down	no|down	2610528J11Rik
191	yes|up	no|up	5430427O19Rik
192	yes|up	no|down	Gk
193	yes|up	no|down	Platr6
194	yes|down	no|down	Hapln1
195	yes|up	no|up	Vcan
196	yes|up	no|up	1700017B05Rik
197	yes|down	no|no change	9330171B17Rik
198	yes|down	no|down	Gipc2
199	yes|down	no|up	Fam219b
200	yes|down	no|up	Gm37494
201	yes|down	no|up	Gm9821
202	yes|down	no|up	A730089K16Rik
203	yes|up	no|down	Kdm4d
204	yes|down	no|up	Thrb
205	yes|down	no|up	Gm10638
206	yes|up	no|down	Etv4
207	yes|down	no|up	Nkiras1
208	yes|down	no|up	Nr1d2
209	yes|up	no|up	Mpo
210	yes|up	yes|down	Gm35215
211	yes|down	yes|up	Gm15587
212	yes|down	no|up	Msantd2
213	yes|up	no|down	Gm50022
214	yes|down	yes|down	Gm44645
215	yes|up	no|down	Clec4a1
216	yes|down	no|up	Mterf2
217	yes|up	no|down	Gm40638
218	yes|up	yes|down	Gm11827
219	yes|down	no|up	Prrt1
220	yes|down	no|up	Prkcg
221	yes|up	no|down	Nlrp12
222	yes|down	no|up	Gm42742
223	yes|down	yes|down	Leng1
224	yes|down	no|down	Gp6
225	yes|down	no|down	1700030C10Rik
226	yes|down	no|up	Dpyd
227	yes|up	no|up	Mif
228	no|up	yes|down	Rn7s1
229	yes|up	no|up	BE692007
230	yes|down	no|up	Zfp788
231	yes|down	yes|down	Abca12
232	yes|down	no|down	Foxc1
233	yes|down	no|up	Ccdc85a
234	yes|down	no|down	4933431K14Rik
235	yes|down	no|down	Gm20627
236	yes|down	no|up	Arhgef17
237	yes|down	yes|down	Gm9843
238	yes|down	yes|up	Tafa2
239	yes|down	no|up	Gm10687
240	yes|down	no|up	Atp8a1
241	yes|down	yes|up	Gm17597
242	yes|down	no|down	Armc3
243	yes|down	no|up	Esyt3
244	yes|down	no|up	C530008M17Rik
245	yes|down	no|down	Ampd1
246	yes|down	no|up	Gm32358
247	yes|down	no|no test	Nkx6-3
248	yes|down	no|down	Adipoq
249	yes|up	no|down	Lilr4b
250	yes|down	no|up	Cyyr1
251	yes|up	no|up	Kng1
252	yes|down	no|up	Acsf2
253	yes|down	no|down	Myo1h
254	yes|down	no|up	Sox4
255	yes|up	no|down	Ms4a4a
256	yes|down	no|no test	Mog
257	yes|down	no|up	Zscan2
258	yes|up	no|down	Sh3pxd2b
259	yes|down	no|down	Scgb3a2
260	yes|down	yes|up	Gm10044
261	yes|down	no|up	Myo18b
262	yes|down	no|up	BB123696
263	yes|down	no|no test	Gm5537
264	yes|down	no|down	Gss
265	yes|down	no|down	Gm44891
266	yes|down	no|down	Fsip1
267	yes|down	no|up	Ttn
268	yes|down	no|up	Slc23a2
269	yes|up	no|down	Wfdc21
270	yes|down	yes|up	A830082N09Rik
271	yes|down	yes|up	Gm3667
272	yes|up	no|down	Enthd1
273	yes|down	no|down	Gm27003
274	yes|up	no|down	St8sia6
275	yes|up	yes|down	Gm8752
276	yes|down	no|up	Dipk2b
277	no|no change	yes|up	Gm19684
278	yes|down	no|up	Neat1
279	yes|down	no|up	Usp29
280	yes|up	no|up	Gm47328
281	no|up	yes|down	Gm26620
282	yes|down	no|down	Inca1
283	yes|down	no|down	Gm26621
284	yes|down	no|up	Gm48796
285	yes|up	no|up	A230028O05Rik
286	yes|down	no|up	Myct1
287	yes|down	no|up	Lrrc39
288	yes|up	no|down	Col11a1
289	yes|down	no|up	Gm37266
290	yes|down	no|up	Efnb1
291	yes|down	no|up	Stard8
292	yes|down	no|down	Ophn1
293	yes|down	no|up	St3gal2
294	yes|down	no|up	Gnao1
295	yes|down	no|down	Ttc25
296	yes|up	yes|down	Krt6b
297	yes|up	no|down	Soat2
298	yes|down	no|up	Csad
299	yes|down	no|down	Amhr2
300	yes|down	no|up	Igfbp6
301	yes|down	no|up	Oard1
302	yes|up	no|up	Pqlc3
303	yes|up	yes|up	Igkv4-51
304	yes|down	yes|up	Gm49165
305	yes|down	no|down	Gm3776
306	yes|down	no|up	Col8a2
307	yes|down	no|up	Hspe1
308	yes|down	no|up	Meox2
309	yes|down	no|up	Ryr3
310	yes|down	no|down	Gm43654
311	yes|down	no|up	Gm10030
312	yes|up	no|up	Speer1
313	yes|down	no|down	Ubxn11
314	yes|up	yes|up	Ighv1-50
315	yes|down	no|up	Maged2
316	yes|down	no|down	Adhfe1
317	yes|up	no|up	Mybl1
318	yes|down	no|down	Ppp1r42
319	yes|up	no|up	Igkv1-117
320	yes|up	no|down	Tnfsf9
321	yes|down	yes|up	H2bc13
322	yes|up	no|down	Atp8b4
323	yes|up	no|up	Ccl8
324	yes|down	no|up	Gm30978
325	yes|down	no|down	Oscp1
326	yes|down	no|up	Clec14a
327	yes|up	yes|up	Ifit2
328	yes|down	no|no change	Gm37268
329	yes|down	no|up	Gm27028
330	yes|down	yes|down	Gm10605
331	yes|down	no|down	Aldh1a1
332	yes|down	no|up	Gm12976
333	yes|up	no|up	Lrrc4
334	yes|down	no|no change	D830044D21Rik
335	yes|up	no|down	Gapt
336	yes|up	no|up	C1rb
337	yes|down	no|up	Tlx2
338	yes|down	no|up	Slc4a5
339	yes|down	no|no change	Gm45512
340	yes|down	no|up	Grin2c
341	yes|up	no|up	Igkv4-73
342	yes|up	no|up	Rab37
343	yes|up	no|up	Ccr3
344	yes|up	no|up	Fhl5
345	yes|up	no|up	Clca1
346	yes|down	no|up	Hhip
347	no|up	yes|down	Ube2d2b
348	yes|up	no|down	Pla2g4c
349	yes|up	yes|down	Iglv2
350	yes|down	no|down	Dnah3
351	yes|up	no|down	Fpr2
352	yes|up	no|up	Bhlha15
353	yes|down	no|up	Gm31520
354	yes|down	no|up	Gm44220
355	yes|down	no|up	Gm20478
356	yes|up	no|down	Sprr2a1
357	yes|down	no|no change	Mrln
358	yes|down	no|up	Slc17a8
359	yes|down	yes|up	Epyc
360	yes|down	no|up	Rbbp9
361	yes|down	yes|up	Lrrc3b
362	yes|up	no|up	Snx5
363	yes|down	no|no change	Pcdha9
364	yes|up	no|up	Cyfip2
365	yes|down	no|up	Zrsr1
366	yes|down	no|up	Klkb1
367	yes|up	no|down	Lcp2
368	yes|down	no|down	Gm49493
369	yes|up	yes|up	2610300M13Rik
370	yes|up	no|up	Gm17322
371	yes|down	no|no change	Sox6os
372	yes|down	no|up	Phactr1
373	yes|down	no|down	Ankrd65
374	yes|down	no|up	A930004D18Rik
375	yes|down	no|up	Epb41l4aos
376	yes|down	no|no change	Vmn2r4
377	no|up	yes|down	Rn7s2
378	yes|down	no|down	Gm22068
379	yes|down	no|down	Otud7a
380	yes|down	no|up	AA474408
381	yes|up	no|up	Qpct
382	yes|down	no|up	Pdzd7
383	yes|up	no|up	Cyp1b1
384	yes|down	no|down	AI429214
385	yes|up	no|down	Ms4a8a
386	yes|down	no|up	Gm5936
387	yes|down	yes|up	Papolb
388	yes|down	no|no test	Zp1
389	yes|down	no|up	Mycn
390	no|up	yes|up	Ttbk1
391	yes|down	no|up	Ppp1r14a
392	yes|down	no|down	Septin2
393	no|up	yes|up	Gm46519
394	yes|down	no|down	Ccdc114
395	yes|down	no|up	Gata5
396	yes|up	no|up	Jchain
397	yes|down	no|up	Fmo1
398	yes|up	yes|up	Gm32312
399	yes|down	no|down	Wdr27
400	yes|up	no|up	Gm34425
401	yes|down	no|up	Cdan1
402	yes|down	yes|up	Mapk4
403	yes|down	no|up	Fbxl12
404	yes|up	no|up	Zfp831
405	yes|down	no|up	Wdr86
406	yes|down	no|up	Hoxb6
407	yes|down	no|up	Ppp4r1l-ps
408	yes|down	no|down	Wnt9a
409	yes|down	no|up	Gm38708
410	yes|up	no|up	Mastl
411	yes|up	no|up	Il2ra
412	yes|up	no|down	Pfkfb3
413	yes|up	no|down	Gm26510
414	yes|up	no|down	Ncf2
415	yes|down	no|down	1110017D15Rik
416	yes|down	no|up	Gm9958
417	yes|up	no|up	H2-K2
418	yes|down	no|up	Coq8a
419	yes|down	no|up	Mill2
420	yes|up	no|down	Pde2a
421	yes|down	no|down	Enho
422	yes|down	no|up	Sfta3-ps
423	yes|down	no|down	Gm47031
424	yes|down	no|up	Myzap
425	yes|down	no|down	Gm47257
426	yes|down	no|down	Gm30165
427	no|up	yes|down	Gm36634
428	yes|up	no|down	Has3
429	yes|down	yes|up	Gm8430
430	yes|down	no|no change	Gm44267
431	yes|down	no|no test	Gm43966
432	yes|down	no|up	Tmem240
433	yes|down	no|down	Pzp
434	yes|down	no|no change	Gm18722
435	yes|down	no|up	Fkbp4
436	yes|down	no|up	Tead4
437	yes|down	no|up	Tspan9
438	yes|up	no|down	Gm49364
439	yes|down	yes|up	Gm9937
440	yes|up	no|up	Slc36a3os
441	yes|up	no|down	Gm43661
442	yes|down	no|up	Gm42979
443	yes|down	no|up	Gm30961
444	yes|down	no|down	Pnldc1
445	yes|down	no|up	Pomgnt2
446	yes|down	no|no change	Ucn2
447	yes|down	no|up	Nckap5
448	yes|up	no|up	Gm13477
449	yes|down	no|up	Mical2
450	yes|up	no|up	Aox4
451	yes|up	no|down	Msrb1
452	yes|up	no|up	Dio3
453	yes|up	no|up	Sapcd2
454	no|up	yes|up	Gm27232
455	yes|down	no|up	Nat8f3
456	yes|down	no|up	Spice1
457	yes|down	no|down	Tgfbr3
458	yes|up	no|up	Enam
459	yes|down	no|up	Bmp6
460	yes|down	no|no change	Amtn
461	yes|down	no|up	Dmpk
462	yes|down	no|down	4833427G06Rik
463	yes|down	no|up	2010204K13Rik
464	yes|down	no|up	S1pr1
465	yes|down	no|down	Ccdc184
466	yes|up	no|up	Mki67
467	yes|down	no|up	Zfp169
468	yes|down	no|up	Gm21781
469	yes|up	no|down	Ighv1-82
470	yes|up	no|up	Trav6-7-dv9
471	yes|down	no|up	Sema3a
472	yes|up	no|down	Smpdl3b
473	yes|down	no|down	Cfap57
474	yes|down	no|up	Syde2
475	yes|down	no|up	Magi1
476	yes|up	no|up	Ly6d
477	yes|down	no|up	Gm36936
478	no|no change	yes|up	Gm38058
479	yes|down	no|up	Robo2
480	yes|down	no|down	Ccn3
481	yes|down	no|up	Nav2
482	yes|down	no|up	Wnk2
483	yes|down	no|down	Rimbp2
484	yes|up	no|down	Misp
485	yes|down	no|up	Fmo5
486	yes|up	yes|down	Alox5
487	yes|up	no|up	Ifit1
488	yes|up	no|down	Hrh2
489	no|up	yes|up	Gm47242
490	yes|down	no|up	Nrn1
491	yes|down	no|up	Adgrg6
492	yes|down	no|up	Ocln
493	yes|up	no|down	Gm48857
494	yes|up	no|up	Traip
495	yes|down	no|down	Kctd6
496	yes|up	no|up	Nlrc5
497	yes|down	no|up	Fam107a
498	yes|down	no|up	Ces1h
499	yes|down	no|up	2610008E11Rik
500	yes|down	no|up	Plpp1
501	yes|down	no|up	Zfp976
502	yes|down	no|up	Gm48504
503	yes|down	no|down	Slc16a12
504	no|no test	yes|up	n-R5s193
505	yes|down	no|no change	Gm10048
506	yes|down	no|down	Tmem265
507	yes|up	no|up	Phgdh
508	yes|down	no|up	Aldh7a1
509	yes|down	no|up	Gper1
510	yes|up	no|up	Clgn
511	yes|down	no|up	Slc12a5
512	yes|up	no|up	Gm32401
513	yes|down	no|up	Pde8b
514	no|no change	yes|up	Gm43636
515	yes|down	no|down	Gm17029
516	yes|down	yes|up	Gm42735
517	yes|down	yes|down	Tspan2os
518	yes|down	no|no change	Gm42849
519	yes|down	no|up	Cd59b
520	yes|down	no|up	Ager
521	yes|down	no|up	C4a
522	yes|up	no|down	4930550L24Rik
523	yes|down	no|up	AC139131.1
524	yes|up	no|up	Gpr31c
525	yes|up	no|up	Rdh16f1
526	yes|down	yes|up	Gm11946
527	yes|up	yes|down	1600002D24Rik
528	yes|down	no|down	Dnah17
529	no|up	yes|down	Gm33056
530	yes|down	no|up	Gm9392
531	yes|down	no|down	Gm12953
532	yes|down	no|up	Fkbp7
533	no|up	yes|down	Cntn2
534	yes|down	no|up	Pdzd9
535	yes|down	no|up	Ppm1j
536	yes|down	no|up	Speg
537	yes|down	no|up	Ccdc8
538	yes|up	no|up	Dscc1
539	yes|down	no|up	Iqsec2
540	yes|down	no|up	Pde9a
541	yes|down	no|down	Slc22a3
542	yes|down	no|up	Tet1
543	yes|down	no|up	Rspo4
544	yes|down	no|up	Hjv
545	yes|down	no|up	Foxf2
546	yes|up	no|down	C130050O18Rik
547	yes|up	yes|down	4632433K11Rik
548	yes|up	yes|down	Gm7912
549	yes|down	no|down	Gm43598
550	yes|down	no|down	Myl12b
551	yes|down	no|up	1700023B13Rik
552	yes|down	no|down	Csgalnact1
553	yes|down	no|up	Macroh2a2
554	yes|up	no|up	Kbtbd12
555	yes|up	no|up	Ppa1
556	yes|down	no|up	1700008O03Rik
557	yes|up	no|down	2310002F09Rik
558	yes|down	no|up	Nap1l5
559	yes|down	no|up	Taf1a
560	yes|down	no|up	Map4k2
561	no|down	yes|up	Gm47507
562	yes|down	no|down	Smim10l1
563	yes|down	yes|up	Gm5628
564	no|no change	yes|up	Gm47817
565	yes|up	no|up	Naglu
566	yes|up	no|down	Gm1966
567	yes|down	no|up	C030034L19Rik
568	yes|down	no|down	Gm4876
569	yes|up	no|up	Dusp2
570	yes|down	no|up	Nr1d1
571	yes|down	no|down	Omd
572	yes|down	no|no test	Gm16156
573	yes|down	no|up	Klhdc1
574	yes|up	no|down	Hdc
575	yes|down	no|up	Cacnb1
576	yes|down	no|no change	Gm15788
577	yes|down	no|no change	Asgr1
578	yes|down	no|up	Dlg4
579	yes|up	no|down	Sfxn5
580	yes|up	no|down	Ighv1-19
581	yes|down	no|down	Thap3
582	yes|down	no|down	Gm4017
583	yes|down	no|down	Syt10
584	yes|down	no|up	Adra2b
585	yes|up	no|down	Gda
586	no|up	yes|down	Dthd1
587	yes|down	no|up	Rbpms
588	yes|up	no|up	Tcf19
589	yes|down	no|up	Mrvi1
590	yes|down	no|down	Magohb
591	yes|down	no|down	Gm26724
592	yes|down	no|up	Gm26725
593	yes|down	no|up	Gm9917
594	yes|down	no|up	9330111N05Rik
595	yes|up	no|down	Klra2
596	yes|down	no|up	Gm43366
597	yes|down	no|up	Dchs1
598	yes|down	no|no test	Gm43601
599	yes|down	no|down	Mblac2
600	yes|down	no|down	Rab4a
601	yes|down	no|up	Olfr986
602	yes|up	no|down	P2ry6
603	yes|down	yes|up	Gm48865
604	yes|down	no|up	Smad6
605	no|up	yes|down	Snurf
606	yes|up	no|up	Olfr1506
607	yes|down	no|up	Gm8098
608	yes|down	no|up	Cfap47
609	yes|up	no|down	Mt2
610	yes|up	no|down	Slc12a3
611	yes|up	no|down	Mt1
612	yes|up	no|up	Slamf9
613	yes|up	no|up	Ctla4
614	yes|up	no|up	Cd28
615	yes|down	no|down	Crhr2
616	yes|down	no|up	Tmem139
617	yes|down	no|up	Carf
618	yes|down	no|down	Dusp23
619	no|no test	yes|up	Gm38062
620	yes|down	no|up	Gm42732
621	yes|up	no|up	AC142112.1
622	yes|down	no|no test	Gm38066
623	yes|down	no|up	Tmem14a
624	yes|up	no|up	Msc
625	yes|down	no|down	Gm4956
626	yes|down	no|up	Gsta3
627	yes|down	no|up	Vstm5
628	yes|down	no|down	Kif21a
629	yes|down	no|up	Wasf3
630	yes|down	no|down	Acr
631	yes|down	no|down	Shank3
632	yes|down	no|down	Rabl2
633	yes|down	no|down	Cfap46
634	yes|down	no|no change	C130083A15Rik
635	yes|up	no|down	Cp
636	yes|up	no|down	Gm42141
637	yes|up	no|up	Gm49388
638	yes|down	no|up	Atp1a4
639	yes|up	no|up	Hist1h2br
640	yes|down	no|down	Endog
641	yes|up	no|up	Hist1h4m
642	no|up	yes|down	Hist1h2bq
643	yes|down	no|up	Sbk3
644	yes|up	yes|up	Igkv4-54
645	yes|down	no|no change	E130006D01Rik
646	yes|up	no|up	Igkv4-78
647	yes|down	no|up	Gm30371
648	yes|up	no|down	Gm20275
649	yes|down	no|down	Nme9
650	yes|down	no|down	Hepacam
651	yes|up	no|down	Pilra
652	yes|down	no|up	Clk4
653	yes|up	yes|down	A2ml1
654	yes|up	yes|down	Rnase2a
655	yes|up	no|down	Ccdc36
656	yes|down	no|down	Gm527
657	yes|down	no|up	Gm43847
658	yes|down	no|up	Spag4
659	yes|up	no|down	Ttc7
660	yes|down	no|up	Gucy2c
661	yes|down	no|up	Scarf1
662	yes|down	no|up	Yod1
663	yes|down	no|down	Ccdc42
664	yes|down	no|up	Trim67
665	yes|up	no|down	Piwil4
666	yes|up	no|up	Sp140
667	yes|down	no|up	Gm45322
668	yes|down	no|no change	Alx1
669	yes|down	no|down	Gm13375
670	yes|down	no|up	Pecam1
671	yes|up	no|up	Spag5
672	yes|up	no|up	Fndc9
673	yes|down	no|up	Art3
674	yes|down	no|up	Plvap
675	yes|up	no|down	Ppp1r3b
676	yes|down	no|up	Zc2hc1a
677	yes|down	no|down	Casc1
678	yes|down	no|up	Spr-ps1
679	yes|down	no|no change	Noto
680	yes|down	no|down	Col20a1
681	yes|down	no|up	Tspyl5
682	yes|down	no|down	Cfap157
683	yes|down	no|down	Rptoros
684	yes|up	no|down	Irgm2
685	yes|down	no|up	Dusp8
686	yes|up	yes|down	4930438A08Rik
687	yes|up	no|up	Ube2j1
688	yes|down	no|down	Lrrc51
689	yes|up	no|down	Gbp2
690	yes|down	no|down	2410137M14Rik
691	yes|down	no|down	Acsl1
692	yes|up	no|up	Gm2065
693	yes|up	no|down	Camk1g
694	no|up	yes|down	B4galnt2
695	yes|down	no|up	Igf2bp1
696	yes|up	no|down	Ighv1-11
697	yes|down	no|up	Il34
698	yes|down	no|down	Nek5
699	yes|down	no|down	Ankrd63
700	yes|down	no|up	Gm11627
701	yes|down	no|up	Clec9a
702	no|down	yes|down	Gm38414
703	yes|down	no|up	F630042J09Rik
704	yes|down	yes|up	Gm45809
705	yes|down	no|up	Fez1
706	yes|down	no|up	Slc25a36
707	yes|down	no|up	Gm48040
708	yes|down	no|no test	Gm48603
709	yes|down	no|down	Gm38655
710	yes|down	no|down	Zcwpw2
711	yes|up	no|up	Chek1
712	yes|up	no|up	Gm47709
713	yes|up	no|down	Gm4131
714	yes|down	yes|up	Gm48494
715	yes|down	no|no change	Gm31063
716	yes|down	no|up	C1qtnf9
717	yes|down	no|up	Irx2
718	yes|up	no|up	Col1a1
719	yes|down	no|up	Hspb7
720	yes|down	no|up	5830444B04Rik
721	yes|up	yes|down	Gm12631
722	yes|down	no|up	9630028I04Rik
723	yes|down	no|up	Gm29863
724	yes|up	no|down	Casp4
725	yes|down	no|no change	Gm11991
726	yes|down	no|up	Pdgfb
727	yes|down	no|down	Klrg2
728	yes|down	no|no change	Gm3985
729	yes|up	no|down	Retnla
730	yes|down	no|up	Gm42688
731	yes|down	no|up	8030451A03Rik
732	yes|down	no|down	Gm49457
733	yes|down	no|up	Zfp266
734	yes|down	no|up	Gm7160
735	yes|down	yes|up	Dio3os
736	yes|down	no|down	Ebf2
737	yes|down	no|no change	Gm49477
738	yes|up	no|up	Gm29331
739	yes|down	no|down	Serpinc1
740	yes|down	no|down	Grtp1
741	yes|down	no|up	Pheta1
742	no|no change	yes|up	Gm29257
743	yes|down	no|up	Prss53
744	yes|down	no|up	Slc25a34
745	yes|down	no|up	Myh7
746	no|down	yes|up	Catsperz
747	yes|down	no|up	Rps27rt
748	yes|down	no|down	Gm44597
749	yes|down	no|down	9530062K07Rik
750	yes|down	no|up	Pcyox1l
751	yes|up	no|down	Irak2
752	yes|down	no|no change	Gm11878
753	yes|down	no|up	AW047730
754	yes|up	no|down	Gm26520
755	yes|down	no|no change	Igf2os
756	no|up	yes|down	Gm44033
757	yes|down	no|up	Rassf7
758	yes|down	no|no change	Tmcc3os
759	yes|up	yes|down	1110002J07Rik
760	no|down	yes|down	Gm44002
761	yes|down	no|up	Gm26628
762	yes|down	no|down	Arhgef38
763	no|no test	yes|up	Gzmd
764	yes|down	no|up	Lmntd1
765	yes|down	no|up	Zfp647
766	yes|down	no|down	Sap25
767	yes|down	no|down	Asgr2
768	yes|down	no|down	Dennd2c
769	yes|down	no|down	Nkx6-2
770	yes|down	no|up	Pkia
771	yes|down	no|down	Acta1
772	yes|down	no|down	Dbndd1
773	yes|down	no|no change	Cd209g
774	yes|down	no|down	Gm15953
775	yes|up	yes|down	Gm13065
776	yes|down	no|up	Slc8a2
777	yes|down	no|up	Gm13703
778	yes|down	yes|up	Gm49272
779	yes|down	no|down	Gm12963
780	no|up	yes|down	Gm50367
781	yes|down	yes|up	Bcas3os2
782	yes|down	no|up	4833408A19Rik
783	yes|down	no|down	Dusp19
784	yes|up	no|up	Itga4
785	yes|up	no|down	Tnfsf11
786	yes|up	no|up	Epsti1
787	yes|down	no|down	Tsc22d1
788	yes|down	no|up	Tdrd3
789	yes|down	no|down	Rgcc
790	yes|down	no|up	Txnrd3
791	yes|down	no|down	H3c14
792	yes|down	no|down	Plxna3
793	yes|up	no|down	Hck
794	yes|down	no|up	Gria1
795	yes|up	no|up	Gm36401
796	yes|down	yes|up	Gm6851
797	yes|up	no|up	Gm5547
798	yes|down	no|up	Gm38077
799	yes|up	no|down	Gm37691
800	yes|down	no|up	Lmod1
801	yes|down	no|up	D030047H15Rik
802	yes|down	no|down	Gm15912
803	yes|down	no|up	Denn2b
804	yes|down	no|up	Pard3b
805	yes|down	no|up	Trim66
806	yes|down	no|down	Stk33
807	yes|down	no|down	BC051019
808	yes|up	no|down	Pilrb2
809	yes|up	no|down	Lypd8
810	yes|up	no|down	Pilrb1
811	yes|up	yes|down	Gm15425
812	yes|down	no|down	Zbtb16
813	yes|down	no|down	Mpv17l
814	yes|down	no|up	Gnai1
815	yes|up	no|up	Stil
816	yes|down	no|down	Gm16559
817	yes|down	no|up	Gria4
818	yes|down	no|up	Kbtbd3
819	yes|down	no|down	Map3k6
820	yes|up	no|up	Sytl1
821	yes|down	no|up	Cyp4b1
822	yes|down	no|up	Tal1
823	yes|up	no|up	Susd3
824	yes|down	no|up	Aspn
825	yes|up	no|up	U90926
826	yes|down	no|down	1700102P08Rik
827	yes|down	no|down	Cdkl2
828	yes|up	no|down	Rilpl2
829	yes|down	no|up	Tbc1d19
830	yes|down	no|up	Tekt5
831	yes|down	no|no change	Gm15937
832	yes|down	no|up	Gm43609
833	yes|down	yes|up	Lef1os1
834	yes|down	no|up	Lgr6
835	yes|down	no|no test	4930404A12Rik
836	yes|down	no|down	Aqp11
837	yes|down	no|up	D3Ertd751e
838	yes|down	no|down	Hspa12a
839	yes|down	no|up	Caskin2
840	yes|down	no|up	Gm10524
841	no|no change	yes|up	Trav7-4
842	yes|up	no|down	Gm47705
843	yes|down	no|no change	Gm17853
844	yes|down	no|no change	Olfr1238
845	yes|down	no|up	Sox18
846	yes|up	no|down	Evi2b
847	yes|down	no|up	Hcn1
848	yes|down	no|up	Fgf10
849	yes|down	no|up	Syn2
850	yes|down	no|down	Pawr
851	yes|down	no|up	Zhx3
852	yes|down	no|up	E130308A19Rik
853	yes|down	no|up	Hykk
854	yes|up	no|up	Dck
855	yes|down	no|down	Tll1
856	yes|up	yes|up	Gm6093
857	yes|down	no|no change	Gm48530
858	yes|down	no|down	Hmgcll1
859	yes|up	no|up	Ctsa
860	yes|up	no|down	Gm17641
861	yes|down	no|down	Gm3248
862	yes|up	yes|down	Gm12896
863	yes|down	no|up	A630052C17Rik
864	yes|down	no|up	Sox17
865	yes|down	no|up	Fbxo31
866	yes|down	no|no change	Gm15963
867	yes|up	yes|down	Gm29103
868	yes|down	no|down	Rp1
869	yes|down	no|up	Gm8337
870	yes|up	no|down	Zfp385a
871	yes|down	no|down	Ccdc24
872	yes|down	yes|up	Gm49801
873	yes|down	no|down	Lmo1
874	yes|down	no|up	Slc17a2
875	yes|down	no|up	Gm28050
876	yes|down	no|up	Mylk
877	yes|up	no|down	Hcls1
878	no|up	yes|up	Trav1
879	yes|down	no|no change	Gm14291
880	yes|down	no|up	Hdhd3
881	yes|up	no|up	Fcrla
882	yes|down	no|up	Cdip1
883	yes|down	no|down	Sox6
884	no|no test	yes|up	Bex6
885	yes|down	no|down	Hspa1b
886	no|up	yes|down	Slc5a8
887	yes|down	no|down	Sirt1
888	yes|down	no|down	Sox11
889	yes|down	yes|up	Pjvk
890	yes|up	no|down	Rnf149
891	yes|down	no|up	Gm44763
892	yes|down	no|up	Syt17
893	yes|down	no|up	Zfp383
894	yes|down	no|up	Gpr182
895	yes|up	no|down	Cxcl2
896	yes|up	no|down	Serpinb2
897	yes|down	no|down	Fut9
898	yes|down	no|down	Gm9968
899	yes|down	no|down	Stip1
900	yes|up	no|up	Fermt3
901	yes|down	no|up	Gm37309
902	yes|up	no|down	Folh1
903	yes|down	no|up	Prkci
904	yes|down	no|down	Sipa1l2
905	yes|down	no|up	Dcaf12l1
906	yes|down	no|up	Gm17249
907	yes|down	no|down	Zranb1
908	yes|down	no|up	Sytl2
909	yes|down	no|down	Chordc1
910	yes|down	no|up	Cbx7
911	yes|down	no|up	Traf5
912	yes|down	no|up	Gm11266
913	no|down	yes|down	Cntnap5a
914	yes|down	no|up	Angptl2
915	yes|down	no|up	Rab12
916	yes|up	no|up	Runx3
917	yes|down	no|up	Adamtsl5
918	no|no test	yes|up	Olfr1437
919	yes|down	no|up	Zfp248
920	yes|up	no|down	Zfp993
921	yes|down	no|up	Lrrc24
922	yes|down	no|up	Stard9
923	yes|down	no|up	Zfp493
924	yes|down	no|down	Myrip
925	yes|down	no|up	Abca9
926	yes|down	no|up	Wwc2
927	yes|up	no|up	Dctd
928	yes|down	no|up	Kit
929	yes|down	no|down	Slc35d3
930	no|no change	yes|up	A630012P03Rik
931	yes|up	no|down	1700071M16Rik
932	no|up	yes|down	Gm36236
933	yes|down	yes|up	Gm8278
934	yes|down	no|up	Abca8a
935	yes|down	no|down	Gm49490
936	yes|up	no|up	Tedc1
937	yes|up	no|down	Gm49482
938	yes|down	no|down	Gabrr2
939	yes|down	no|down	Frs3
940	yes|up	yes|down	Gm8341
941	yes|up	no|up	C3ar1
942	no|down	yes|down	Gm36955
943	yes|down	no|down	Lrrc36
944	yes|up	no|down	Lelp1
945	yes|down	no|no test	D130052B06Rik
946	yes|down	no|down	Gm14812
947	yes|up	no|down	Tbc1d9
948	yes|up	no|down	Zfp36
949	yes|down	no|down	Gm43814
950	yes|down	no|up	Prpf40b
951	yes|up	yes|down	Cstdc5
952	yes|down	no|down	Dhh
953	yes|up	no|down	Gm10354
954	yes|up	no|down	Stfa1
955	yes|down	no|up	Tlcd5
956	yes|down	no|up	Gm43800
957	yes|down	no|down	Clk1
958	yes|up	no|up	Sgo2a
959	yes|up	no|down	Akr1cl
960	yes|down	no|up	Casq1
961	yes|down	no|up	Agrp
962	yes|up	no|up	Ticam2
963	yes|up	no|down	Gm12250
964	yes|up	no|up	Gm10553
965	yes|up	no|down	Nxf2
966	yes|up	no|down	Cd300lf
967	yes|down	no|down	Cfap65
968	no|up	yes|down	Gm36823
969	yes|down	yes|up	Gm44661
970	yes|down	no|down	Tmie
971	yes|up	no|down	Gm45705
972	yes|up	no|up	Slamf6
973	yes|down	no|up	Zfp763
974	yes|down	no|down	Gm31659
975	yes|up	no|down	Gadd45b
976	yes|down	no|no change	6720483E21Rik
977	yes|down	no|up	Gm15234
978	yes|up	no|down	Nfkbid
979	yes|down	no|up	Mecomos
980	no|down	yes|down	Gm24407
981	yes|down	no|down	Gm3373
982	yes|up	no|up	Ighv12-1
983	yes|up	no|up	Tnfrsf18
984	yes|down	no|up	Usp27x
985	yes|down	no|up	Gm28040
986	yes|up	no|down	Rtn4rl2
987	yes|down	no|down	Hsph1
988	yes|up	yes|down	Gm22133
989	yes|down	no|up	Klhl38
990	yes|down	no|up	Ptk2
991	yes|down	no|down	Medag
992	yes|down	no|up	P3h2
993	no|down	yes|up	Gm43292
994	yes|down	no|up	Gm45501
995	yes|down	yes|up	Rpl15-ps6
996	yes|down	no|down	Bbof1
997	yes|up	no|up	Gpr176
998	yes|down	no|down	Mgst1
999	yes|down	no|down	Gm20878
1000	yes|up	yes|up	Igkv3-1
1001	yes|up	no|up	Igkv3-2
1002	yes|down	yes|up	Gm16485
1003	yes|down	no|up	Crebzf
1004	yes|up	no|up	Ighv5-12
1005	yes|down	no|down	mt-Nd3
1006	yes|down	no|down	mt-Nd4
1007	yes|down	no|down	Gm42725
1008	yes|down	no|up	Akirin2
1009	yes|down	no|down	Lrrc43
1010	yes|down	no|down	Cfap206
1011	no|no change	yes|up	Gm36957
1012	yes|down	no|up	Gm33280
1013	yes|up	no|up	Glt1d1
1014	yes|down	no|up	Gm36958
1015	yes|down	no|no test	Gm10344
1016	yes|down	yes|down	Pcdha11
1017	yes|up	no|up	Gm9888
1018	yes|down	no|down	Kcnt2
1019	yes|down	no|down	Map1b
1020	yes|up	no|up	Ighv1-86
1021	yes|down	no|up	1700020D05Rik
1022	no|no change	yes|up	Gm28085
1023	yes|down	no|up	Gm44428
1024	yes|up	yes|down	Rnf224
1025	yes|down	no|no change	4933413C19Rik
1026	yes|down	no|up	Zfp968-ps
1027	yes|up	no|down	Gm32479
1028	yes|down	no|down	Gm671
1029	yes|down	no|no change	Defb42
1030	yes|down	no|up	Ccdc159
1031	yes|down	no|up	Gm12404
1032	yes|down	no|up	Gm28370
1033	yes|up	no|down	Zfand4
1034	no|up	yes|down	Gm37900
1035	yes|down	no|down	Kcna5
1036	yes|up	no|up	Gm45418
1037	yes|up	no|up	Igkv1-110
1038	yes|down	yes|up	Gm45464
1039	yes|down	no|up	Gm18194
1040	yes|down	no|down	Tmem232
1041	yes|down	no|up	Cyth3
1042	yes|down	no|down	Gm48600
1043	yes|down	no|up	Agbl4
1044	yes|up	no|down	Cyth4
1045	yes|up	no|down	Gm34544
1046	yes|down	no|up	Mcam
1047	yes|down	no|down	C230072F16Rik
1048	yes|down	no|up	Gm45141
1049	yes|down	no|up	Gm40841
1050	yes|down	no|up	Gm16477
1051	yes|up	no|down	AI413582
1052	yes|down	no|up	Gm16344
1053	yes|down	no|up	Adgra3
1054	yes|down	no|down	Cyp4f39
1055	yes|down	no|up	Tbx5
1056	yes|up	no|up	Ighv15-2
1057	yes|up	yes|down	4732465J04Rik
1058	yes|down	no|up	Ppp2r5b
1059	yes|up	yes|down	Ankrd22
1060	yes|down	no|up	Syp
1061	yes|down	no|down	Gm39094
1062	yes|down	no|up	Insyn2a
1063	yes|up	no|up	Lipn
1064	yes|up	no|down	Lipk
1065	yes|up	no|down	Bmerb1
1066	yes|down	no|up	Kcnh1
1067	yes|up	no|up	Kng2
1068	no|up	yes|up	4930426L09Rik
1069	yes|up	no|up	Pacsin1
1070	yes|up	no|down	Nfam1
1071	yes|down	no|up	Hspb8
1072	yes|down	no|down	Disp3
1073	yes|up	no|up	Gm6455
1074	yes|up	no|up	Pafah1b3
1075	yes|up	no|down	Gm44369
1076	yes|up	no|up	Lmnb1
1077	yes|up	no|up	Gm43890
1078	yes|up	no|down	AC125149.2
1079	yes|down	no|up	Tdrd5
1080	yes|up	no|down	Fut4
1081	yes|down	no|down	Gm44053
1082	yes|down	no|down	Gm16933
1083	yes|down	no|up	H4c8
1084	yes|up	no|down	Syt12
1085	yes|down	no|up	2810433D01Rik
1086	yes|down	no|up	Gm11847
1087	yes|down	no|down	Galnt13
1088	yes|up	no|down	Scd1
1089	yes|up	yes|up	Peak1os
1090	yes|down	no|up	Agtr1b
1091	yes|down	no|up	Gzma
1092	yes|down	no|up	Gm6277
1093	yes|down	no|up	Gm45495
1094	yes|down	no|down	R74862
1095	yes|down	no|up	Sec14l3
1096	yes|down	no|up	Platr22
1097	yes|down	no|up	Slc17a7
1098	yes|down	no|down	Chrna3
1099	yes|down	no|no change	Hbq1a
1100	yes|down	no|up	Gm48512
1101	yes|down	no|down	Mn1
1102	yes|down	no|up	Gm47976
1103	yes|down	no|up	Gm48226
1104	yes|down	no|down	Ak7
1105	yes|up	no|down	Inhba
1106	yes|up	no|up	Lman1
1107	yes|down	no|up	Atp1b2
1108	yes|down	no|down	Chst5
1109	yes|down	no|down	Tmprss2
1110	yes|down	no|up	Bcar1
1111	yes|up	yes|up	Mx1
1112	yes|down	no|up	Greb1
1113	yes|down	no|up	Rnf152
1114	yes|up	no|up	Adamts12
1115	yes|down	no|up	Ckm
1116	yes|up	no|up	Bard1
1117	yes|up	no|up	Fn1
1118	yes|up	no|down	Olfr77
1119	yes|down	no|up	Xirp2
1120	yes|down	no|up	Slc9a5
1121	yes|up	no|up	Clu
1122	yes|up	no|up	Esco2
1123	yes|up	no|up	Pbk
1124	yes|down	no|down	Scara5
1125	yes|down	no|down	Dach1
1126	yes|down	no|down	Hmcn2
1127	yes|down	no|up	Adamtsl1
1128	yes|up	no|down	Adamts4
1129	no|up	yes|up	AI506816
1130	yes|down	no|no test	Rit2
1131	yes|down	no|down	Pkp4
1132	yes|up	no|up	Phex
1133	yes|down	no|up	Tead1
1134	yes|down	yes|up	Gm49188
1135	yes|down	no|down	Gm9902
1136	yes|down	yes|up	Gm49394
1137	yes|down	no|down	Gm50136
1138	no|up	yes|down	4930556J02Rik
1139	yes|down	no|no change	Jakmip3
1140	yes|down	no|up	Prdm16os
1141	yes|up	no|down	Itgb2
1142	yes|down	no|up	Gm38082
1143	yes|down	no|no change	Gm50402
1144	yes|down	no|down	Wdr63
1145	yes|down	no|down	Cfap70
1146	yes|down	no|down	Ncam1
1147	yes|down	no|down	Trpv3
1148	yes|down	no|up	Ajap1
1149	yes|up	no|down	Gm4795
1150	yes|up	no|down	Slc2a3
1151	yes|down	no|down	Gm13056
1152	no|no test	yes|up	2210414B05Rik
1153	yes|down	no|no change	Gm13524
1154	yes|down	no|up	Firre
1155	yes|down	no|down	Tekt2
1156	yes|down	no|down	Ago3
1157	yes|down	no|down	Tnnt3
1158	yes|down	no|down	D830025C05Rik
1159	yes|up	no|down	Akna
1160	yes|up	no|up	Fam169b
1161	yes|down	no|down	Ift81
1162	yes|down	no|down	Gm47258
1163	yes|up	no|up	Gm35154
1164	yes|down	no|down	Gm47155
1165	yes|up	no|up	Runx2
1166	yes|down	no|up	Shd
1167	yes|down	yes|down	Cdh26
1168	yes|down	no|down	Scn3a
1169	yes|down	no|up	Higd1b
1170	yes|down	no|no change	Gm43820
1171	yes|down	no|up	Zbtb10
1172	yes|up	no|down	Il6
1173	yes|down	no|up	Pramef12
1174	yes|down	no|up	Obscn
1175	yes|up	no|down	Tnfrsf1b
1176	yes|down	yes|up	Gm15542
1177	yes|down	no|up	Rgs7bp
1178	yes|up	no|down	Stkld1
1179	no|up	yes|up	Gm379
1180	yes|up	no|up	Cenpk
1181	yes|down	yes|up	Zfp853
1182	yes|down	no|up	Gm29666
1183	yes|up	no|down	Mapkapk2
1184	yes|up	no|up	Il10
1185	yes|up	no|down	Il19
1186	yes|up	no|down	Gm14760
1187	yes|down	no|up	Txnip
1188	yes|down	no|no change	Gm48500
1189	yes|down	no|up	C230096K16Rik
1190	yes|down	no|down	Pwwp3b
1191	yes|up	no|down	Plekhs1
1192	yes|down	no|down	AA986860
1193	yes|down	no|up	Dyrk1b
1194	yes|down	no|down	2610307P16Rik
1195	yes|down	no|up	2310001K24Rik
1196	yes|down	no|up	Olfr1265
1197	yes|down	no|up	Gm47493
1198	no|down	yes|up	Hemgn
1199	yes|up	no|down	Coro2a
1200	yes|up	no|up	Col15a1
1201	yes|up	no|up	Ttc39c
1202	yes|down	no|up	Gpr137c
1203	yes|up	no|down	Tmprss4
1204	yes|up	no|down	Sephs2
1205	yes|up	no|up	Gm15848
1206	yes|down	no|up	Lamb2
1207	yes|down	no|up	A230072C01Rik
1208	yes|down	no|down	Cyp2j6
1209	yes|up	no|up	Lpo
1210	yes|up	no|up	Cdhr1
1211	yes|up	no|down	Vsir
1212	yes|up	no|up	Slc29a3
1213	yes|down	no|up	Slc16a7
1214	yes|down	yes|up	Klhl41
1215	yes|up	no|up	Sec24a
1216	yes|down	no|down	Glb1l2
1217	yes|down	no|up	Gm43481
1218	yes|down	no|down	Mpl
1219	yes|up	no|up	Tmem121
1220	yes|down	no|no change	AI593442
1221	yes|down	no|up	Trp53i13
1222	yes|down	no|up	Tek
1223	yes|up	no|down	Gm2606
1224	yes|up	no|down	Hsp90b1
1225	yes|up	no|down	Ighv10-1
1226	yes|down	no|up	Timp3
1227	no|up	yes|down	Plpp4
1228	yes|up	no|up	Ckap2l
1229	yes|down	no|up	Gm46658
1230	yes|down	no|up	Rtl8c
1231	yes|up	no|up	Gm12185
1232	yes|up	no|up	Apoa4
1233	yes|down	no|down	Mest
1234	yes|down	no|up	Slc25a47
1235	yes|up	no|down	Igkv9-124
1236	yes|down	no|down	Sgcd
1237	yes|up	no|down	Gm28981
1238	yes|up	yes|up	Etos1
1239	yes|down	no|down	Kctd2
1240	yes|up	no|down	Gal
1241	yes|down	no|up	Zfp867
1242	yes|down	no|up	Tnfsf12
1243	yes|down	no|down	Cdkn1c
1244	yes|down	yes|up	Atad3aos
1245	yes|down	no|up	Trim65
1246	yes|down	no|up	Carmn
1247	yes|down	no|up	4930426I24Rik
1248	yes|up	no|up	Gpr160
1249	yes|down	no|up	Tmem147os
1250	yes|up	no|up	Gm13822
1251	yes|down	no|up	Gm13883
1252	yes|down	no|up	A930029G22Rik
1253	yes|down	no|up	Nrxn2
1254	yes|up	no|up	Ighv9-3
1255	yes|down	no|down	4930509E16Rik
1256	yes|up	no|up	Ighv1-77
1257	yes|down	no|up	Rbm4b
1258	yes|down	no|up	Mtss2
1259	yes|up	no|up	Recql4
1260	yes|down	no|down	Ralyl
1261	yes|down	no|up	Plekhg5
1262	yes|down	yes|up	Nkx2-9
1263	yes|up	no|up	Vnn1
1264	yes|down	no|down	Rhpn2
1265	yes|down	no|down	Slc7a10
1266	yes|down	no|up	Zfp704
1267	yes|down	no|up	Tulp1
1268	yes|up	no|down	Arid5a
1269	yes|up	no|up	Pclaf
1270	yes|down	no|down	Gm32857
1271	yes|down	no|up	Kctd15
1272	yes|down	no|up	Prickle1
1273	yes|down	no|up	Myt1l
1274	yes|down	no|up	Gm48898
1275	yes|down	no|up	Ank1
1276	yes|down	no|down	Neto1
1277	yes|down	yes|up	9130017K11Rik
1278	yes|up	no|up	Ighv1-62-1
1279	yes|down	no|down	Sugct
1280	yes|up	no|up	Sfrp1
1281	yes|up	no|up	Dll3
1282	yes|down	no|up	Sdccag8
1283	yes|down	no|up	Gm5432
1284	yes|down	no|up	Peg13
1285	yes|down	no|down	Dennd6b
1286	no|down	yes|up	4930412F12Rik
1287	yes|down	no|up	Slco1a4
1288	yes|down	no|up	Rftn2
1289	yes|down	no|up	Gm17354
1290	yes|down	no|up	Olfr457
1291	yes|down	no|down	Hoxaas2
1292	yes|down	no|down	Rtn1
1293	yes|down	no|up	Zcchc3
1294	yes|down	no|no change	Defb23
1295	yes|down	no|up	Ces1f
1296	yes|up	no|up	Ighv5-9-1
1297	yes|down	no|up	6030458C11Rik
1298	yes|down	no|up	Pdzd2
1299	yes|down	no|up	Slc22a17
1300	yes|down	yes|up	Tecrl
1301	yes|down	no|up	Tceal1
1302	yes|up	no|down	Gm9573
1303	yes|down	no|up	Sall2
1304	yes|down	no|down	Acer2
1305	yes|up	no|down	Dnajc22
1306	yes|down	no|up	St6galnac2
1307	yes|up	yes|down	Ighv3-4
1308	yes|up	no|down	Gm30541
1309	yes|down	no|up	2610206C17Rik
1310	yes|down	no|up	Gm26691
1311	yes|down	no|down	Gm36963
1312	yes|up	no|up	Gm7854
1313	yes|down	no|up	A330009N23Rik
1314	yes|up	no|down	Gm2539
1315	yes|up	no|up	Igkv8-28
1316	yes|down	no|no change	E030025P04Rik
1317	yes|down	no|down	Lrrc6
1318	yes|down	no|up	Adcy8
1319	yes|up	no|down	Sla
1320	no|up	yes|down	Wnt16
1321	yes|down	no|down	Auts2
1322	yes|up	no|up	Fam49b
1323	yes|up	no|down	Klk4
1324	yes|down	no|up	Olfr78
1325	yes|down	no|up	Zfp358
1326	yes|down	no|up	Gap43
1327	yes|down	no|up	Notch3
1328	yes|up	no|down	Cd84
1329	yes|down	no|up	Stox2
1330	yes|down	no|down	Gm6139
1331	no|down	yes|up	G530011O06Rik
1332	yes|down	yes|up	Serpina1e
1333	yes|down	no|up	Gm45629
1334	yes|down	no|up	Aamdc
1335	yes|down	no|down	Rdh5
1336	yes|down	no|up	Zfp661
1337	yes|up	no|up	Mmp19
1338	yes|down	no|no change	Pnma2
1339	yes|down	no|up	Gm29683
1340	yes|down	no|down	Pabpc4l
1341	yes|up	no|up	Adap1
1342	yes|up	no|up	Ighv6-7
1343	yes|down	no|up	P4htm
1344	yes|down	yes|down	Npm2
1345	yes|down	no|up	Pcdhb16
1346	yes|up	no|down	Ces2f
1347	yes|down	no|down	Ddo
1348	yes|down	no|down	Tekt3
1349	yes|down	no|up	Cacybp
1350	yes|down	no|down	mt-Nd2
1351	yes|up	no|up	Gm38091
1352	yes|down	yes|up	Gm6012
1353	yes|up	no|down	Gm2396
1354	yes|down	no|up	Gm47483
1355	no|up	yes|down	Gm5182
1356	yes|down	no|no test	Gm43798
1357	yes|up	no|down	Cd177
1358	yes|up	no|down	Gm7281
1359	yes|up	no|down	Gm8459
1360	yes|up	no|up	Saa4
1361	yes|up	no|down	Trim30b
1362	yes|down	yes|up	Atp6v1b1
1363	yes|down	no|up	Gm44215
1364	yes|up	no|up	Ell2
1365	yes|down	no|up	Aspg
1366	yes|down	no|up	Gm42653
1367	yes|down	no|up	B230303O12Rik
1368	yes|down	no|up	Gm20236
1369	yes|down	yes|up	Pou3f3
1370	yes|up	no|down	Xylt1
1371	no|up	yes|down	Gm30551
1372	yes|up	no|down	Tmc5
1373	yes|up	no|down	Gm35279
1374	yes|down	no|down	Gm26509
1375	yes|up	no|up	Mymk
1376	yes|down	no|down	Lctl
1377	yes|up	no|up	Zwilch
1378	yes|down	no|up	A930012L18Rik
1379	yes|down	no|down	Chia1
1380	yes|down	yes|up	Nkx2-5
1381	yes|up	no|up	Eaf2
1382	yes|up	no|up	Iglc3
1383	yes|down	no|up	Dact3
1384	yes|down	no|down	Daw1
1385	yes|down	no|down	Gpr21
1386	yes|down	no|up	Cdh22
1387	yes|down	no|up	Myrf
1388	yes|down	no|no change	Gm15575
1389	yes|up	no|down	Tff2
1390	yes|up	no|up	AC132444.1
1391	yes|up	no|up	Kifc1
1392	no|up	yes|down	Pitx1
1393	yes|down	no|down	Glp1r
1394	yes|up	no|up	H2-Q7
1395	yes|down	no|up	Marchf2
1396	yes|down	no|down	Gm45665
1397	yes|up	no|down	Gm20362
1398	yes|down	no|down	Gm2415
1399	yes|down	no|up	Wfikkn2
1400	yes|up	no|up	Gm15326
1401	yes|down	no|up	Slc38a3
1402	yes|down	no|up	Rassf1
1403	yes|down	no|down	Cacna2d2
1404	yes|down	no|up	Tmem35a
1405	yes|up	no|up	Fa2h
1406	yes|down	yes|up	Gm5619
1407	yes|down	no|down	Macrod1
1408	yes|down	no|up	Myo6
1409	yes|up	no|down	Ighv7-3
1410	yes|up	no|down	Ighv7-2
1411	yes|down	no|up	Upk2
1412	yes|down	no|up	Paxbp1
1413	yes|up	yes|up	Ighv4-1
1414	yes|up	no|down	Dio2
1415	yes|down	no|up	1700034H15Rik
1416	yes|up	no|down	Lilrb4a
1417	yes|down	no|up	Axin2
1418	yes|down	no|up	9330175M20Rik
1419	yes|down	no|down	Gm14327
1420	yes|down	no|up	Unc13b
1421	yes|down	no|up	Zfp2
1422	no|down	yes|up	Rpl17-ps5
1423	yes|down	no|up	Zkscan3
1424	yes|down	no|up	Paip2
1425	yes|down	no|no test	Gm8616
1426	yes|up	yes|down	Gm7049
1427	yes|up	no|down	Gm36756
1428	yes|down	no|up	Azgp1
1429	yes|down	no|down	9530026P05Rik
1430	yes|down	no|up	4930448E22Rik
1431	yes|down	no|down	Gm26736
1432	yes|down	no|down	Nat8
1433	yes|down	no|down	D430036J16Rik
1434	yes|up	no|up	Pml
1435	yes|down	no|down	Slc5a12
1436	yes|up	no|down	Pik3r5
1437	yes|down	no|up	Myh10
1438	yes|down	no|up	Ntn1
1439	yes|up	no|down	Duoxa2
1440	yes|up	no|down	Duoxa1
1441	yes|up	no|down	Samsn1
1442	yes|up	no|down	Ccl4
1443	yes|up	no|down	Muc4
1444	yes|down	no|up	Trim12a
1445	yes|down	yes|up	Apobec2
1446	yes|up	no|down	Abcb11
1447	yes|down	no|down	Gm49207
1448	yes|up	no|down	Adgre1
1449	yes|down	no|up	Smim38
1450	yes|up	no|up	Igkv6-14
1451	no|down	yes|up	Tmem151b
1452	yes|up	no|up	Gm8890
1453	yes|down	no|no test	Gm16163
1454	yes|down	no|up	Cmc4
1455	yes|down	no|down	Tgfa
1456	yes|up	yes|down	Gm16541
1457	yes|down	no|down	Bbs1
1458	yes|down	no|down	A530013C23Rik
1459	yes|down	no|up	Ccnt2
1460	yes|down	no|down	Lratd1
1461	yes|down	no|up	Angpt1
1462	no|down	yes|up	BC021767
1463	yes|down	yes|down	Rapgef4os2
1464	no|up	yes|down	Wdr49
1465	yes|down	no|up	Gulp1
1466	yes|up	no|down	Gm39321
1467	yes|down	no|down	Gm44610
1468	yes|up	no|up	Klhl6
1469	no|down	yes|up	Gm44860
1470	yes|down	no|up	Trib2
1471	yes|down	no|down	Rasef
1472	yes|down	no|up	Gm45867
1473	yes|down	no|up	Igf2
1474	yes|down	no|up	Gja3
1475	yes|down	no|no test	Kncn
1476	yes|down	no|up	Klb
1477	yes|down	no|up	Faddos
1478	yes|down	no|up	Cckar
1479	yes|up	no|down	Tbc1d14
1480	yes|up	no|up	Gm15452
1481	yes|up	no|down	Znf41-ps
1482	yes|up	no|down	Psap
1483	yes|down	no|up	Tmem109
1484	yes|down	no|down	Eps8l2
1485	yes|up	no|down	Rhd
1486	yes|up	no|up	Mybl2
1487	yes|down	yes|up	Lmntd2
1488	yes|up	no|down	Cd300a
1489	yes|down	no|up	Tspan8
1490	yes|up	no|up	Zfp981
1491	yes|down	no|up	Pde4d
1492	yes|down	no|down	Gm48128
1493	yes|down	no|up	Dimt1
1494	yes|down	no|up	Jmy
1495	yes|up	no|up	Depdc1b
1496	yes|up	no|up	Syngr1
1497	yes|down	no|down	Wdr66
1498	yes|up	no|up	Rhof
1499	yes|down	no|up	4930503L19Rik
1500	yes|up	no|down	Apobr
1501	yes|down	no|up	Tmem108
1502	yes|down	no|up	Bex2
1503	yes|down	no|up	Nmnat2
1504	no|down	yes|up	A130006I12Rik
1505	yes|up	no|down	AC132444.2
1506	yes|up	no|up	Mcm5
1507	yes|up	no|down	Bin2
1508	yes|up	no|up	Rab7b
1509	yes|up	no|down	Mrgpra2a
1510	yes|up	no|up	Npffr2
1511	yes|down	no|up	Plxdc2
1512	yes|down	no|down	Scgb1c1
1513	yes|down	no|up	Plppr3
1514	yes|down	no|up	Sgcg
1515	yes|down	yes|up	Gm5940
1516	yes|down	no|up	Nkx6-1
1517	yes|down	no|down	Golga7b
1518	yes|down	no|down	Gm43823
1519	yes|up	yes|down	Gm31763
1520	yes|down	no|no change	Gm15899
1521	yes|down	no|no change	Gm19409
1522	yes|down	no|no change	Fancd2os
1523	yes|down	no|up	Jcad
1524	yes|down	no|up	Ppp3r2
1525	yes|down	no|up	Pcdhb18
1526	no|no test	yes|up	Vmn2r76
1527	no|up	yes|up	Trav8n-2
1528	yes|down	no|up	Gm35330
1529	no|no change	yes|up	Trav4-2
1530	yes|down	no|up	Gm35339
1531	yes|down	no|up	Cyp2f2
1532	yes|down	no|up	Gm17825
1533	yes|down	no|up	Zfp467
1534	yes|down	no|down	Grin3b
1535	yes|up	no|down	Junb
1536	no|no change	yes|up	Gm10912
1537	yes|down	no|down	Bcas3os1
1538	yes|down	no|up	Srgap1
1539	yes|up	no|down	Plek
1540	yes|down	no|up	Flt3l
1541	yes|up	no|down	Elane
1542	yes|down	no|down	Fign
1543	yes|down	no|down	Ccdc153
1544	no|down	yes|up	Gm37696
1545	yes|down	yes|up	Gm10652
1546	yes|down	no|up	Tmcc3
1547	yes|up	no|up	Usp44
1548	yes|down	no|down	Kirrel3os
1549	yes|down	no|up	Zfp174
1550	no|up	yes|down	1700001P01Rik
1551	yes|up	no|down	Lcp1
1552	yes|down	no|up	Wnt5a
1553	yes|up	no|down	Lrrc63
1554	yes|up	no|down	Esd
1555	yes|down	no|up	Cacna2d3
1556	yes|up	no|down	Spata13
1557	yes|down	no|up	Marveld1
1558	yes|down	no|down	A430108G06Rik
1559	yes|down	no|down	Gm44103
1560	yes|down	no|up	Phlpp1
1561	yes|down	no|up	Snhg20
1562	yes|down	no|up	Snhg11
1563	yes|down	no|up	1700018L02Rik
1564	yes|down	no|up	Zfp965
1565	yes|down	no|up	Gm4724
1566	yes|down	yes|up	2210418O10Rik
1567	yes|up	no|down	Mxd1
1568	yes|down	no|down	Zfp968
1569	yes|down	no|up	Gm4631
1570	yes|up	no|up	Ect2
1571	yes|up	no|up	Gm12503
1572	yes|down	no|down	Prxl2c
1573	yes|down	yes|up	Gm13999
1574	yes|down	no|up	Tnik
1575	yes|up	no|down	Gm5559
1576	yes|down	no|up	Gypa
1577	yes|down	yes|up	Gm29397
1578	yes|down	no|down	Tekt4
1579	yes|down	no|up	Exph5
1580	yes|down	no|no test	Srrm3
1581	yes|down	no|up	Gm11837
1582	yes|down	no|up	Gm49486
1583	yes|down	no|up	Gm49795
1584	yes|up	no|up	Ccnb2
1585	yes|up	no|up	Ighv1-9
1586	yes|down	no|down	Gm12915
1587	yes|up	no|up	4930578N18Rik
1588	yes|up	yes|down	Tmprss11e
1589	yes|down	no|up	Adgrl3
1590	yes|up	no|up	Trim30a
1591	yes|down	no|down	Aloxe3
1592	yes|down	no|up	Cldn15
1593	yes|up	no|down	Gbp2b
1594	yes|down	no|down	Daam2
1595	yes|up	no|up	Cip2a
1596	yes|up	yes|down	Gm47205
1597	yes|down	no|up	Afap1l1
1598	yes|up	no|down	St18
1599	yes|down	no|no change	Gm48483
1600	yes|down	no|up	Fnbp1l
1601	yes|down	no|up	Hspb6
1602	yes|up	no|up	Gm14010
1603	yes|down	no|up	Vldlr
1604	yes|down	no|down	Slc8a3
1605	yes|up	yes|down	Abcg8
1606	yes|down	no|up	Smarca2
1607	yes|down	no|up	Kcnip3
1608	yes|down	no|up	Olfr1250
1609	yes|down	no|down	Tuba1a
1610	yes|down	no|up	Syt9
1611	yes|up	no|up	Car13
1612	yes|down	no|down	St8sia2
1613	yes|up	no|up	Oasl1
1614	yes|down	no|up	Mcoln3
1615	yes|down	no|up	Gm11696
1616	yes|down	no|up	Clec3b
1617	yes|down	no|up	Exosc7
1618	yes|down	no|down	Slc25a2
1619	yes|down	no|up	Ano5
1620	yes|down	no|up	Dlc1
1621	yes|down	no|up	Rem1
1622	yes|down	no|up	Soga1
1623	yes|down	no|up	Gm6161
1624	yes|down	yes|up	Gm12840
1625	yes|down	no|up	Proc
1626	yes|down	no|up	Slfn5os
1627	yes|down	no|up	Gm5481
1628	yes|up	no|up	2510016D11Rik
1629	yes|down	no|up	Rab3b
1630	yes|down	no|up	Gm42583
1631	yes|up	no|down	Il1r2
1632	yes|up	yes|up	D5Ertd605e
1633	yes|down	no|down	C530043A13Rik
1634	yes|up	no|down	Plbd1
1635	yes|down	no|up	Art4
1636	yes|up	no|up	Gm26740
1637	yes|down	no|up	Vsig4
1638	yes|down	no|down	E030037K01Rik
1639	yes|up	no|down	2810429I04Rik
1640	yes|down	no|up	Pcolce2
1641	yes|up	no|up	Cd48
1642	yes|up	no|up	Igkv3-12
1643	yes|down	no|up	5730596B20Rik
1644	yes|down	no|down	Tsc22d3
1645	yes|down	no|up	Ltbp4
1646	no|up	yes|down	Sox30
1647	yes|down	no|no change	Gm47625
1648	yes|down	no|up	Ajuba
1649	yes|up	no|down	Slc7a3
1650	yes|down	no|down	D630029K05Rik
1651	yes|down	no|up	Rem2
1652	yes|down	no|up	Cdkl5
1653	yes|down	no|down	Lrch2
1654	yes|up	no|down	Gm5855
1655	no|down	yes|down	Gm45218
1656	yes|down	no|up	Tspan7
1657	yes|down	no|down	Htr1b
1658	yes|down	no|down	Mindy4
1659	yes|down	no|up	Gm19710
1660	yes|down	no|up	Gm43080
1661	yes|down	no|up	Gm42922
1662	yes|down	no|up	Gm45444
1663	yes|down	no|down	H3c15
1664	yes|down	yes|down	Gm12689
1665	yes|down	no|up	Gm4013
1666	yes|down	no|no test	Gm50252
1667	yes|up	no|up	Ctss
1668	yes|down	no|up	Gm12843
1669	yes|down	no|down	Camta1
1670	yes|down	no|up	Wnt3a
1671	yes|down	no|down	Nfe2l3
1672	no|down	yes|down	Gm45551
1673	yes|down	no|down	Asb14
1674	yes|down	no|up	Sfn
1675	yes|up	no|up	Trav6d-4
1676	yes|up	no|down	Gm8979
1677	yes|up	no|down	Ighv14-3
1678	yes|down	no|no change	Cnpy1
1679	yes|up	no|up	Ighv3-7
1680	yes|down	no|up	Sbds
1681	yes|up	no|down	Padi4
1682	yes|down	no|down	Ctxn1
1683	yes|up	no|up	Mmp3
1684	yes|down	no|no change	Gm37710
1685	yes|up	no|down	Gm28914
1686	yes|down	no|no change	Cyp2b19
1687	yes|up	no|down	Gm16160
1688	yes|down	no|down	Hsd11b1
1689	yes|up	yes|down	Psme2b
1690	yes|down	no|down	Gm12166
1691	yes|up	no|up	Mms22l
1692	yes|down	no|down	Spock3
1693	yes|up	no|up	9930111J21Rik1
1694	yes|down	no|up	Abca4
1695	yes|down	no|down	Gm47547
1696	yes|up	no|down	Gm46349
1697	yes|up	no|down	4930556H04Rik
1698	yes|down	no|up	Gm9889
1699	yes|up	no|up	A630001G21Rik
1700	yes|down	no|down	Armc2
1701	yes|down	no|up	Mcc
1702	yes|down	no|down	Gm4707
1703	yes|down	no|no change	Isl1
1704	yes|up	no|up	Cilp
1705	yes|up	no|down	Pglyrp4
1706	yes|down	no|up	Thbd
1707	yes|down	no|no change	Gm48958
1708	yes|down	no|up	Gm49284
1709	yes|down	no|up	Amigo1
1710	yes|down	no|up	Bmp5
1711	yes|down	no|up	Zfp438
1712	yes|down	no|up	Pde4a
1713	no|up	yes|up	Icam5
1714	yes|up	no|up	Ccne1
1715	yes|down	no|down	Olfm2
1716	yes|down	no|up	Mosmo
1717	yes|down	no|up	Mfap2
1718	yes|up	no|down	1600022D10Rik
1719	yes|down	no|down	AC154200.1
1720	yes|down	no|up	Fhit
1721	yes|down	no|down	Gstm6
1722	yes|down	no|up	Gm43050
1723	yes|down	no|down	Dusp27
1724	no|up	yes|down	Tmem86b
1725	yes|down	no|up	Rtn4rl1
1726	no|no change	yes|up	Gm43836
1727	no|down	yes|up	2010309G21Rik
1728	no|no change	yes|up	Gm42814
1729	no|up	yes|down	Ncan
1730	yes|up	yes|down	Ush1g
1731	yes|down	no|up	Slc25a42
1732	yes|down	yes|up	Gm9311
1733	yes|down	no|up	AU022754
1734	no|down	yes|up	Grm6
1735	yes|down	no|no test	Gm29542
1736	yes|down	no|up	Gm44189
1737	yes|down	no|up	Gm16211
1738	no|up	yes|down	Gm44067
1739	yes|down	no|up	Slc18a3
1740	yes|down	no|down	Pdzrn4
1741	yes|down	no|no change	H1f6
1742	yes|up	no|up	Ighv3-8
1743	yes|down	no|down	Gm19056
1744	yes|up	no|up	Ighv12-3
1745	yes|up	yes|up	Ighv6-3
1746	yes|up	yes|down	Ighv3-5
1747	yes|up	yes|down	Ighv13-2
1748	yes|up	no|up	Ighv3-6
1749	yes|down	no|up	Pbld1
1750	yes|down	no|down	4833413G10Rik
1751	yes|down	no|up	Tspan15
1752	yes|up	yes|down	Clca3b
1753	yes|down	no|up	Apbb1
1754	yes|down	no|up	Hyal2
1755	yes|down	no|down	Zmynd10
1756	yes|down	no|up	Wfdc6b
1757	yes|down	no|no change	Wfdc16
1758	yes|down	no|no test	Gm9701
1759	yes|down	no|up	Sema6d
1760	yes|down	no|up	Adam11
1761	yes|down	no|up	Fgf7
1762	yes|down	no|up	Gm2446
1763	yes|up	no|up	Gdf5
1764	yes|down	no|down	Adamts9
1765	yes|down	no|up	Prickle2
1766	yes|down	no|up	Gm43857
1767	yes|up	no|down	Atp1a3
1768	yes|down	no|no change	Gm37314
1769	yes|down	no|down	Gm37317
1770	yes|down	no|up	A330076H08Rik
1771	yes|down	no|down	Kcnma1
1772	yes|up	no|down	Dhrs9
1773	yes|down	no|down	Pirt
1774	yes|down	yes|up	Gm10297
1775	yes|down	no|down	Fam81b
1776	yes|down	no|down	Gm5069
1777	yes|down	no|down	Cdh16
1778	yes|down	no|up	Ces2e
1779	yes|up	no|down	Srm
1780	yes|down	no|up	D230025D16Rik
1781	yes|down	no|down	Epha2
1782	yes|down	no|down	Slc2a4rg-ps
1783	yes|down	no|no change	Gm13715
1784	yes|down	yes|down	C230035I16Rik
1785	yes|down	no|down	Gm12744
1786	yes|up	no|up	Slc7a5
1787	yes|down	no|no change	Gm31251
1788	yes|down	no|up	Immp2l
1789	yes|down	no|up	Gm37320
1790	yes|down	no|no test	Gm37321
1791	yes|down	yes|up	2510017J16Rik
1792	yes|down	no|no change	1700016J18Rik
1793	yes|down	no|up	5730409E04Rik
1794	yes|up	no|down	Speer4c
1795	yes|up	yes|down	Pnpla1
1796	yes|down	no|up	Gm10570
1797	yes|up	no|down	Aoah
1798	yes|up	no|down	Gm8010
1799	yes|down	no|up	Sh3d21
1800	no|down	yes|down	Gm14296
1801	yes|down	no|down	Gm36989
1802	yes|down	no|down	Spag6l
1803	yes|down	no|up	Gm13988
1804	yes|down	no|up	Pam
1805	no|no change	yes|up	Gm42635
1806	yes|down	no|up	Zfp711
1807	yes|down	no|down	Stpg1
1808	yes|down	no|up	Sap30l
1809	yes|up	no|up	Csmd2
1810	no|down	yes|down	Gm4875
1811	yes|down	no|up	Zbtb8a
1812	no|down	yes|down	Ap3s1-ps2
1813	yes|up	no|down	Gm10359
1814	yes|up	no|up	Gm32089
1815	yes|down	no|no change	Myh1
1816	yes|up	no|down	Gm29216
1817	yes|up	no|up	Parvg
1818	yes|down	no|up	Parvb
1819	yes|up	no|down	Smc1b
1820	yes|down	no|up	Upk3a
1821	yes|down	no|up	Gm43079
1822	no|no test	yes|up	Gm43590
1823	yes|down	no|up	Gm42940
1824	yes|down	no|down	A530083M17Rik
1825	yes|down	no|down	Wnt4
1826	yes|up	no|up	Adgrf3
1827	yes|down	no|up	Gm42929
1828	yes|up	yes|down	Tmem238l
1829	yes|up	no|down	Gm14267
1830	yes|down	no|up	Tgm4
1831	yes|up	yes|down	Serpinb12
1832	yes|down	no|up	Nrgn
1833	yes|up	no|down	Spi1
1834	yes|down	no|up	Krt79
1835	yes|down	no|down	Rassf10
1836	yes|down	no|up	Acvr2b
1837	yes|up	no|up	Slamf8
1838	yes|down	no|up	Hilpda
1839	yes|up	yes|down	B430212C06Rik
1840	yes|down	no|no change	Gm11581
1841	yes|up	no|down	Ighv1-34
1842	yes|down	no|down	C030014I23Rik
1843	yes|down	no|up	Gm16140
1844	yes|down	no|no test	Gm11282
1845	yes|down	no|up	Hace1
1846	yes|down	no|down	Reep6
1847	yes|up	no|up	Prr11
1848	yes|down	no|up	Fbxl21
1849	yes|down	no|up	Gm13816
1850	yes|down	yes|up	Gm15411
1851	yes|down	no|up	4930553P18Rik
1852	yes|down	no|down	1110028F11Rik
1853	yes|up	no|down	Relt
1854	yes|down	no|up	Astn2
1855	yes|up	no|up	Pappa
1856	yes|up	no|down	Ipcef1
1857	yes|up	no|up	Trav6n-6
1858	yes|down	no|no change	H2-M6-ps
1859	yes|down	no|down	Gm16016
1860	yes|down	no|up	Gm8956
1861	yes|up	no|up	Aunip
1862	yes|up	no|up	Igha
1863	yes|down	no|up	Gm45528
1864	yes|up	no|up	Dock2
1865	yes|down	no|down	Slc1a4
1866	yes|up	no|down	Moxd1
1867	yes|up	no|up	Mmp27
1868	yes|down	no|up	Olfr1039
1869	yes|down	no|up	Adamts5
1870	yes|down	no|up	Slc2a4
1871	yes|down	no|up	Adamts1
1872	yes|up	no|down	Slc7a11
1873	yes|up	no|down	Cpvl
1874	yes|up	yes|down	Gm13748
1875	yes|down	no|down	Chad
1876	yes|up	no|down	Cd300c2
1877	yes|down	no|up	Cxxc4
1878	yes|down	yes|up	Gm11973
1879	no|down	yes|down	BC024139
1880	yes|down	no|up	Gm44440
1881	yes|up	no|down	Timp1
1882	yes|up	no|up	Sgo1
1883	no|no change	yes|up	Gm12925
1884	no|down	yes|up	Lipo2
1885	yes|down	no|up	Lonrf2
1886	yes|down	no|up	Cox6b2
1887	yes|down	no|up	Ptpn14
1888	yes|down	no|up	Zfp503
1889	yes|up	yes|down	Ighv1-63
1890	yes|up	no|down	Ighv2-6
1891	no|up	yes|down	Gm28187
1892	yes|down	yes|up	Gm26920
1893	yes|down	no|up	Panx2
1894	yes|down	no|down	Gm5751
1895	yes|down	no|down	Mex3b
1896	yes|up	no|down	Rhog
1897	yes|down	no|up	Gm10602
1898	yes|down	no|down	C130021I20Rik
1899	yes|down	no|up	Ttpa
1900	yes|down	no|up	Rora
1901	yes|up	no|up	Cdkn3
1902	yes|down	no|no test	Vmn2r8
1903	yes|down	no|up	Gm46378
1904	yes|down	no|up	Gm17203
1905	yes|down	no|down	Fam92b
1906	yes|down	no|up	Atoh8
1907	yes|down	no|up	Kcnk2
1908	yes|down	no|up	Crym
1909	yes|down	no|down	Rgs22
1910	yes|down	no|up	Gm38102
1911	yes|down	no|up	Gm38103
1912	yes|down	no|down	Gm38104
1913	yes|up	no|down	Gm31814
1914	yes|up	no|up	Tbc1d10c
1915	yes|down	no|no test	Gm50490
1916	yes|up	no|down	Ighv2-5
1917	yes|up	no|up	Ighv1-5
1918	yes|up	no|down	Igkv10-94
1919	yes|up	yes|down	Gm28529
1920	yes|up	no|down	Slc28a2b
1921	no|no change	yes|up	Fam205c
1922	yes|down	no|up	Mid2
1923	yes|down	no|up	Gm3086
1924	yes|down	yes|up	Ncr1
1925	yes|up	yes|down	Serpinb5
1926	yes|up	yes|up	Erv3
1927	yes|down	no|up	Scube2
1928	yes|up	no|down	Tnfaip8
1929	yes|down	no|up	Ces1e
1930	yes|down	no|down	Pcdhga12
1931	yes|down	no|no test	Hoxd10
1932	yes|down	no|up	Ankrd10
1933	yes|down	no|down	Olfr456
1934	no|up	yes|up	Sh2d1a
1935	yes|up	no|down	Rab20
1936	yes|down	no|no change	Gm8126
1937	yes|down	no|up	Capn8
1938	yes|down	no|down	Scn3b
1939	yes|down	no|up	Eno3
1940	yes|up	no|down	Gm13337
1941	yes|down	no|down	Gm20219
1942	yes|down	no|up	Cep85l
1943	yes|up	no|down	Gm2792
1944	yes|down	no|down	Cidec
1945	yes|down	no|down	Ttll3
1946	yes|down	no|up	F630040K05Rik
1947	yes|down	no|up	9530036O11Rik
1948	yes|down	no|up	Cpne9
1949	yes|up	no|down	Gm26850
1950	yes|up	yes|down	Gm7107
1951	yes|down	no|up	Gm34678
1952	yes|down	no|down	Six1
1953	yes|up	no|down	Ighv5-15
1954	yes|down	no|down	Vmn2r114
1955	yes|down	no|up	Arhgef40
1956	yes|up	no|down	9230116L04Rik
1957	yes|up	no|down	Prr16
1958	yes|up	yes|down	Igkv8-18
1959	yes|up	no|down	Igkv8-21
1960	yes|up	yes|up	Igkv6-20
1961	yes|up	no|down	Igkv8-24
1962	yes|up	no|down	Igkv8-27
1963	yes|down	no|up	Olfr432
1964	yes|down	yes|up	Sult6b1
1965	yes|down	no|up	Fcgbp
1966	yes|down	no|down	Gm42927
1967	yes|down	yes|up	5430431A17Rik
1968	yes|down	no|up	Ptpdc1
1969	yes|down	no|up	Prss8
1970	yes|up	no|up	4930455G09Rik
1971	yes|down	no|down	Gm13563
1972	yes|down	no|down	Got1l1
1973	yes|up	no|down	Osr2
1974	yes|up	no|down	Inpp5d
1975	yes|down	no|down	Khdrbs3
1976	yes|down	yes|up	Igf2bp3
1977	yes|up	no|up	Gpnmb
1978	yes|down	no|down	Tra2a
1979	yes|up	no|up	Cdt1
1980	yes|down	no|down	Runx1t1
1981	yes|down	no|up	Alms1-ps2
1982	yes|down	no|down	Bcl2l2
1983	yes|down	no|down	Zfp114
1984	yes|down	no|up	Gm8935
1985	yes|down	no|up	Klf4
1986	yes|down	no|up	Zfp85
1987	yes|down	no|up	Megf6
1988	yes|down	no|up	Rab38
1989	yes|down	no|up	Olfr1028
1990	yes|down	no|up	Nrbp2
1991	yes|down	no|up	Nynrin
1992	yes|down	no|up	Galr2
1993	yes|up	no|up	Myo5a
1994	yes|down	no|up	Rbm20
1995	yes|up	no|up	Slc41a2
1996	yes|down	no|up	Olfr1372-ps1
1997	yes|down	no|up	Ecm2
1998	yes|down	no|up	Olfr1336
1999	yes|up	no|down	Gm6377
[truncated: 7,675 more rows]

## Sheet: Sheet3
No.	Model_vs_Control	QJHTD_vs_Model	Gene name
1	yes|down	no|down	Pnck
2	yes|down	yes|up	A130012E19Rik
3	yes|up	no|up	AL935121.1
5	yes|up	no|down	Gm43138
6	yes|up	no|down	Raet1e
7	yes|down	no|up	Gm45592
8	yes|down	no|down	Lgals2
9	yes|up	no|up	Stard5
10	yes|down	no|no test	Gm42375
11	yes|down	no|up	Gm7882
12	yes|down	no|no test	Gm19967
13	yes|up	no|down	Gm44851
14	yes|down	no|up	Lrp3
15	yes|down	yes|up	Gm9899
16	yes|down	no|down	Arhgap5
17	yes|up	no|down	Gm10863
18	yes|up	no|up	Reln
19	yes|up	no|up	Mybph
20	yes|up	no|up	Mcoln2
21	yes|down	no|up	Ahnak
22	yes|up	no|down	Nlrp1a
23	yes|up	no|up	Atp6v0d2
24	yes|down	no|up	Cdk10
25	yes|down	no|up	Klf9
26	yes|up	yes|down	Fgg
27	yes|down	no|up	Gm44044
28	yes|down	no|up	Alpk3
29	yes|down	no|up	Gm49069
30	yes|down	no|up	Ackr2
33	yes|down	no|up	Gm28192
34	yes|up	no|up	Cst7
35	yes|down	no|down	P4ha1
36	yes|up	no|down	Zp3
37	yes|down	no|up	1810010H24Rik
38	yes|up	no|up	Gm4070
39	yes|down	yes|up	Gm48840
40	yes|up	no|down	Igkv3-5
41	yes|up	yes|up	Igkv3-9
42	yes|down	no|up	Gm50241
43	yes|down	no|no change	Gm40639
44	yes|down	no|up	Zfp354a
45	yes|down	no|down	Tgm3
46	yes|down	no|up	Tstd1
47	yes|up	no|up	F830016B08Rik
48	yes|down	no|down	Bcan
49	yes|up	no|up	Cpxm1
50	yes|down	no|down	Prr36
51	yes|up	no|down	Sectm1b
52	yes|down	no|down	Gm36377
53	yes|down	no|up	Osbpl5
54	yes|down	no|up	Gm20383
55	yes|down	no|down	Nrn1l
56	yes|down	no|up	Skida1
57	yes|up	no|up	Iigp1
58	yes|down	no|up	Ckb
59	yes|up	no|down	Ifngr2
60	yes|up	no|down	Gbp11
61	yes|down	no|up	Gm28539
62	yes|down	no|down	Gm16072
63	yes|up	yes|down	Lhx8
64	yes|down	no|up	Frmd6
65	yes|down	no|no change	Gm10421
66	yes|down	no|up	1500002C15Rik
67	yes|down	no|down	Olfr775
68	yes|down	no|up	Gm50205
69	yes|up	no|up	Gm8897
70	yes|down	yes|down	Dner
71	yes|up	no|up	Kif15
72	yes|down	no|up	Pcsk1
73	yes|up	no|up	AC125149.3
74	yes|down	no|up	Gm47467
75	yes|down	no|up	Gm49527
76	yes|up	no|down	Gm49731
77	yes|down	no|down	Rhobtb3
78	yes|down	no|down	Gm49474
79	yes|up	yes|down	Gm34084
80	yes|up	no|down	2210407C18Rik
81	yes|down	no|down	Cfap61
82	yes|down	no|up	Pabpc1l2b-ps
83	yes|down	no|up	Hoxb3os
84	yes|up	no|down	Slc13a2
85	yes|up	no|down	Mirt2
86	yes|down	no|no change	Gm38042
87	yes|down	no|up	Gm16071
89	yes|down	no|up	A730063M14Rik
90	yes|down	no|up	Gm11263
91	yes|down	no|down	9430025C20Rik
92	yes|down	no|up	Des
93	yes|down	no|down	Tmem28
94	yes|up	no|up	Gm13571
95	yes|up	no|down	Csf2rb
96	yes|down	no|up	Dnajb2
97	yes|up	no|down	Slc23a3
98	yes|up	no|down	Csf2rb2
99	yes|up	no|down	Ncf4
100	yes|up	no|up	Nfasc
101	yes|down	no|up	Gm16982
102	yes|down	no|up	Klhl5
103	yes|down	no|up	Klf15
104	yes|down	no|down	Chchd6
105	yes|down	no|up	Myl3
106	yes|up	no|up	Trf
107	yes|up	no|down	Nfil3
108	yes|up	no|up	H2-Q6
109	yes|up	no|up	H2-T-ps
110	yes|up	no|up	H2-Bl
111	yes|up	no|up	Gm6034
112	yes|up	yes|down	Trim10
113	yes|up	no|up	Gm8909
114	yes|up	no|up	Gm10499
115	yes|up	no|up	Sytl3
116	yes|up	no|down	Bdkrb1
117	yes|up	no|up	Izumo1r
118	yes|down	no|up	Alox12
119	yes|down	no|down	Plp1
120	yes|down	no|up	Arvcf
121	yes|up	no|up	Csmd1
122	yes|down	no|up	Acyp2
123	yes|down	no|no change	Ubap1l
124	yes|down	no|up	Gm44249
125	yes|down	yes|up	Gm45709
126	yes|down	no|up	Gm45767
128	yes|down	yes|up	Trim54
129	yes|up	yes|down	Gm10109
130	yes|up	no|down	Pgk1
131	yes|down	no|up	Trdc
132	yes|down	no|down	Mpz
133	yes|down	yes|up	Msantd1
134	yes|up	no|up	Trac
135	yes|up	no|up	Islr2
136	yes|up	no|down	Draxin
137	yes|down	no|up	Nefm
138	yes|down	no|down	Gm13341
139	yes|down	no|down	Adam7
140	yes|down	no|up	Gm22009
141	yes|down	no|down	Wdr54
142	yes|down	no|up	Slc22a23
143	yes|up	no|down	Psd4
144	yes|down	no|down	Efcab10
145	yes|down	no|down	Gm12940
147	yes|down	no|up	Atp6v1c2
148	yes|down	no|down	2610507I01Rik
149	yes|down	no|up	Cpeb1
150	yes|down	no|up	Gm50242
151	yes|up	no|down	Pla2g2e
152	yes|down	no|up	2410004I01Rik
153	yes|up	no|down	Hpgds
154	yes|up	no|down	Clec5a
155	yes|up	no|up	Mad2l1
156	yes|down	no|down	Prdm5
157	yes|down	no|up	Il17re
158	yes|up	no|down	Ly6g
159	yes|down	no|up	6030445D17Rik
160	yes|up	yes|down	Gm16556
161	yes|up	no|up	Ly6i
162	yes|up	no|up	Ly6c2
163	yes|down	no|no test	Gm16029
164	yes|down	no|down	2510046G10Rik
165	yes|up	no|up	AC133103.6
166	yes|down	no|no change	n-R5s43
167	yes|up	no|down	Prss16
168	yes|up	no|down	Camp
169	yes|down	no|up	Cct6b
170	yes|up	no|up	Cd5l
171	yes|up	yes|up	Ifi209
172	yes|down	yes|up	Duxbl1
173	yes|down	no|up	Arsj
174	yes|down	no|up	Magi3
175	yes|up	no|down	Ninj1
176	yes|down	no|up	Gm24327
177	yes|down	yes|up	Rflna
178	yes|down	no|up	A830008E24Rik
179	yes|down	no|no change	Gm20492
180	yes|down	no|up	Prkce
181	yes|down	no|down	Nupr1l
182	yes|up	no|up	Gm20427
183	yes|up	no|up	Ncapg2
184	yes|up	no|up	Ankrd34b
186	yes|down	no|up	2610027K06Rik
187	yes|down	no|up	Gm16364
188	yes|down	no|down	Cetn4
189	yes|down	no|down	Cachd1
190	yes|down	no|down	2610528J11Rik
191	yes|up	no|up	5430427O19Rik
192	yes|up	no|down	Gk
193	yes|up	no|down	Platr6
194	yes|down	no|down	Hapln1
195	yes|up	no|up	Vcan
196	yes|up	no|up	1700017B05Rik
197	yes|down	no|no change	9330171B17Rik
198	yes|down	no|down	Gipc2
199	yes|down	no|up	Fam219b
200	yes|down	no|up	Gm37494
201	yes|down	no|up	Gm9821
202	yes|down	no|up	A730089K16Rik
203	yes|up	no|down	Kdm4d
204	yes|down	no|up	Thrb
205	yes|down	no|up	Gm10638
206	yes|up	no|down	Etv4
207	yes|down	no|up	Nkiras1
208	yes|down	no|up	Nr1d2
209	yes|up	no|up	Mpo
210	yes|up	yes|down	Gm35215
211	yes|down	yes|up	Gm15587
212	yes|down	no|up	Msantd2
213	yes|up	no|down	Gm50022
214	yes|down	yes|down	Gm44645
215	yes|up	no|down	Clec4a1
216	yes|down	no|up	Mterf2
217	yes|up	no|down	Gm40638
218	yes|up	yes|down	Gm11827
219	yes|down	no|up	Prrt1
220	yes|down	no|up	Prkcg
221	yes|up	no|down	Nlrp12
222	yes|down	no|up	Gm42742
223	yes|down	yes|down	Leng1
224	yes|down	no|down	Gp6
225	yes|down	no|down	1700030C10Rik
226	yes|down	no|up	Dpyd
227	yes|up	no|up	Mif
229	yes|up	no|up	BE692007
230	yes|down	no|up	Zfp788
231	yes|down	yes|down	Abca12
232	yes|down	no|down	Foxc1
233	yes|down	no|up	Ccdc85a
234	yes|down	no|down	4933431K14Rik
235	yes|down	no|down	Gm20627
236	yes|down	no|up	Arhgef17
237	yes|down	yes|down	Gm9843
238	yes|down	yes|up	Tafa2
239	yes|down	no|up	Gm10687
240	yes|down	no|up	Atp8a1
241	yes|down	yes|up	Gm17597
242	yes|down	no|down	Armc3
243	yes|down	no|up	Esyt3
244	yes|down	no|up	C530008M17Rik
245	yes|down	no|down	Ampd1
246	yes|down	no|up	Gm32358
247	yes|down	no|no test	Nkx6-3
248	yes|down	no|down	Adipoq
249	yes|up	no|down	Lilr4b
250	yes|down	no|up	Cyyr1
251	yes|up	no|up	Kng1
252	yes|down	no|up	Acsf2
253	yes|down	no|down	Myo1h
254	yes|down	no|up	Sox4
255	yes|up	no|down	Ms4a4a
256	yes|down	no|no test	Mog
257	yes|down	no|up	Zscan2
258	yes|up	no|down	Sh3pxd2b
259	yes|down	no|down	Scgb3a2
260	yes|down	yes|up	Gm10044
261	yes|down	no|up	Myo18b
262	yes|down	no|up	BB123696
263	yes|down	no|no test	Gm5537
264	yes|down	no|down	Gss
265	yes|down	no|down	Gm44891
266	yes|down	no|down	Fsip1
267	yes|down	no|up	Ttn
268	yes|down	no|up	Slc23a2
269	yes|up	no|down	Wfdc21
270	yes|down	yes|up	A830082N09Rik
271	yes|down	yes|up	Gm3667
272	yes|up	no|down	Enthd1
273	yes|down	no|down	Gm27003
274	yes|up	no|down	St8sia6
275	yes|up	yes|down	Gm8752
276	yes|down	no|up	Dipk2b
278	yes|down	no|up	Neat1
279	yes|down	no|up	Usp29
280	yes|up	no|up	Gm47328
282	yes|down	no|down	Inca1
283	yes|down	no|down	Gm26621
284	yes|down	no|up	Gm48796
285	yes|up	no|up	A230028O05Rik
286	yes|down	no|up	Myct1
287	yes|down	no|up	Lrrc39
288	yes|up	no|down	Col11a1
289	yes|down	no|up	Gm37266
290	yes|down	no|up	Efnb1
291	yes|down	no|up	Stard8
292	yes|down	no|down	Ophn1
293	yes|down	no|up	St3gal2
294	yes|down	no|up	Gnao1
295	yes|down	no|down	Ttc25
296	yes|up	yes|down	Krt6b
297	yes|up	no|down	Soat2
298	yes|down	no|up	Csad
299	yes|down	no|down	Amhr2
300	yes|down	no|up	Igfbp6
301	yes|down	no|up	Oard1
302	yes|up	no|up	Pqlc3
303	yes|up	yes|up	Igkv4-51
304	yes|down	yes|up	Gm49165
305	yes|down	no|down	Gm3776
306	yes|down	no|up	Col8a2
307	yes|down	no|up	Hspe1
308	yes|down	no|up	Meox2
309	yes|down	no|up	Ryr3
310	yes|down	no|down	Gm43654
311	yes|down	no|up	Gm10030
312	yes|up	no|up	Speer1
313	yes|down	no|down	Ubxn11
314	yes|up	yes|up	Ighv1-50
315	yes|down	no|up	Maged2
316	yes|down	no|down	Adhfe1
317	yes|up	no|up	Mybl1
318	yes|down	no|down	Ppp1r42
319	yes|up	no|up	Igkv1-117
320	yes|up	no|down	Tnfsf9
321	yes|down	yes|up	H2bc13
322	yes|up	no|down	Atp8b4
323	yes|up	no|up	Ccl8
324	yes|down	no|up	Gm30978
325	yes|down	no|down	Oscp1
326	yes|down	no|up	Clec14a
327	yes|up	yes|up	Ifit2
328	yes|down	no|no change	Gm37268
329	yes|down	no|up	Gm27028
330	yes|down	yes|down	Gm10605
331	yes|down	no|down	Aldh1a1
332	yes|down	no|up	Gm12976
333	yes|up	no|up	Lrrc4
334	yes|down	no|no change	D830044D21Rik
335	yes|up	no|down	Gapt
336	yes|up	no|up	C1rb
337	yes|down	no|up	Tlx2
338	yes|down	no|up	Slc4a5
339	yes|down	no|no change	Gm45512
340	yes|down	no|up	Grin2c
341	yes|up	no|up	Igkv4-73
342	yes|up	no|up	Rab37
343	yes|up	no|up	Ccr3
344	yes|up	no|up	Fhl5
345	yes|up	no|up	Clca1
346	yes|down	no|up	Hhip
348	yes|up	no|down	Pla2g4c
349	yes|up	yes|down	Iglv2
350	yes|down	no|down	Dnah3
351	yes|up	no|down	Fpr2
352	yes|up	no|up	Bhlha15
353	yes|down	no|up	Gm31520
354	yes|down	no|up	Gm44220
355	yes|down	no|up	Gm20478
356	yes|up	no|down	Sprr2a1
357	yes|down	no|no change	Mrln
358	yes|down	no|up	Slc17a8
359	yes|down	yes|up	Epyc
360	yes|down	no|up	Rbbp9
361	yes|down	yes|up	Lrrc3b
362	yes|up	no|up	Snx5
363	yes|down	no|no change	Pcdha9
364	yes|up	no|up	Cyfip2
365	yes|down	no|up	Zrsr1
366	yes|down	no|up	Klkb1
367	yes|up	no|down	Lcp2
368	yes|down	no|down	Gm49493
369	yes|up	yes|up	2610300M13Rik
370	yes|up	no|up	Gm17322
371	yes|down	no|no change	Sox6os
372	yes|down	no|up	Phactr1
373	yes|down	no|down	Ankrd65
374	yes|down	no|up	A930004D18Rik
375	yes|down	no|up	Epb41l4aos
376	yes|down	no|no change	Vmn2r4
378	yes|down	no|down	Gm22068
379	yes|down	no|down	Otud7a
380	yes|down	no|up	AA474408
381	yes|up	no|up	Qpct
382	yes|down	no|up	Pdzd7
383	yes|up	no|up	Cyp1b1
384	yes|down	no|down	AI429214
385	yes|up	no|down	Ms4a8a
386	yes|down	no|up	Gm5936
387	yes|down	yes|up	Papolb
388	yes|down	no|no test	Zp1
389	yes|down	no|up	Mycn
391	yes|down	no|up	Ppp1r14a
392	yes|down	no|down	Septin2
394	yes|down	no|down	Ccdc114
395	yes|down	no|up	Gata5
396	yes|up	no|up	Jchain
397	yes|down	no|up	Fmo1
398	yes|up	yes|up	Gm32312
399	yes|down	no|down	Wdr27
400	yes|up	no|up	Gm34425
401	yes|down	no|up	Cdan1
402	yes|down	yes|up	Mapk4
403	yes|down	no|up	Fbxl12
404	yes|up	no|up	Zfp831
405	yes|down	no|up	Wdr86
406	yes|down	no|up	Hoxb6
407	yes|down	no|up	Ppp4r1l-ps
408	yes|down	no|down	Wnt9a
409	yes|down	no|up	Gm38708
410	yes|up	no|up	Mastl
411	yes|up	no|up	Il2ra
412	yes|up	no|down	Pfkfb3
413	yes|up	no|down	Gm26510
414	yes|up	no|down	Ncf2
415	yes|down	no|down	1110017D15Rik
416	yes|down	no|up	Gm9958
417	yes|up	no|up	H2-K2
418	yes|down	no|up	Coq8a
419	yes|down	no|up	Mill2
420	yes|up	no|down	Pde2a
421	yes|down	no|down	Enho
422	yes|down	no|up	Sfta3-ps
423	yes|down	no|down	Gm47031
424	yes|down	no|up	Myzap
425	yes|down	no|down	Gm47257
426	yes|down	no|down	Gm30165
428	yes|up	no|down	Has3
429	yes|down	yes|up	Gm8430
430	yes|down	no|no change	Gm44267
431	yes|down	no|no test	Gm43966
432	yes|down	no|up	Tmem240
433	yes|down	no|down	Pzp
434	yes|down	no|no change	Gm18722
435	yes|down	no|up	Fkbp4
436	yes|down	no|up	Tead4
437	yes|down	no|up	Tspan9
438	yes|up	no|down	Gm49364
439	yes|down	yes|up	Gm9937
440	yes|up	no|up	Slc36a3os
441	yes|up	no|down	Gm43661
442	yes|down	no|up	Gm42979
443	yes|down	no|up	Gm30961
444	yes|down	no|down	Pnldc1
445	yes|down	no|up	Pomgnt2
446	yes|down	no|no change	Ucn2
447	yes|down	no|up	Nckap5
448	yes|up	no|up	Gm13477
449	yes|down	no|up	Mical2
450	yes|up	no|up	Aox4
451	yes|up	no|down	Msrb1
452	yes|up	no|up	Dio3
453	yes|up	no|up	Sapcd2
455	yes|down	no|up	Nat8f3
456	yes|down	no|up	Spice1
457	yes|down	no|down	Tgfbr3
458	yes|up	no|up	Enam
459	yes|down	no|up	Bmp6
460	yes|down	no|no change	Amtn
461	yes|down	no|up	Dmpk
462	yes|down	no|down	4833427G06Rik
463	yes|down	no|up	2010204K13Rik
464	yes|down	no|up	S1pr1
465	yes|down	no|down	Ccdc184
466	yes|up	no|up	Mki67
467	yes|down	no|up	Zfp169
468	yes|down	no|up	Gm21781
469	yes|up	no|down	Ighv1-82
470	yes|up	no|up	Trav6-7-dv9
471	yes|down	no|up	Sema3a
472	yes|up	no|down	Smpdl3b
473	yes|down	no|down	Cfap57
474	yes|down	no|up	Syde2
475	yes|down	no|up	Magi1
476	yes|up	no|up	Ly6d
477	yes|down	no|up	Gm36936
479	yes|down	no|up	Robo2
480	yes|down	no|down	Ccn3
481	yes|down	no|up	Nav2
482	yes|down	no|up	Wnk2
483	yes|down	no|down	Rimbp2
484	yes|up	no|down	Misp
485	yes|down	no|up	Fmo5
486	yes|up	yes|down	Alox5
487	yes|up	no|up	Ifit1
488	yes|up	no|down	Hrh2
490	yes|down	no|up	Nrn1
491	yes|down	no|up	Adgrg6
492	yes|down	no|up	Ocln
493	yes|up	no|down	Gm48857
494	yes|up	no|up	Traip
495	yes|down	no|down	Kctd6
496	yes|up	no|up	Nlrc5
497	yes|down	no|up	Fam107a
498	yes|down	no|up	Ces1h
499	yes|down	no|up	2610008E11Rik
500	yes|down	no|up	Plpp1
501	yes|down	no|up	Zfp976
502	yes|down	no|up	Gm48504
503	yes|down	no|down	Slc16a12
505	yes|down	no|no change	Gm10048
506	yes|down	no|down	Tmem265
507	yes|up	no|up	Phgdh
508	yes|down	no|up	Aldh7a1
509	yes|down	no|up	Gper1
510	yes|up	no|up	Clgn
511	yes|down	no|up	Slc12a5
512	yes|up	no|up	Gm32401
513	yes|down	no|up	Pde8b
515	yes|down	no|down	Gm17029
516	yes|down	yes|up	Gm42735
517	yes|down	yes|down	Tspan2os
518	yes|down	no|no change	Gm42849
519	yes|down	no|up	Cd59b
520	yes|down	no|up	Ager
521	yes|down	no|up	C4a
522	yes|up	no|down	4930550L24Rik
523	yes|down	no|up	AC139131.1
524	yes|up	no|up	Gpr31c
525	yes|up	no|up	Rdh16f1
526	yes|down	yes|up	Gm11946
527	yes|up	yes|down	1600002D24Rik
528	yes|down	no|down	Dnah17
530	yes|down	no|up	Gm9392
531	yes|down	no|down	Gm12953
532	yes|down	no|up	Fkbp7
534	yes|down	no|up	Pdzd9
535	yes|down	no|up	Ppm1j
536	yes|down	no|up	Speg
537	yes|down	no|up	Ccdc8
538	yes|up	no|up	Dscc1
539	yes|down	no|up	Iqsec2
540	yes|down	no|up	Pde9a
541	yes|down	no|down	Slc22a3
542	yes|down	no|up	Tet1
543	yes|down	no|up	Rspo4
544	yes|down	no|up	Hjv
545	yes|down	no|up	Foxf2
546	yes|up	no|down	C130050O18Rik
547	yes|up	yes|down	4632433K11Rik
548	yes|up	yes|down	Gm7912
549	yes|down	no|down	Gm43598
550	yes|down	no|down	Myl12b
551	yes|down	no|up	1700023B13Rik
552	yes|down	no|down	Csgalnact1
553	yes|down	no|up	Macroh2a2
554	yes|up	no|up	Kbtbd12
555	yes|up	no|up	Ppa1
556	yes|down	no|up	1700008O03Rik
557	yes|up	no|down	2310002F09Rik
558	yes|down	no|up	Nap1l5
559	yes|down	no|up	Taf1a
560	yes|down	no|up	Map4k2
562	yes|down	no|down	Smim10l1
563	yes|down	yes|up	Gm5628
565	yes|up	no|up	Naglu
566	yes|up	no|down	Gm1966
567	yes|down	no|up	C030034L19Rik
568	yes|down	no|down	Gm4876
569	yes|up	no|up	Dusp2
570	yes|down	no|up	Nr1d1
571	yes|down	no|down	Omd
572	yes|down	no|no test	Gm16156
573	yes|down	no|up	Klhdc1
574	yes|up	no|down	Hdc
575	yes|down	no|up	Cacnb1
576	yes|down	no|no change	Gm15788
577	yes|down	no|no change	Asgr1
578	yes|down	no|up	Dlg4
579	yes|up	no|down	Sfxn5
580	yes|up	no|down	Ighv1-19
581	yes|down	no|down	Thap3
582	yes|down	no|down	Gm4017
583	yes|down	no|down	Syt10
584	yes|down	no|up	Adra2b
585	yes|up	no|down	Gda
587	yes|down	no|up	Rbpms
588	yes|up	no|up	Tcf19
589	yes|down	no|up	Mrvi1
590	yes|down	no|down	Magohb
591	yes|down	no|down	Gm26724
592	yes|down	no|up	Gm26725
593	yes|down	no|up	Gm9917
594	yes|down	no|up	9330111N05Rik
595	yes|up	no|down	Klra2
596	yes|down	no|up	Gm43366
597	yes|down	no|up	Dchs1
598	yes|down	no|no test	Gm43601
599	yes|down	no|down	Mblac2
600	yes|down	no|down	Rab4a
601	yes|down	no|up	Olfr986
602	yes|up	no|down	P2ry6
603	yes|down	yes|up	Gm48865
604	yes|down	no|up	Smad6
606	yes|up	no|up	Olfr1506
607	yes|down	no|up	Gm8098
608	yes|down	no|up	Cfap47
609	yes|up	no|down	Mt2
610	yes|up	no|down	Slc12a3
611	yes|up	no|down	Mt1
612	yes|up	no|up	Slamf9
613	yes|up	no|up	Ctla4
614	yes|up	no|up	Cd28
615	yes|down	no|down	Crhr2
616	yes|down	no|up	Tmem139
617	yes|down	no|up	Carf
618	yes|down	no|down	Dusp23
620	yes|down	no|up	Gm42732
621	yes|up	no|up	AC142112.1
622	yes|down	no|no test	Gm38066
623	yes|down	no|up	Tmem14a
624	yes|up	no|up	Msc
625	yes|down	no|down	Gm4956
626	yes|down	no|up	Gsta3
627	yes|down	no|up	Vstm5
628	yes|down	no|down	Kif21a
629	yes|down	no|up	Wasf3
630	yes|down	no|down	Acr
631	yes|down	no|down	Shank3
632	yes|down	no|down	Rabl2
633	yes|down	no|down	Cfap46
634	yes|down	no|no change	C130083A15Rik
635	yes|up	no|down	Cp
636	yes|up	no|down	Gm42141
637	yes|up	no|up	Gm49388
638	yes|down	no|up	Atp1a4
639	yes|up	no|up	Hist1h2br
640	yes|down	no|down	Endog
641	yes|up	no|up	Hist1h4m
643	yes|down	no|up	Sbk3
644	yes|up	yes|up	Igkv4-54
645	yes|down	no|no change	E130006D01Rik
646	yes|up	no|up	Igkv4-78
647	yes|down	no|up	Gm30371
648	yes|up	no|down	Gm20275
649	yes|down	no|down	Nme9
650	yes|down	no|down	Hepacam
651	yes|up	no|down	Pilra
652	yes|down	no|up	Clk4
653	yes|up	yes|down	A2ml1
654	yes|up	yes|down	Rnase2a
655	yes|up	no|down	Ccdc36
656	yes|down	no|down	Gm527
657	yes|down	no|up	Gm43847
658	yes|down	no|up	Spag4
659	yes|up	no|down	Ttc7
660	yes|down	no|up	Gucy2c
661	yes|down	no|up	Scarf1
662	yes|down	no|up	Yod1
663	yes|down	no|down	Ccdc42
664	yes|down	no|up	Trim67
665	yes|up	no|down	Piwil4
666	yes|up	no|up	Sp140
667	yes|down	no|up	Gm45322
668	yes|down	no|no change	Alx1
669	yes|down	no|down	Gm13375
670	yes|down	no|up	Pecam1
671	yes|up	no|up	Spag5
672	yes|up	no|up	Fndc9
673	yes|down	no|up	Art3
674	yes|down	no|up	Plvap
675	yes|up	no|down	Ppp1r3b
676	yes|down	no|up	Zc2hc1a
677	yes|down	no|down	Casc1
678	yes|down	no|up	Spr-ps1
679	yes|down	no|no change	Noto
680	yes|down	no|down	Col20a1
681	yes|down	no|up	Tspyl5
682	yes|down	no|down	Cfap157
683	yes|down	no|down	Rptoros
684	yes|up	no|down	Irgm2
685	yes|down	no|up	Dusp8
686	yes|up	yes|down	4930438A08Rik
687	yes|up	no|up	Ube2j1
688	yes|down	no|down	Lrrc51
689	yes|up	no|down	Gbp2
690	yes|down	no|down	2410137M14Rik
691	yes|down	no|down	Acsl1
692	yes|up	no|up	Gm2065
693	yes|up	no|down	Camk1g
695	yes|down	no|up	Igf2bp1
696	yes|up	no|down	Ighv1-11
697	yes|down	no|up	Il34
698	yes|down	no|down	Nek5
699	yes|down	no|down	Ankrd63
700	yes|down	no|up	Gm11627
701	yes|down	no|up	Clec9a
703	yes|down	no|up	F630042J09Rik
704	yes|down	yes|up	Gm45809
705	yes|down	no|up	Fez1
706	yes|down	no|up	Slc25a36
707	yes|down	no|up	Gm48040
708	yes|down	no|no test	Gm48603
709	yes|down	no|down	Gm38655
710	yes|down	no|down	Zcwpw2
711	yes|up	no|up	Chek1
712	yes|up	no|up	Gm47709
713	yes|up	no|down	Gm4131
714	yes|down	yes|up	Gm48494
715	yes|down	no|no change	Gm31063
716	yes|down	no|up	C1qtnf9
717	yes|down	no|up	Irx2
718	yes|up	no|up	Col1a1
719	yes|down	no|up	Hspb7
720	yes|down	no|up	5830444B04Rik
721	yes|up	yes|down	Gm12631
722	yes|down	no|up	9630028I04Rik
723	yes|down	no|up	Gm29863
724	yes|up	no|down	Casp4
725	yes|down	no|no change	Gm11991
726	yes|down	no|up	Pdgfb
727	yes|down	no|down	Klrg2
728	yes|down	no|no change	Gm3985
729	yes|up	no|down	Retnla
730	yes|down	no|up	Gm42688
731	yes|down	no|up	8030451A03Rik
732	yes|down	no|down	Gm49457
733	yes|down	no|up	Zfp266
734	yes|down	no|up	Gm7160
735	yes|down	yes|up	Dio3os
736	yes|down	no|down	Ebf2
737	yes|down	no|no change	Gm49477
738	yes|up	no|up	Gm29331
739	yes|down	no|down	Serpinc1
740	yes|down	no|down	Grtp1
741	yes|down	no|up	Pheta1
743	yes|down	no|up	Prss53
744	yes|down	no|up	Slc25a34
745	yes|down	no|up	Myh7
747	yes|down	no|up	Rps27rt
748	yes|down	no|down	Gm44597
749	yes|down	no|down	9530062K07Rik
750	yes|down	no|up	Pcyox1l
751	yes|up	no|down	Irak2
752	yes|down	no|no change	Gm11878
753	yes|down	no|up	AW047730
754	yes|up	no|down	Gm26520
755	yes|down	no|no change	Igf2os
757	yes|down	no|up	Rassf7
758	yes|down	no|no change	Tmcc3os
759	yes|up	yes|down	1110002J07Rik
761	yes|down	no|up	Gm26628
762	yes|down	no|down	Arhgef38
764	yes|down	no|up	Lmntd1
765	yes|down	no|up	Zfp647
766	yes|down	no|down	Sap25
767	yes|down	no|down	Asgr2
768	yes|down	no|down	Dennd2c
769	yes|down	no|down	Nkx6-2
770	yes|down	no|up	Pkia
771	yes|down	no|down	Acta1
772	yes|down	no|down	Dbndd1
773	yes|down	no|no change	Cd209g
774	yes|down	no|down	Gm15953
775	yes|up	yes|down	Gm13065
776	yes|down	no|up	Slc8a2
777	yes|down	no|up	Gm13703
778	yes|down	yes|up	Gm49272
779	yes|down	no|down	Gm12963
781	yes|down	yes|up	Bcas3os2
782	yes|down	no|up	4833408A19Rik
783	yes|down	no|down	Dusp19
784	yes|up	no|up	Itga4
785	yes|up	no|down	Tnfsf11
786	yes|up	no|up	Epsti1
787	yes|down	no|down	Tsc22d1
788	yes|down	no|up	Tdrd3
789	yes|down	no|down	Rgcc
790	yes|down	no|up	Txnrd3
791	yes|down	no|down	H3c14
792	yes|down	no|down	Plxna3
793	yes|up	no|down	Hck
794	yes|down	no|up	Gria1
795	yes|up	no|up	Gm36401
796	yes|down	yes|up	Gm6851
797	yes|up	no|up	Gm5547
798	yes|down	no|up	Gm38077
799	yes|up	no|down	Gm37691
800	yes|down	no|up	Lmod1
801	yes|down	no|up	D030047H15Rik
802	yes|down	no|down	Gm15912
803	yes|down	no|up	Denn2b
804	yes|down	no|up	Pard3b
805	yes|down	no|up	Trim66
806	yes|down	no|down	Stk33
807	yes|down	no|down	BC051019
808	yes|up	no|down	Pilrb2
809	yes|up	no|down	Lypd8
810	yes|up	no|down	Pilrb1
811	yes|up	yes|down	Gm15425
812	yes|down	no|down	Zbtb16
813	yes|down	no|down	Mpv17l
814	yes|down	no|up	Gnai1
815	yes|up	no|up	Stil
816	yes|down	no|down	Gm16559
817	yes|down	no|up	Gria4
818	yes|down	no|up	Kbtbd3
819	yes|down	no|down	Map3k6
820	yes|up	no|up	Sytl1
821	yes|down	no|up	Cyp4b1
822	yes|down	no|up	Tal1
823	yes|up	no|up	Susd3
824	yes|down	no|up	Aspn
825	yes|up	no|up	U90926
826	yes|down	no|down	1700102P08Rik
827	yes|down	no|down	Cdkl2
828	yes|up	no|down	Rilpl2
829	yes|down	no|up	Tbc1d19
830	yes|down	no|up	Tekt5
831	yes|down	no|no change	Gm15937
832	yes|down	no|up	Gm43609
833	yes|down	yes|up	Lef1os1
834	yes|down	no|up	Lgr6
835	yes|down	no|no test	4930404A12Rik
836	yes|down	no|down	Aqp11
837	yes|down	no|up	D3Ertd751e
838	yes|down	no|down	Hspa12a
839	yes|down	no|up	Caskin2
840	yes|down	no|up	Gm10524
842	yes|up	no|down	Gm47705
843	yes|down	no|no change	Gm17853
844	yes|down	no|no change	Olfr1238
845	yes|down	no|up	Sox18
846	yes|up	no|down	Evi2b
847	yes|down	no|up	Hcn1
848	yes|down	no|up	Fgf10
849	yes|down	no|up	Syn2
850	yes|down	no|down	Pawr
851	yes|down	no|up	Zhx3
852	yes|down	no|up	E130308A19Rik
853	yes|down	no|up	Hykk
854	yes|up	no|up	Dck
855	yes|down	no|down	Tll1
856	yes|up	yes|up	Gm6093
857	yes|down	no|no change	Gm48530
858	yes|down	no|down	Hmgcll1
859	yes|up	no|up	Ctsa
860	yes|up	no|down	Gm17641
861	yes|down	no|down	Gm3248
862	yes|up	yes|down	Gm12896
863	yes|down	no|up	A630052C17Rik
864	yes|down	no|up	Sox17
865	yes|down	no|up	Fbxo31
866	yes|down	no|no change	Gm15963
867	yes|up	yes|down	Gm29103
868	yes|down	no|down	Rp1
869	yes|down	no|up	Gm8337
870	yes|up	no|down	Zfp385a
871	yes|down	no|down	Ccdc24
872	yes|down	yes|up	Gm49801
873	yes|down	no|down	Lmo1
874	yes|down	no|up	Slc17a2
875	yes|down	no|up	Gm28050
876	yes|down	no|up	Mylk
877	yes|up	no|down	Hcls1
879	yes|down	no|no change	Gm14291
880	yes|down	no|up	Hdhd3
881	yes|up	no|up	Fcrla
882	yes|down	no|up	Cdip1
883	yes|down	no|down	Sox6
885	yes|down	no|down	Hspa1b
887	yes|down	no|down	Sirt1
888	yes|down	no|down	Sox11
889	yes|down	yes|up	Pjvk
890	yes|up	no|down	Rnf149
891	yes|down	no|up	Gm44763
892	yes|down	no|up	Syt17
893	yes|down	no|up	Zfp383
894	yes|down	no|up	Gpr182
895	yes|up	no|down	Cxcl2
896	yes|up	no|down	Serpinb2
897	yes|down	no|down	Fut9
898	yes|down	no|down	Gm9968
899	yes|down	no|down	Stip1
900	yes|up	no|up	Fermt3
901	yes|down	no|up	Gm37309
902	yes|up	no|down	Folh1
903	yes|down	no|up	Prkci
904	yes|down	no|down	Sipa1l2
905	yes|down	no|up	Dcaf12l1
906	yes|down	no|up	Gm17249
907	yes|down	no|down	Zranb1
908	yes|down	no|up	Sytl2
909	yes|down	no|down	Chordc1
910	yes|down	no|up	Cbx7
911	yes|down	no|up	Traf5
912	yes|down	no|up	Gm11266
914	yes|down	no|up	Angptl2
915	yes|down	no|up	Rab12
916	yes|up	no|up	Runx3
917	yes|down	no|up	Adamtsl5
919	yes|down	no|up	Zfp248
920	yes|up	no|down	Zfp993
921	yes|down	no|up	Lrrc24
922	yes|down	no|up	Stard9
923	yes|down	no|up	Zfp493
924	yes|down	no|down	Myrip
925	yes|down	no|up	Abca9
926	yes|down	no|up	Wwc2
927	yes|up	no|up	Dctd
928	yes|down	no|up	Kit
929	yes|down	no|down	Slc35d3
931	yes|up	no|down	1700071M16Rik
933	yes|down	yes|up	Gm8278
934	yes|down	no|up	Abca8a
935	yes|down	no|down	Gm49490
936	yes|up	no|up	Tedc1
937	yes|up	no|down	Gm49482
938	yes|down	no|down	Gabrr2
939	yes|down	no|down	Frs3
940	yes|up	yes|down	Gm8341
941	yes|up	no|up	C3ar1
943	yes|down	no|down	Lrrc36
944	yes|up	no|down	Lelp1
945	yes|down	no|no test	D130052B06Rik
946	yes|down	no|down	Gm14812
947	yes|up	no|down	Tbc1d9
948	yes|up	no|down	Zfp36
949	yes|down	no|down	Gm43814
950	yes|down	no|up	Prpf40b
951	yes|up	yes|down	Cstdc5
952	yes|down	no|down	Dhh
953	yes|up	no|down	Gm10354
954	yes|up	no|down	Stfa1
955	yes|down	no|up	Tlcd5
956	yes|down	no|up	Gm43800
957	yes|down	no|down	Clk1
958	yes|up	no|up	Sgo2a
959	yes|up	no|down	Akr1cl
960	yes|down	no|up	Casq1
961	yes|down	no|up	Agrp
962	yes|up	no|up	Ticam2
963	yes|up	no|down	Gm12250
964	yes|up	no|up	Gm10553
965	yes|up	no|down	Nxf2
966	yes|up	no|down	Cd300lf
967	yes|down	no|down	Cfap65
969	yes|down	yes|up	Gm44661
970	yes|down	no|down	Tmie
971	yes|up	no|down	Gm45705
972	yes|up	no|up	Slamf6
973	yes|down	no|up	Zfp763
974	yes|down	no|down	Gm31659
975	yes|up	no|down	Gadd45b
976	yes|down	no|no change	6720483E21Rik
977	yes|down	no|up	Gm15234
978	yes|up	no|down	Nfkbid
979	yes|down	no|up	Mecomos
981	yes|down	no|down	Gm3373
982	yes|up	no|up	Ighv12-1
983	yes|up	no|up	Tnfrsf18
984	yes|down	no|up	Usp27x
985	yes|down	no|up	Gm28040
986	yes|up	no|down	Rtn4rl2
987	yes|down	no|down	Hsph1
988	yes|up	yes|down	Gm22133
989	yes|down	no|up	Klhl38
990	yes|down	no|up	Ptk2
991	yes|down	no|down	Medag
992	yes|down	no|up	P3h2
994	yes|down	no|up	Gm45501
995	yes|down	yes|up	Rpl15-ps6
996	yes|down	no|down	Bbof1
997	yes|up	no|up	Gpr176
998	yes|down	no|down	Mgst1
999	yes|down	no|down	Gm20878
1000	yes|up	yes|up	Igkv3-1
1001	yes|up	no|up	Igkv3-2
1002	yes|down	yes|up	Gm16485
1003	yes|down	no|up	Crebzf
1004	yes|up	no|up	Ighv5-12
1005	yes|down	no|down	mt-Nd3
1006	yes|down	no|down	mt-Nd4
1007	yes|down	no|down	Gm42725
1008	yes|down	no|up	Akirin2
1009	yes|down	no|down	Lrrc43
1010	yes|down	no|down	Cfap206
1012	yes|down	no|up	Gm33280
1013	yes|up	no|up	Glt1d1
1014	yes|down	no|up	Gm36958
1015	yes|down	no|no test	Gm10344
1016	yes|down	yes|down	Pcdha11
1017	yes|up	no|up	Gm9888
1018	yes|down	no|down	Kcnt2
1019	yes|down	no|down	Map1b
1020	yes|up	no|up	Ighv1-86
1021	yes|down	no|up	1700020D05Rik
1023	yes|down	no|up	Gm44428
1024	yes|up	yes|down	Rnf224
1025	yes|down	no|no change	4933413C19Rik
1026	yes|down	no|up	Zfp968-ps
1027	yes|up	no|down	Gm32479
1028	yes|down	no|down	Gm671
1029	yes|down	no|no change	Defb42
1030	yes|down	no|up	Ccdc159
1031	yes|down	no|up	Gm12404
1032	yes|down	no|up	Gm28370
1033	yes|up	no|down	Zfand4
1035	yes|down	no|down	Kcna5
1036	yes|up	no|up	Gm45418
1037	yes|up	no|up	Igkv1-110
1038	yes|down	yes|up	Gm45464
1039	yes|down	no|up	Gm18194
1040	yes|down	no|down	Tmem232
1041	yes|down	no|up	Cyth3
1042	yes|down	no|down	Gm48600
1043	yes|down	no|up	Agbl4
1044	yes|up	no|down	Cyth4
1045	yes|up	no|down	Gm34544
1046	yes|down	no|up	Mcam
1047	yes|down	no|down	C230072F16Rik
1048	yes|down	no|up	Gm45141
1049	yes|down	no|up	Gm40841
1050	yes|down	no|up	Gm16477
1051	yes|up	no|down	AI413582
1052	yes|down	no|up	Gm16344
1053	yes|down	no|up	Adgra3
1054	yes|down	no|down	Cyp4f39
1055	yes|down	no|up	Tbx5
1056	yes|up	no|up	Ighv15-2
1057	yes|up	yes|down	4732465J04Rik
1058	yes|down	no|up	Ppp2r5b
1059	yes|up	yes|down	Ankrd22
1060	yes|down	no|up	Syp
1061	yes|down	no|down	Gm39094
1062	yes|down	no|up	Insyn2a
1063	yes|up	no|up	Lipn
1064	yes|up	no|down	Lipk
1065	yes|up	no|down	Bmerb1
1066	yes|down	no|up	Kcnh1
1067	yes|up	no|up	Kng2
1069	yes|up	no|up	Pacsin1
1070	yes|up	no|down	Nfam1
1071	yes|down	no|up	Hspb8
1072	yes|down	no|down	Disp3
1073	yes|up	no|up	Gm6455
1074	yes|up	no|up	Pafah1b3
1075	yes|up	no|down	Gm44369
1076	yes|up	no|up	Lmnb1
1077	yes|up	no|up	Gm43890
1078	yes|up	no|down	AC125149.2
1079	yes|down	no|up	Tdrd5
1080	yes|up	no|down	Fut4
1081	yes|down	no|down	Gm44053
1082	yes|down	no|down	Gm16933
1083	yes|down	no|up	H4c8
1084	yes|up	no|down	Syt12
1085	yes|down	no|up	2810433D01Rik
1086	yes|down	no|up	Gm11847
1087	yes|down	no|down	Galnt13
1088	yes|up	no|down	Scd1
1089	yes|up	yes|up	Peak1os
1090	yes|down	no|up	Agtr1b
1091	yes|down	no|up	Gzma
1092	yes|down	no|up	Gm6277
1093	yes|down	no|up	Gm45495
1094	yes|down	no|down	R74862
1095	yes|down	no|up	Sec14l3
1096	yes|down	no|up	Platr22
1097	yes|down	no|up	Slc17a7
1098	yes|down	no|down	Chrna3
1099	yes|down	no|no change	Hbq1a
1100	yes|down	no|up	Gm48512
1101	yes|down	no|down	Mn1
1102	yes|down	no|up	Gm47976
1103	yes|down	no|up	Gm48226
1104	yes|down	no|down	Ak7
1105	yes|up	no|down	Inhba
1106	yes|up	no|up	Lman1
1107	yes|down	no|up	Atp1b2
1108	yes|down	no|down	Chst5
1109	yes|down	no|down	Tmprss2
1110	yes|down	no|up	Bcar1
1111	yes|up	yes|up	Mx1
1112	yes|down	no|up	Greb1
1113	yes|down	no|up	Rnf152
1114	yes|up	no|up	Adamts12
1115	yes|down	no|up	Ckm
1116	yes|up	no|up	Bard1
1117	yes|up	no|up	Fn1
1118	yes|up	no|down	Olfr77
1119	yes|down	no|up	Xirp2
1120	yes|down	no|up	Slc9a5
1121	yes|up	no|up	Clu
1122	yes|up	no|up	Esco2
1123	yes|up	no|up	Pbk
1124	yes|down	no|down	Scara5
1125	yes|down	no|down	Dach1
1126	yes|down	no|down	Hmcn2
1127	yes|down	no|up	Adamtsl1
1128	yes|up	no|down	Adamts4
1130	yes|down	no|no test	Rit2
1131	yes|down	no|down	Pkp4
1132	yes|up	no|up	Phex
1133	yes|down	no|up	Tead1
1134	yes|down	yes|up	Gm49188
1135	yes|down	no|down	Gm9902
1136	yes|down	yes|up	Gm49394
1137	yes|down	no|down	Gm50136
1139	yes|down	no|no change	Jakmip3
1140	yes|down	no|up	Prdm16os
1141	yes|up	no|down	Itgb2
1142	yes|down	no|up	Gm38082
1143	yes|down	no|no change	Gm50402
1144	yes|down	no|down	Wdr63
1145	yes|down	no|down	Cfap70
1146	yes|down	no|down	Ncam1
1147	yes|down	no|down	Trpv3
1148	yes|down	no|up	Ajap1
1149	yes|up	no|down	Gm4795
1150	yes|up	no|down	Slc2a3
1151	yes|down	no|down	Gm13056
1153	yes|down	no|no change	Gm13524
1154	yes|down	no|up	Firre
1155	yes|down	no|down	Tekt2
1156	yes|down	no|down	Ago3
1157	yes|down	no|down	Tnnt3
1158	yes|down	no|down	D830025C05Rik
1159	yes|up	no|down	Akna
1160	yes|up	no|up	Fam169b
1161	yes|down	no|down	Ift81
1162	yes|down	no|down	Gm47258
1163	yes|up	no|up	Gm35154
1164	yes|down	no|down	Gm47155
1165	yes|up	no|up	Runx2
1166	yes|down	no|up	Shd
1167	yes|down	yes|down	Cdh26
1168	yes|down	no|down	Scn3a
1169	yes|down	no|up	Higd1b
1170	yes|down	no|no change	Gm43820
1171	yes|down	no|up	Zbtb10
1172	yes|up	no|down	Il6
1173	yes|down	no|up	Pramef12
1174	yes|down	no|up	Obscn
1175	yes|up	no|down	Tnfrsf1b
1176	yes|down	yes|up	Gm15542
1177	yes|down	no|up	Rgs7bp
1178	yes|up	no|down	Stkld1
1180	yes|up	no|up	Cenpk
1181	yes|down	yes|up	Zfp853
1182	yes|down	no|up	Gm29666
1183	yes|up	no|down	Mapkapk2
1184	yes|up	no|up	Il10
1185	yes|up	no|down	Il19
1186	yes|up	no|down	Gm14760
1187	yes|down	no|up	Txnip
1188	yes|down	no|no change	Gm48500
1189	yes|down	no|up	C230096K16Rik
1190	yes|down	no|down	Pwwp3b
1191	yes|up	no|down	Plekhs1
1192	yes|down	no|down	AA986860
1193	yes|down	no|up	Dyrk1b
1194	yes|down	no|down	2610307P16Rik
1195	yes|down	no|up	2310001K24Rik
1196	yes|down	no|up	Olfr1265
1197	yes|down	no|up	Gm47493
1199	yes|up	no|down	Coro2a
1200	yes|up	no|up	Col15a1
1201	yes|up	no|up	Ttc39c
1202	yes|down	no|up	Gpr137c
1203	yes|up	no|down	Tmprss4
1204	yes|up	no|down	Sephs2
1205	yes|up	no|up	Gm15848
1206	yes|down	no|up	Lamb2
1207	yes|down	no|up	A230072C01Rik
1208	yes|down	no|down	Cyp2j6
1209	yes|up	no|up	Lpo
1210	yes|up	no|up	Cdhr1
1211	yes|up	no|down	Vsir
1212	yes|up	no|up	Slc29a3
1213	yes|down	no|up	Slc16a7
1214	yes|down	yes|up	Klhl41
1215	yes|up	no|up	Sec24a
1216	yes|down	no|down	Glb1l2
1217	yes|down	no|up	Gm43481
1218	yes|down	no|down	Mpl
1219	yes|up	no|up	Tmem121
1220	yes|down	no|no change	AI593442
1221	yes|down	no|up	Trp53i13
1222	yes|down	no|up	Tek
1223	yes|up	no|down	Gm2606
1224	yes|up	no|down	Hsp90b1
1225	yes|up	no|down	Ighv10-1
1226	yes|down	no|up	Timp3
1228	yes|up	no|up	Ckap2l
1229	yes|down	no|up	Gm46658
1230	yes|down	no|up	Rtl8c
1231	yes|up	no|up	Gm12185
1232	yes|up	no|up	Apoa4
1233	yes|down	no|down	Mest
1234	yes|down	no|up	Slc25a47
1235	yes|up	no|down	Igkv9-124
1236	yes|down	no|down	Sgcd
1237	yes|up	no|down	Gm28981
1238	yes|up	yes|up	Etos1
1239	yes|down	no|down	Kctd2
1240	yes|up	no|down	Gal
1241	yes|down	no|up	Zfp867
1242	yes|down	no|up	Tnfsf12
1243	yes|down	no|down	Cdkn1c
1244	yes|down	yes|up	Atad3aos
1245	yes|down	no|up	Trim65
1246	yes|down	no|up	Carmn
1247	yes|down	no|up	4930426I24Rik
1248	yes|up	no|up	Gpr160
1249	yes|down	no|up	Tmem147os
1250	yes|up	no|up	Gm13822
1251	yes|down	no|up	Gm13883
1252	yes|down	no|up	A930029G22Rik
1253	yes|down	no|up	Nrxn2
1254	yes|up	no|up	Ighv9-3
1255	yes|down	no|down	4930509E16Rik
1256	yes|up	no|up	Ighv1-77
1257	yes|down	no|up	Rbm4b
1258	yes|down	no|up	Mtss2
1259	yes|up	no|up	Recql4
1260	yes|down	no|down	Ralyl
1261	yes|down	no|up	Plekhg5
1262	yes|down	yes|up	Nkx2-9
1263	yes|up	no|up	Vnn1
1264	yes|down	no|down	Rhpn2
1265	yes|down	no|down	Slc7a10
1266	yes|down	no|up	Zfp704
1267	yes|down	no|up	Tulp1
1268	yes|up	no|down	Arid5a
1269	yes|up	no|up	Pclaf
1270	yes|down	no|down	Gm32857
1271	yes|down	no|up	Kctd15
1272	yes|down	no|up	Prickle1
1273	yes|down	no|up	Myt1l
1274	yes|down	no|up	Gm48898
1275	yes|down	no|up	Ank1
1276	yes|down	no|down	Neto1
1277	yes|down	yes|up	9130017K11Rik
1278	yes|up	no|up	Ighv1-62-1
1279	yes|down	no|down	Sugct
1280	yes|up	no|up	Sfrp1
1281	yes|up	no|up	Dll3
1282	yes|down	no|up	Sdccag8
1283	yes|down	no|up	Gm5432
1284	yes|down	no|up	Peg13
1285	yes|down	no|down	Dennd6b
1287	yes|down	no|up	Slco1a4
1288	yes|down	no|up	Rftn2
1289	yes|down	no|up	Gm17354
1290	yes|down	no|up	Olfr457
1291	yes|down	no|down	Hoxaas2
1292	yes|down	no|down	Rtn1
1293	yes|down	no|up	Zcchc3
1294	yes|down	no|no change	Defb23
1295	yes|down	no|up	Ces1f
1296	yes|up	no|up	Ighv5-9-1
1297	yes|down	no|up	6030458C11Rik
1298	yes|down	no|up	Pdzd2
1299	yes|down	no|up	Slc22a17
1300	yes|down	yes|up	Tecrl
1301	yes|down	no|up	Tceal1
1302	yes|up	no|down	Gm9573
1303	yes|down	no|up	Sall2
1304	yes|down	no|down	Acer2
1305	yes|up	no|down	Dnajc22
1306	yes|down	no|up	St6galnac2
1307	yes|up	yes|down	Ighv3-4
1308	yes|up	no|down	Gm30541
1309	yes|down	no|up	2610206C17Rik
1310	yes|down	no|up	Gm26691
1311	yes|down	no|down	Gm36963
1312	yes|up	no|up	Gm7854
1313	yes|down	no|up	A330009N23Rik
1314	yes|up	no|down	Gm2539
1315	yes|up	no|up	Igkv8-28
1316	yes|down	no|no change	E030025P04Rik
1317	yes|down	no|down	Lrrc6
1318	yes|down	no|up	Adcy8
1319	yes|up	no|down	Sla
1321	yes|down	no|down	Auts2
1322	yes|up	no|up	Fam49b
1323	yes|up	no|down	Klk4
1324	yes|down	no|up	Olfr78
1325	yes|down	no|up	Zfp358
1326	yes|down	no|up	Gap43
1327	yes|down	no|up	Notch3
1328	yes|up	no|down	Cd84
1329	yes|down	no|up	Stox2
1330	yes|down	no|down	Gm6139
1332	yes|down	yes|up	Serpina1e
1333	yes|down	no|up	Gm45629
1334	yes|down	no|up	Aamdc
1335	yes|down	no|down	Rdh5
1336	yes|down	no|up	Zfp661
1337	yes|up	no|up	Mmp19
1338	yes|down	no|no change	Pnma2
1339	yes|down	no|up	Gm29683
1340	yes|down	no|down	Pabpc4l
1341	yes|up	no|up	Adap1
1342	yes|up	no|up	Ighv6-7
1343	yes|down	no|up	P4htm
1344	yes|down	yes|down	Npm2
1345	yes|down	no|up	Pcdhb16
1346	yes|up	no|down	Ces2f
1347	yes|down	no|down	Ddo
1348	yes|down	no|down	Tekt3
1349	yes|down	no|up	Cacybp
1350	yes|down	no|down	mt-Nd2
1351	yes|up	no|up	Gm38091
1352	yes|down	yes|up	Gm6012
1353	yes|up	no|down	Gm2396
1354	yes|down	no|up	Gm47483
1356	yes|down	no|no test	Gm43798
1357	yes|up	no|down	Cd177
1358	yes|up	no|down	Gm7281
1359	yes|up	no|down	Gm8459
1360	yes|up	no|up	Saa4
1361	yes|up	no|down	Trim30b
1362	yes|down	yes|up	Atp6v1b1
1363	yes|down	no|up	Gm44215
1364	yes|up	no|up	Ell2
1365	yes|down	no|up	Aspg
1366	yes|down	no|up	Gm42653
1367	yes|down	no|up	B230303O12Rik
1368	yes|down	no|up	Gm20236
1369	yes|down	yes|up	Pou3f3
1370	yes|up	no|down	Xylt1
1372	yes|up	no|down	Tmc5
1373	yes|up	no|down	Gm35279
1374	yes|down	no|down	Gm26509
1375	yes|up	no|up	Mymk
1376	yes|down	no|down	Lctl
1377	yes|up	no|up	Zwilch
1378	yes|down	no|up	A930012L18Rik
1379	yes|down	no|down	Chia1
1380	yes|down	yes|up	Nkx2-5
1381	yes|up	no|up	Eaf2
1382	yes|up	no|up	Iglc3
1383	yes|down	no|up	Dact3
1384	yes|down	no|down	Daw1
1385	yes|down	no|down	Gpr21
1386	yes|down	no|up	Cdh22
1387	yes|down	no|up	Myrf
1388	yes|down	no|no change	Gm15575
1389	yes|up	no|down	Tff2
1390	yes|up	no|up	AC132444.1
1391	yes|up	no|up	Kifc1
1393	yes|down	no|down	Glp1r
1394	yes|up	no|up	H2-Q7
1395	yes|down	no|up	Marchf2
1396	yes|down	no|down	Gm45665
1397	yes|up	no|down	Gm20362
1398	yes|down	no|down	Gm2415
1399	yes|down	no|up	Wfikkn2
1400	yes|up	no|up	Gm15326
1401	yes|down	no|up	Slc38a3
1402	yes|down	no|up	Rassf1
1403	yes|down	no|down	Cacna2d2
1404	yes|down	no|up	Tmem35a
1405	yes|up	no|up	Fa2h
1406	yes|down	yes|up	Gm5619
1407	yes|down	no|down	Macrod1
1408	yes|down	no|up	Myo6
1409	yes|up	no|down	Ighv7-3
1410	yes|up	no|down	Ighv7-2
1411	yes|down	no|up	Upk2
1412	yes|down	no|up	Paxbp1
1413	yes|up	yes|up	Ighv4-1
1414	yes|up	no|down	Dio2
1415	yes|down	no|up	1700034H15Rik
1416	yes|up	no|down	Lilrb4a
1417	yes|down	no|up	Axin2
1418	yes|down	no|up	9330175M20Rik
1419	yes|down	no|down	Gm14327
1420	yes|down	no|up	Unc13b
1421	yes|down	no|up	Zfp2
1423	yes|down	no|up	Zkscan3
1424	yes|down	no|up	Paip2
1425	yes|down	no|no test	Gm8616
1426	yes|up	yes|down	Gm7049
1427	yes|up	no|down	Gm36756
1428	yes|down	no|up	Azgp1
1429	yes|down	no|down	9530026P05Rik
1430	yes|down	no|up	4930448E22Rik
1431	yes|down	no|down	Gm26736
1432	yes|down	no|down	Nat8
1433	yes|down	no|down	D430036J16Rik
1434	yes|up	no|up	Pml
1435	yes|down	no|down	Slc5a12
1436	yes|up	no|down	Pik3r5
1437	yes|down	no|up	Myh10
1438	yes|down	no|up	Ntn1
1439	yes|up	no|down	Duoxa2
1440	yes|up	no|down	Duoxa1
1441	yes|up	no|down	Samsn1
1442	yes|up	no|down	Ccl4
1443	yes|up	no|down	Muc4
1444	yes|down	no|up	Trim12a
1445	yes|down	yes|up	Apobec2
1446	yes|up	no|down	Abcb11
1447	yes|down	no|down	Gm49207
1448	yes|up	no|down	Adgre1
1449	yes|down	no|up	Smim38
1450	yes|up	no|up	Igkv6-14
1452	yes|up	no|up	Gm8890
1453	yes|down	no|no test	Gm16163
1454	yes|down	no|up	Cmc4
1455	yes|down	no|down	Tgfa
1456	yes|up	yes|down	Gm16541
1457	yes|down	no|down	Bbs1
1458	yes|down	no|down	A530013C23Rik
1459	yes|down	no|up	Ccnt2
1460	yes|down	no|down	Lratd1
1461	yes|down	no|up	Angpt1
1463	yes|down	yes|down	Rapgef4os2
1465	yes|down	no|up	Gulp1
1466	yes|up	no|down	Gm39321
1467	yes|down	no|down	Gm44610
1468	yes|up	no|up	Klhl6
1470	yes|down	no|up	Trib2
1471	yes|down	no|down	Rasef
1472	yes|down	no|up	Gm45867
1473	yes|down	no|up	Igf2
1474	yes|down	no|up	Gja3
1475	yes|down	no|no test	Kncn
1476	yes|down	no|up	Klb
1477	yes|down	no|up	Faddos
1478	yes|down	no|up	Cckar
1479	yes|up	no|down	Tbc1d14
1480	yes|up	no|up	Gm15452
1481	yes|up	no|down	Znf41-ps
1482	yes|up	no|down	Psap
1483	yes|down	no|up	Tmem109
1484	yes|down	no|down	Eps8l2
1485	yes|up	no|down	Rhd
1486	yes|up	no|up	Mybl2
1487	yes|down	yes|up	Lmntd2
1488	yes|up	no|down	Cd300a
1489	yes|down	no|up	Tspan8
1490	yes|up	no|up	Zfp981
1491	yes|down	no|up	Pde4d
1492	yes|down	no|down	Gm48128
1493	yes|down	no|up	Dimt1
1494	yes|down	no|up	Jmy
1495	yes|up	no|up	Depdc1b
1496	yes|up	no|up	Syngr1
1497	yes|down	no|down	Wdr66
1498	yes|up	no|up	Rhof
1499	yes|down	no|up	4930503L19Rik
1500	yes|up	no|down	Apobr
1501	yes|down	no|up	Tmem108
1502	yes|down	no|up	Bex2
1503	yes|down	no|up	Nmnat2
1505	yes|up	no|down	AC132444.2
1506	yes|up	no|up	Mcm5
1507	yes|up	no|down	Bin2
1508	yes|up	no|up	Rab7b
1509	yes|up	no|down	Mrgpra2a
1510	yes|up	no|up	Npffr2
1511	yes|down	no|up	Plxdc2
1512	yes|down	no|down	Scgb1c1
1513	yes|down	no|up	Plppr3
1514	yes|down	no|up	Sgcg
1515	yes|down	yes|up	Gm5940
1516	yes|down	no|up	Nkx6-1
1517	yes|down	no|down	Golga7b
1518	yes|down	no|down	Gm43823
1519	yes|up	yes|down	Gm31763
1520	yes|down	no|no change	Gm15899
1521	yes|down	no|no change	Gm19409
1522	yes|down	no|no change	Fancd2os
1523	yes|down	no|up	Jcad
1524	yes|down	no|up	Ppp3r2
1525	yes|down	no|up	Pcdhb18
1528	yes|down	no|up	Gm35330
1530	yes|down	no|up	Gm35339
1531	yes|down	no|up	Cyp2f2
1532	yes|down	no|up	Gm17825
1533	yes|down	no|up	Zfp467
1534	yes|down	no|down	Grin3b
1535	yes|up	no|down	Junb
1537	yes|down	no|down	Bcas3os1
1538	yes|down	no|up	Srgap1
1539	yes|up	no|down	Plek
1540	yes|down	no|up	Flt3l
1541	yes|up	no|down	Elane
1542	yes|down	no|down	Fign
1543	yes|down	no|down	Ccdc153
1545	yes|down	yes|up	Gm10652
1546	yes|down	no|up	Tmcc3
1547	yes|up	no|up	Usp44
1548	yes|down	no|down	Kirrel3os
1549	yes|down	no|up	Zfp174
1551	yes|up	no|down	Lcp1
1552	yes|down	no|up	Wnt5a
1553	yes|up	no|down	Lrrc63
1554	yes|up	no|down	Esd
1555	yes|down	no|up	Cacna2d3
1556	yes|up	no|down	Spata13
1557	yes|down	no|up	Marveld1
1558	yes|down	no|down	A430108G06Rik
1559	yes|down	no|down	Gm44103
1560	yes|down	no|up	Phlpp1
1561	yes|down	no|up	Snhg20
1562	yes|down	no|up	Snhg11
1563	yes|down	no|up	1700018L02Rik
1564	yes|down	no|up	Zfp965
1565	yes|down	no|up	Gm4724
1566	yes|down	yes|up	2210418O10Rik
1567	yes|up	no|down	Mxd1
1568	yes|down	no|down	Zfp968
1569	yes|down	no|up	Gm4631
1570	yes|up	no|up	Ect2
1571	yes|up	no|up	Gm12503
1572	yes|down	no|down	Prxl2c
1573	yes|down	yes|up	Gm13999
1574	yes|down	no|up	Tnik
1575	yes|up	no|down	Gm5559
1576	yes|down	no|up	Gypa
1577	yes|down	yes|up	Gm29397
1578	yes|down	no|down	Tekt4
1579	yes|down	no|up	Exph5
1580	yes|down	no|no test	Srrm3
1581	yes|down	no|up	Gm11837
1582	yes|down	no|up	Gm49486
1583	yes|down	no|up	Gm49795
1584	yes|up	no|up	Ccnb2
1585	yes|up	no|up	Ighv1-9
1586	yes|down	no|down	Gm12915
1587	yes|up	no|up	4930578N18Rik
1588	yes|up	yes|down	Tmprss11e
1589	yes|down	no|up	Adgrl3
1590	yes|up	no|up	Trim30a
1591	yes|down	no|down	Aloxe3
1592	yes|down	no|up	Cldn15
1593	yes|up	no|down	Gbp2b
1594	yes|down	no|down	Daam2
1595	yes|up	no|up	Cip2a
1596	yes|up	yes|down	Gm47205
1597	yes|down	no|up	Afap1l1
1598	yes|up	no|down	St18
1599	yes|down	no|no change	Gm48483
1600	yes|down	no|up	Fnbp1l
1601	yes|down	no|up	Hspb6
1602	yes|up	no|up	Gm14010
1603	yes|down	no|up	Vldlr
1604	yes|down	no|down	Slc8a3
1605	yes|up	yes|down	Abcg8
1606	yes|down	no|up	Smarca2
1607	yes|down	no|up	Kcnip3
1608	yes|down	no|up	Olfr1250
1609	yes|down	no|down	Tuba1a
1610	yes|down	no|up	Syt9
1611	yes|up	no|up	Car13
1612	yes|down	no|down	St8sia2
1613	yes|up	no|up	Oasl1
1614	yes|down	no|up	Mcoln3
1615	yes|down	no|up	Gm11696
1616	yes|down	no|up	Clec3b
1617	yes|down	no|up	Exosc7
1618	yes|down	no|down	Slc25a2
1619	yes|down	no|up	Ano5
1620	yes|down	no|up	Dlc1
1621	yes|down	no|up	Rem1
1622	yes|down	no|up	Soga1
1623	yes|down	no|up	Gm6161
1624	yes|down	yes|up	Gm12840
1625	yes|down	no|up	Proc
1626	yes|down	no|up	Slfn5os
1627	yes|down	no|up	Gm5481
1628	yes|up	no|up	2510016D11Rik
1629	yes|down	no|up	Rab3b
1630	yes|down	no|up	Gm42583
1631	yes|up	no|down	Il1r2
1632	yes|up	yes|up	D5Ertd605e
1633	yes|down	no|down	C530043A13Rik
1634	yes|up	no|down	Plbd1
1635	yes|down	no|up	Art4
1636	yes|up	no|up	Gm26740
1637	yes|down	no|up	Vsig4
1638	yes|down	no|down	E030037K01Rik
1639	yes|up	no|down	2810429I04Rik
1640	yes|down	no|up	Pcolce2
1641	yes|up	no|up	Cd48
1642	yes|up	no|up	Igkv3-12
1643	yes|down	no|up	5730596B20Rik
1644	yes|down	no|down	Tsc22d3
1645	yes|down	no|up	Ltbp4
1647	yes|down	no|no change	Gm47625
1648	yes|down	no|up	Ajuba
1649	yes|up	no|down	Slc7a3
1650	yes|down	no|down	D630029K05Rik
1651	yes|down	no|up	Rem2
1652	yes|down	no|up	Cdkl5
1653	yes|down	no|down	Lrch2
1654	yes|up	no|down	Gm5855
1656	yes|down	no|up	Tspan7
1657	yes|down	no|down	Htr1b
1658	yes|down	no|down	Mindy4
1659	yes|down	no|up	Gm19710
1660	yes|down	no|up	Gm43080
1661	yes|down	no|up	Gm42922
1662	yes|down	no|up	Gm45444
1663	yes|down	no|down	H3c15
1664	yes|down	yes|down	Gm12689
1665	yes|down	no|up	Gm4013
1666	yes|down	no|no test	Gm50252
1667	yes|up	no|up	Ctss
1668	yes|down	no|up	Gm12843
1669	yes|down	no|down	Camta1
1670	yes|down	no|up	Wnt3a
1671	yes|down	no|down	Nfe2l3
1673	yes|down	no|down	Asb14
1674	yes|down	no|up	Sfn
1675	yes|up	no|up	Trav6d-4
1676	yes|up	no|down	Gm8979
1677	yes|up	no|down	Ighv14-3
1678	yes|down	no|no change	Cnpy1
1679	yes|up	no|up	Ighv3-7
1680	yes|down	no|up	Sbds
1681	yes|up	no|down	Padi4
1682	yes|down	no|down	Ctxn1
1683	yes|up	no|up	Mmp3
1684	yes|down	no|no change	Gm37710
1685	yes|up	no|down	Gm28914
1686	yes|down	no|no change	Cyp2b19
1687	yes|up	no|down	Gm16160
1688	yes|down	no|down	Hsd11b1
1689	yes|up	yes|down	Psme2b
1690	yes|down	no|down	Gm12166
1691	yes|up	no|up	Mms22l
1692	yes|down	no|down	Spock3
1693	yes|up	no|up	9930111J21Rik1
1694	yes|down	no|up	Abca4
1695	yes|down	no|down	Gm47547
1696	yes|up	no|down	Gm46349
1697	yes|up	no|down	4930556H04Rik
1698	yes|down	no|up	Gm9889
1699	yes|up	no|up	A630001G21Rik
1700	yes|down	no|down	Armc2
1701	yes|down	no|up	Mcc
1702	yes|down	no|down	Gm4707
1703	yes|down	no|no change	Isl1
1704	yes|up	no|up	Cilp
1705	yes|up	no|down	Pglyrp4
1706	yes|down	no|up	Thbd
1707	yes|down	no|no change	Gm48958
1708	yes|down	no|up	Gm49284
1709	yes|down	no|up	Amigo1
1710	yes|down	no|up	Bmp5
1711	yes|down	no|up	Zfp438
1712	yes|down	no|up	Pde4a
1714	yes|up	no|up	Ccne1
1715	yes|down	no|down	Olfm2
1716	yes|down	no|up	Mosmo
1717	yes|down	no|up	Mfap2
1718	yes|up	no|down	1600022D10Rik
1719	yes|down	no|down	AC154200.1
1720	yes|down	no|up	Fhit
1721	yes|down	no|down	Gstm6
1722	yes|down	no|up	Gm43050
1723	yes|down	no|down	Dusp27
1725	yes|down	no|up	Rtn4rl1
1730	yes|up	yes|down	Ush1g
1731	yes|down	no|up	Slc25a42
1732	yes|down	yes|up	Gm9311
1733	yes|down	no|up	AU022754
1735	yes|down	no|no test	Gm29542
1736	yes|down	no|up	Gm44189
1737	yes|down	no|up	Gm16211
1739	yes|down	no|up	Slc18a3
1740	yes|down	no|down	Pdzrn4
1741	yes|down	no|no change	H1f6
1742	yes|up	no|up	Ighv3-8
1743	yes|down	no|down	Gm19056
1744	yes|up	no|up	Ighv12-3
1745	yes|up	yes|up	Ighv6-3
1746	yes|up	yes|down	Ighv3-5
1747	yes|up	yes|down	Ighv13-2
1748	yes|up	no|up	Ighv3-6
1749	yes|down	no|up	Pbld1
1750	yes|down	no|down	4833413G10Rik
1751	yes|down	no|up	Tspan15
1752	yes|up	yes|down	Clca3b
1753	yes|down	no|up	Apbb1
1754	yes|down	no|up	Hyal2
1755	yes|down	no|down	Zmynd10
1756	yes|down	no|up	Wfdc6b
1757	yes|down	no|no change	Wfdc16
1758	yes|down	no|no test	Gm9701
1759	yes|down	no|up	Sema6d
1760	yes|down	no|up	Adam11
1761	yes|down	no|up	Fgf7
1762	yes|down	no|up	Gm2446
1763	yes|up	no|up	Gdf5
1764	yes|down	no|down	Adamts9
1765	yes|down	no|up	Prickle2
1766	yes|down	no|up	Gm43857
1767	yes|up	no|down	Atp1a3
1768	yes|down	no|no change	Gm37314
1769	yes|down	no|down	Gm37317
1770	yes|down	no|up	A330076H08Rik
1771	yes|down	no|down	Kcnma1
1772	yes|up	no|down	Dhrs9
1773	yes|down	no|down	Pirt
1774	yes|down	yes|up	Gm10297
1775	yes|down	no|down	Fam81b
1776	yes|down	no|down	Gm5069
1777	yes|down	no|down	Cdh16
1778	yes|down	no|up	Ces2e
1779	yes|up	no|down	Srm
1780	yes|down	no|up	D230025D16Rik
1781	yes|down	no|down	Epha2
1782	yes|down	no|down	Slc2a4rg-ps
1783	yes|down	no|no change	Gm13715
1784	yes|down	yes|down	C230035I16Rik
1785	yes|down	no|down	Gm12744
1786	yes|up	no|up	Slc7a5
1787	yes|down	no|no change	Gm31251
1788	yes|down	no|up	Immp2l
1789	yes|down	no|up	Gm37320
1790	yes|down	no|no test	Gm37321
1791	yes|down	yes|up	2510017J16Rik
1792	yes|down	no|no change	1700016J18Rik
1793	yes|down	no|up	5730409E04Rik
1794	yes|up	no|down	Speer4c
1795	yes|up	yes|down	Pnpla1
1796	yes|down	no|up	Gm10570
1797	yes|up	no|down	Aoah
1798	yes|up	no|down	Gm8010
1799	yes|down	no|up	Sh3d21
1801	yes|down	no|down	Gm36989
1802	yes|down	no|down	Spag6l
1803	yes|down	no|up	Gm13988
1804	yes|down	no|up	Pam
1806	yes|down	no|up	Zfp711
1807	yes|down	no|down	Stpg1
1808	yes|down	no|up	Sap30l
1809	yes|up	no|up	Csmd2
1811	yes|down	no|up	Zbtb8a
1813	yes|up	no|down	Gm10359
1814	yes|up	no|up	Gm32089
1815	yes|down	no|no change	Myh1
1816	yes|up	no|down	Gm29216
1817	yes|up	no|up	Parvg
1818	yes|down	no|up	Parvb
1819	yes|up	no|down	Smc1b
1820	yes|down	no|up	Upk3a
1821	yes|down	no|up	Gm43079
1823	yes|down	no|up	Gm42940
1824	yes|down	no|down	A530083M17Rik
1825	yes|down	no|down	Wnt4
1826	yes|up	no|up	Adgrf3
1827	yes|down	no|up	Gm42929
1828	yes|up	yes|down	Tmem238l
1829	yes|up	no|down	Gm14267
1830	yes|down	no|up	Tgm4
1831	yes|up	yes|down	Serpinb12
1832	yes|down	no|up	Nrgn
1833	yes|up	no|down	Spi1
1834	yes|down	no|up	Krt79
1835	yes|down	no|down	Rassf10
1836	yes|down	no|up	Acvr2b
1837	yes|up	no|up	Slamf8
1838	yes|down	no|up	Hilpda
1839	yes|up	yes|down	B430212C06Rik
1840	yes|down	no|no change	Gm11581
1841	yes|up	no|down	Ighv1-34
1842	yes|down	no|down	C030014I23Rik
1843	yes|down	no|up	Gm16140
1844	yes|down	no|no test	Gm11282
1845	yes|down	no|up	Hace1
1846	yes|down	no|down	Reep6
1847	yes|up	no|up	Prr11
1848	yes|down	no|up	Fbxl21
1849	yes|down	no|up	Gm13816
1850	yes|down	yes|up	Gm15411
1851	yes|down	no|up	4930553P18Rik
1852	yes|down	no|down	1110028F11Rik
1853	yes|up	no|down	Relt
1854	yes|down	no|up	Astn2
1855	yes|up	no|up	Pappa
1856	yes|up	no|down	Ipcef1
1857	yes|up	no|up	Trav6n-6
1858	yes|down	no|no change	H2-M6-ps
1859	yes|down	no|down	Gm16016
1860	yes|down	no|up	Gm8956
1861	yes|up	no|up	Aunip
1862	yes|up	no|up	Igha
1863	yes|down	no|up	Gm45528
1864	yes|up	no|up	Dock2
1865	yes|down	no|down	Slc1a4
1866	yes|up	no|down	Moxd1
1867	yes|up	no|up	Mmp27
1868	yes|down	no|up	Olfr1039
1869	yes|down	no|up	Adamts5
1870	yes|down	no|up	Slc2a4
1871	yes|down	no|up	Adamts1
1872	yes|up	no|down	Slc7a11
1873	yes|up	no|down	Cpvl
1874	yes|up	yes|down	Gm13748
1875	yes|down	no|down	Chad
1876	yes|up	no|down	Cd300c2
1877	yes|down	no|up	Cxxc4
1878	yes|down	yes|up	Gm11973
1880	yes|down	no|up	Gm44440
1881	yes|up	no|down	Timp1
1882	yes|up	no|up	Sgo1
1885	yes|down	no|up	Lonrf2
1886	yes|down	no|up	Cox6b2
1887	yes|down	no|up	Ptpn14
1888	yes|down	no|up	Zfp503
1889	yes|up	yes|down	Ighv1-63
1890	yes|up	no|down	Ighv2-6
1892	yes|down	yes|up	Gm26920
1893	yes|down	no|up	Panx2
1894	yes|down	no|down	Gm5751
1895	yes|down	no|down	Mex3b
1896	yes|up	no|down	Rhog
1897	yes|down	no|up	Gm10602
1898	yes|down	no|down	C130021I20Rik
1899	yes|down	no|up	Ttpa
1900	yes|down	no|up	Rora
1901	yes|up	no|up	Cdkn3
1902	yes|down	no|no test	Vmn2r8
1903	yes|down	no|up	Gm46378
1904	yes|down	no|up	Gm17203
1905	yes|down	no|down	Fam92b
1906	yes|down	no|up	Atoh8
1907	yes|down	no|up	Kcnk2
1908	yes|down	no|up	Crym
1909	yes|down	no|down	Rgs22
1910	yes|down	no|up	Gm38102
1911	yes|down	no|up	Gm38103
1912	yes|down	no|down	Gm38104
1913	yes|up	no|down	Gm31814
1914	yes|up	no|up	Tbc1d10c
1915	yes|down	no|no test	Gm50490
1916	yes|up	no|down	Ighv2-5
1917	yes|up	no|up	Ighv1-5
1918	yes|up	no|down	Igkv10-94
1919	yes|up	yes|down	Gm28529
1920	yes|up	no|down	Slc28a2b
1922	yes|down	no|up	Mid2
1923	yes|down	no|up	Gm3086
1924	yes|down	yes|up	Ncr1
1925	yes|up	yes|down	Serpinb5
1926	yes|up	yes|up	Erv3
1927	yes|down	no|up	Scube2
1928	yes|up	no|down	Tnfaip8
1929	yes|down	no|up	Ces1e
1930	yes|down	no|down	Pcdhga12
1931	yes|down	no|no test	Hoxd10
1932	yes|down	no|up	Ankrd10
1933	yes|down	no|down	Olfr456
1935	yes|up	no|down	Rab20
1936	yes|down	no|no change	Gm8126
1937	yes|down	no|up	Capn8
1938	yes|down	no|down	Scn3b
1939	yes|down	no|up	Eno3
1940	yes|up	no|down	Gm13337
1941	yes|down	no|down	Gm20219
1942	yes|down	no|up	Cep85l
1943	yes|up	no|down	Gm2792
1944	yes|down	no|down	Cidec
1945	yes|down	no|down	Ttll3
1946	yes|down	no|up	F630040K05Rik
1947	yes|down	no|up	9530036O11Rik
1948	yes|down	no|up	Cpne9
1949	yes|up	no|down	Gm26850
1950	yes|up	yes|down	Gm7107
1951	yes|down	no|up	Gm34678
1952	yes|down	no|down	Six1
1953	yes|up	no|down	Ighv5-15
1954	yes|down	no|down	Vmn2r114
1955	yes|down	no|up	Arhgef40
1956	yes|up	no|down	9230116L04Rik
1957	yes|up	no|down	Prr16
1958	yes|up	yes|down	Igkv8-18
1959	yes|up	no|down	Igkv8-21
1960	yes|up	yes|up	Igkv6-20
1961	yes|up	no|down	Igkv8-24
1962	yes|up	no|down	Igkv8-27
1963	yes|down	no|up	Olfr432
1964	yes|down	yes|up	Sult6b1
1965	yes|down	no|up	Fcgbp
1966	yes|down	no|down	Gm42927
1967	yes|down	yes|up	5430431A17Rik
1968	yes|down	no|up	Ptpdc1
1969	yes|down	no|up	Prss8
1970	yes|up	no|up	4930455G09Rik
1971	yes|down	no|down	Gm13563
1972	yes|down	no|down	Got1l1
1973	yes|up	no|down	Osr2
1974	yes|up	no|down	Inpp5d
1975	yes|down	no|down	Khdrbs3
1976	yes|down	yes|up	Igf2bp3
1977	yes|up	no|up	Gpnmb
1978	yes|down	no|down	Tra2a
1979	yes|up	no|up	Cdt1
1980	yes|down	no|down	Runx1t1
1981	yes|down	no|up	Alms1-ps2
1982	yes|down	no|down	Bcl2l2
1983	yes|down	no|down	Zfp114
1984	yes|down	no|up	Gm8935
1985	yes|down	no|up	Klf4
1986	yes|down	no|up	Zfp85
1987	yes|down	no|up	Megf6
1988	yes|down	no|up	Rab38
1989	yes|down	no|up	Olfr1028
1990	yes|down	no|up	Nrbp2
1991	yes|down	no|up	Nynrin
1992	yes|down	no|up	Galr2
1993	yes|up	no|up	Myo5a
1994	yes|down	no|up	Rbm20
1995	yes|up	no|up	Slc41a2
1996	yes|down	no|up	Olfr1372-ps1
1997	yes|down	no|up	Ecm2
1998	yes|down	no|up	Olfr1336
1999	yes|up	no|down	Gm6377
2000	yes|down	no|up	Pitpnc1
2001	yes|up	no|up	Rftn1
2002	yes|down	no|no change	4933400F21Rik
2003	yes|down	no|up	Bcl7a
2004	yes|up	no|up	Kcna3
2005	yes|down	no|up	Plxna4
2006	yes|down	no|down	Gp5
2007	yes|down	no|up	Fignl2
2008	yes|up	no|down	Ighv1-4
2009	yes|up	no|up	Fxyd4
2010	yes|up	no|up	Gm5861
2011	yes|down	no|up	Them4
2012	yes|down	no|down	Banp
2013	yes|up	no|down	Ptprj
2014	yes|down	no|up	Gm7628
2015	yes|up	no|down	Jph3
2016	yes|down	yes|down	Pcsk1n
2017	yes|down	no|up	Gm48045
2018	yes|down	no|down	Gm30411
2019	yes|down	no|up	Smim26
2020	yes|down	no|no test	D330025C20Rik
2021	yes|up	no|up	Gm5535
2022	yes|down	no|up	Gm7357
2023	yes|up	no|down	Gm9025
2024	yes|down	no|up	Zfp28
2025	yes|down	no|up	Ifitm10
2026	yes|down	no|up	Scarf2
2027	yes|up	no|up	Slc16a5
2028	yes|down	no|down	Ift43
2029	yes|up	no|down	Lin28a
2030	yes|up	no|down	Creg2
2031	yes|up	no|down	Slpi
2032	yes|down	no|up	Tcaim
2033	yes|down	no|down	Tnfaip8l3
2034	yes|up	no|down	I830077J02Rik
2035	yes|down	no|up	Lbh
2036	yes|down	no|up	Gm37724
2039	yes|down	no|up	S100a16
2040	yes|down	no|up	Zfp760
2041	yes|down	no|down	Gm43268
2042	yes|down	no|up	Cry2
2043	yes|down	no|down	Afdn
2044	yes|down	no|up	Rtl8b
2045	yes|down	no|down	Mettl24
2046	yes|down	no|up	Hsf3
2047	yes|up	no|down	Fpr1
2048	yes|down	no|up	Sugp2
2049	yes|up	yes|down	4930447N08Rik
2050	yes|down	no|no change	2310015D24Rik
2051	yes|up	no|up	Gm15503
2052	yes|down	no|up	Shh
2054	yes|up	no|down	Cd38
2055	yes|up	no|down	Ighv7-1
2056	yes|up	no|up	Parp14
2057	yes|down	no|up	B230319C09Rik
2058	yes|down	no|down	Gm16196
2059	yes|up	no|down	Bach2os
2060	yes|up	no|down	Ovol3
2061	yes|down	no|no change	Hand2os1
2062	yes|down	no|no test	Gm10259
2063	yes|down	no|down	Colgalt2
2064	yes|down	no|down	Gm5820
2065	yes|down	no|up	Gm41760
2066	yes|down	no|down	Gm50462
2067	yes|down	no|down	Agr3
2068	yes|down	no|up	Cntn4
2069	yes|down	no|up	Aox3
2071	yes|up	yes|down	4921528I07Rik
2072	yes|down	no|up	Fzd7
2073	yes|up	no|down	Ighg1
2074	yes|up	no|down	Ighg3
2075	yes|up	no|down	Ighg2c
2076	yes|up	no|up	Ighg2b
2077	yes|up	yes|down	Gm47924
2078	yes|down	no|down	Nacad
2079	yes|down	no|down	Htr2c
2080	yes|down	no|up	Gm49064
2081	yes|up	no|down	Cblif
2082	yes|up	yes|down	Ms4a3
2083	yes|down	no|up	Gm10432
2084	yes|down	yes|up	Ano3
2085	yes|down	no|up	Cyp1a1
2087	yes|down	no|down	Kcnn2
2088	yes|up	no|up	Gm40634
2089	yes|up	no|down	Hao1
2090	yes|down	no|no change	Gm45632
2091	yes|down	no|up	Armcx1
2092	yes|up	no|down	Crlf2
2093	yes|up	no|up	Gm5431
2094	yes|down	no|up	2900093K20Rik
2095	yes|down	no|up	Tbx2
2096	yes|down	no|up	Tbx4
2097	yes|up	no|up	Slc39a2
2098	yes|up	yes|down	Tmem253
2099	yes|down	no|up	Shank2
2100	yes|down	no|down	Frem2
2101	yes|up	no|down	Arhgap25
2102	yes|down	yes|up	Bmp10
[truncated: 7,123 more rows]

## Sheet: Sheet4
No.	Model_vs_Control	QJHTD_vs_Model	Gene name	Identity
1	yes|down	yes|up	A130012E19Rik	FALSE
2	yes|down	yes|up	Gm9899	FALSE
3	yes|up	yes|down	Fgg	FALSE
4	yes|down	yes|up	Gm48840	FALSE
5	yes|up	yes|up	Igkv3-9	TRUE
6	yes|up	yes|down	Lhx8	FALSE
7	yes|down	yes|down	Dner	TRUE
8	yes|up	yes|down	Gm34084	FALSE
9	yes|up	yes|down	Trim10	FALSE
10	yes|down	yes|up	Gm45709	FALSE
11	yes|down	yes|up	Trim54	FALSE
12	yes|up	yes|down	Gm10109	FALSE
13	yes|down	yes|up	Msantd1	FALSE
14	yes|up	yes|down	Gm16556	FALSE
15	yes|up	yes|up	Ifi209	TRUE
16	yes|down	yes|up	Duxbl1	FALSE
17	yes|down	yes|up	Rflna	FALSE
18	yes|up	yes|down	Gm35215	FALSE
19	yes|down	yes|up	Gm15587	FALSE
20	yes|down	yes|down	Gm44645	TRUE
21	yes|up	yes|down	Gm11827	FALSE
22	yes|down	yes|down	Leng1	TRUE
23	yes|down	yes|down	Abca12	TRUE
24	yes|down	yes|down	Gm9843	TRUE
25	yes|down	yes|up	Tafa2	FALSE
26	yes|down	yes|up	Gm17597	FALSE
27	yes|down	yes|up	Gm10044	FALSE
28	yes|down	yes|up	A830082N09Rik	FALSE
29	yes|down	yes|up	Gm3667	FALSE
30	yes|up	yes|down	Gm8752	FALSE
31	yes|up	yes|down	Krt6b	FALSE
32	yes|up	yes|up	Igkv4-51	TRUE
33	yes|down	yes|up	Gm49165	FALSE
34	yes|up	yes|up	Ighv1-50	TRUE
35	yes|down	yes|up	H2bc13	FALSE
36	yes|up	yes|up	Ifit2	TRUE
37	yes|down	yes|down	Gm10605	TRUE
38	yes|up	yes|down	Iglv2	FALSE
39	yes|down	yes|up	Epyc	FALSE
40	yes|down	yes|up	Lrrc3b	FALSE
41	yes|up	yes|up	2610300M13Rik	TRUE
42	yes|down	yes|up	Papolb	FALSE
43	yes|up	yes|up	Gm32312	TRUE
44	yes|down	yes|up	Mapk4	FALSE
45	yes|down	yes|up	Gm8430	FALSE
46	yes|down	yes|up	Gm9937	FALSE
47	yes|up	yes|down	Alox5	FALSE
48	yes|down	yes|up	Gm42735	FALSE
49	yes|down	yes|down	Tspan2os	TRUE
50	yes|down	yes|up	Gm11946	FALSE
51	yes|up	yes|down	1600002D24Rik	FALSE
52	yes|up	yes|down	4632433K11Rik	FALSE
53	yes|up	yes|down	Gm7912	FALSE
54	yes|down	yes|up	Gm5628	FALSE
55	yes|down	yes|up	Gm48865	FALSE
56	yes|up	yes|up	Igkv4-54	TRUE
57	yes|up	yes|down	A2ml1	FALSE
58	yes|up	yes|down	Rnase2a	FALSE
59	yes|up	yes|down	4930438A08Rik	FALSE
60	yes|down	yes|up	Gm45809	FALSE
61	yes|down	yes|up	Gm48494	FALSE
62	yes|up	yes|down	Gm12631	FALSE
63	yes|down	yes|up	Dio3os	FALSE
64	yes|up	yes|down	1110002J07Rik	FALSE
65	yes|up	yes|down	Gm13065	FALSE
66	yes|down	yes|up	Gm49272	FALSE
67	yes|down	yes|up	Bcas3os2	FALSE
68	yes|down	yes|up	Gm6851	FALSE
69	yes|up	yes|down	Gm15425	FALSE
70	yes|down	yes|up	Lef1os1	FALSE
71	yes|up	yes|up	Gm6093	TRUE
72	yes|up	yes|down	Gm12896	FALSE
73	yes|up	yes|down	Gm29103	FALSE
74	yes|down	yes|up	Gm49801	FALSE
75	yes|down	yes|up	Pjvk	FALSE
76	yes|down	yes|up	Gm8278	FALSE
77	yes|up	yes|down	Gm8341	FALSE
78	yes|up	yes|down	Cstdc5	FALSE
79	yes|down	yes|up	Gm44661	FALSE
80	yes|up	yes|down	Gm22133	FALSE
81	yes|down	yes|up	Rpl15-ps6	FALSE
82	yes|up	yes|up	Igkv3-1	TRUE
83	yes|down	yes|up	Gm16485	FALSE
84	yes|down	yes|down	Pcdha11	TRUE
85	yes|up	yes|down	Rnf224	FALSE
86	yes|down	yes|up	Gm45464	FALSE
87	yes|up	yes|down	4732465J04Rik	FALSE
88	yes|up	yes|down	Ankrd22	FALSE
89	yes|up	yes|up	Peak1os	TRUE
90	yes|up	yes|up	Mx1	TRUE
91	yes|down	yes|up	Gm49188	FALSE
92	yes|down	yes|up	Gm49394	FALSE
93	yes|down	yes|down	Cdh26	TRUE
94	yes|down	yes|up	Gm15542	FALSE
95	yes|down	yes|up	Zfp853	FALSE
96	yes|down	yes|up	Klhl41	FALSE
97	yes|up	yes|up	Etos1	TRUE
98	yes|down	yes|up	Atad3aos	FALSE
99	yes|down	yes|up	Nkx2-9	FALSE
100	yes|down	yes|up	9130017K11Rik	FALSE
101	yes|down	yes|up	Tecrl	FALSE
102	yes|up	yes|down	Ighv3-4	FALSE
103	yes|down	yes|up	Serpina1e	FALSE
104	yes|down	yes|down	Npm2	TRUE
105	yes|down	yes|up	Gm6012	FALSE
106	yes|down	yes|up	Atp6v1b1	FALSE
107	yes|down	yes|up	Pou3f3	FALSE
108	yes|down	yes|up	Nkx2-5	FALSE
109	yes|down	yes|up	Gm5619	FALSE
110	yes|up	yes|up	Ighv4-1	TRUE
111	yes|up	yes|down	Gm7049	FALSE
112	yes|down	yes|up	Apobec2	FALSE
113	yes|up	yes|down	Gm16541	FALSE
114	yes|down	yes|down	Rapgef4os2	TRUE
115	yes|down	yes|up	Lmntd2	FALSE
116	yes|down	yes|up	Gm5940	FALSE
117	yes|up	yes|down	Gm31763	FALSE
118	yes|down	yes|up	Gm10652	FALSE
119	yes|down	yes|up	2210418O10Rik	FALSE
120	yes|down	yes|up	Gm13999	FALSE
121	yes|down	yes|up	Gm29397	FALSE
122	yes|up	yes|down	Tmprss11e	FALSE
123	yes|up	yes|down	Gm47205	FALSE
124	yes|up	yes|down	Abcg8	FALSE
125	yes|down	yes|up	Gm12840	FALSE
126	yes|up	yes|up	D5Ertd605e	TRUE
127	yes|down	yes|down	Gm12689	TRUE
128	yes|up	yes|down	Psme2b	FALSE
129	yes|up	yes|down	Ush1g	FALSE
130	yes|down	yes|up	Gm9311	FALSE
131	yes|up	yes|up	Ighv6-3	TRUE
132	yes|up	yes|down	Ighv3-5	FALSE
133	yes|up	yes|down	Ighv13-2	FALSE
134	yes|up	yes|down	Clca3b	FALSE
135	yes|down	yes|up	Gm10297	FALSE
136	yes|down	yes|down	C230035I16Rik	TRUE
137	yes|down	yes|up	2510017J16Rik	FALSE
138	yes|up	yes|down	Pnpla1	FALSE
139	yes|up	yes|down	Tmem238l	FALSE
140	yes|up	yes|down	Serpinb12	FALSE
141	yes|up	yes|down	B430212C06Rik	FALSE
142	yes|down	yes|up	Gm15411	FALSE
143	yes|up	yes|down	Gm13748	FALSE
144	yes|down	yes|up	Gm11973	FALSE
145	yes|up	yes|down	Ighv1-63	FALSE
146	yes|down	yes|up	Gm26920	FALSE
147	yes|up	yes|down	Gm28529	FALSE
148	yes|down	yes|up	Ncr1	FALSE
149	yes|up	yes|down	Serpinb5	FALSE
150	yes|up	yes|up	Erv3	TRUE
151	yes|up	yes|down	Gm7107	FALSE
152	yes|up	yes|down	Igkv8-18	FALSE
153	yes|up	yes|up	Igkv6-20	TRUE
154	yes|down	yes|up	Sult6b1	FALSE
155	yes|down	yes|up	5430431A17Rik	FALSE
156	yes|down	yes|up	Igf2bp3	FALSE
157	yes|down	yes|down	Pcsk1n	TRUE
158	yes|up	yes|down	4930447N08Rik	FALSE
159	yes|up	yes|down	4921528I07Rik	FALSE
160	yes|up	yes|down	Gm47924	FALSE
161	yes|up	yes|down	Ms4a3	FALSE
162	yes|down	yes|up	Ano3	FALSE
163	yes|up	yes|down	Tmem253	FALSE
164	yes|down	yes|up	Bmp10	FALSE
165	yes|down	yes|down	1700013F07Rik	TRUE
166	yes|down	yes|up	Gm32849	FALSE
167	yes|down	yes|up	Gm16534	FALSE
168	yes|up	yes|up	Igkv5-45	TRUE
169	yes|up	yes|up	Gm10705	TRUE
170	yes|down	yes|up	Gm43693	FALSE
171	yes|up	yes|up	Gm9256	TRUE
172	yes|down	yes|up	Gm43703	FALSE
173	yes|up	yes|down	Gm22291	FALSE
174	yes|up	yes|down	Ereg	FALSE
175	yes|up	yes|down	5430434I15Rik	FALSE
176	yes|down	yes|up	Gm45631	FALSE
177	yes|down	yes|down	Aqp7	TRUE
178	yes|up	yes|down	Ambp	FALSE
179	yes|up	yes|down	Gm13146	FALSE
180	yes|down	yes|up	A830082K12Rik	FALSE
181	yes|down	yes|up	Kcnj5	FALSE
182	yes|down	yes|up	Gm29008	FALSE
183	yes|down	yes|up	Gm20687	FALSE
184	yes|down	yes|up	Gm45094	FALSE
185	yes|up	yes|down	Chst13	FALSE
186	yes|up	yes|down	Trpc4	FALSE
187	yes|up	yes|up	Trim30d	TRUE
188	yes|up	yes|down	Gpr87	FALSE
189	yes|up	yes|down	Mirt2	FALSE
190	yes|down	yes|up	Gm50311	FALSE
191	yes|up	yes|down	Gm13169	FALSE
192	yes|down	yes|up	Xirp1	FALSE
193	yes|down	yes|up	Gm38118	FALSE
194	yes|up	yes|up	Ighv5-2	TRUE
195	yes|up	yes|down	Gm12144	FALSE
196	yes|down	yes|up	4930422M22Rik	FALSE
197	yes|down	yes|up	Sytl5	FALSE
198	yes|down	yes|down	Rpl38-ps2	TRUE
199	yes|down	yes|up	Gm47826	FALSE
200	yes|down	yes|up	Gm37738	FALSE
201	yes|down	yes|up	Ugt1a2	FALSE
202	yes|down	yes|down	Entpd8	TRUE
203	yes|down	yes|up	Gm43546	FALSE
204	yes|down	yes|up	Olfr1269	FALSE
205	yes|up	yes|down	Rasl2-9	FALSE
206	yes|up	yes|down	Lhx1	FALSE
207	yes|down	yes|up	Gm5518	FALSE
208	yes|down	yes|up	Gm50253	FALSE
209	yes|up	yes|down	Lyzl1	FALSE
210	yes|down	yes|up	Gm45136	FALSE
211	yes|up	yes|up	B430119L08Rik	TRUE
212	yes|up	yes|up	Gm18561	TRUE
213	yes|down	yes|up	Gm16244	FALSE
214	yes|up	yes|down	Csta2	FALSE
215	yes|up	yes|down	Zswim2	FALSE
216	yes|down	yes|up	Fut11	FALSE
217	yes|up	yes|down	Ighv1-81	FALSE
218	yes|up	yes|up	Igkv2-116	TRUE
219	yes|up	yes|down	Gm19696	FALSE
220	yes|down	yes|up	Gm29107	FALSE
221	yes|down	yes|down	Pck1	TRUE
222	yes|up	yes|down	Igkv8-19	FALSE
223	yes|down	yes|up	Gm42858	FALSE
224	yes|down	yes|up	Nap1l2	FALSE
225	yes|down	yes|down	Gm37033	TRUE
226	yes|down	yes|up	Gm48610	FALSE
227	yes|up	yes|down	Stfa2l1	FALSE
228	yes|up	yes|down	Ighv1-36	FALSE
229	yes|up	yes|up	Ighv1-84	TRUE
230	yes|down	yes|down	2310002L09Rik	TRUE
231	yes|down	yes|down	Gzmm	TRUE
232	yes|down	yes|up	Gjc2	FALSE
233	yes|down	yes|up	Gm47550	FALSE
234	yes|down	yes|up	Gm50250	FALSE
235	yes|down	yes|up	Cd1d2	FALSE
236	yes|down	yes|up	Gm38155	FALSE
237	yes|down	yes|up	Gm28041	FALSE
238	yes|down	yes|up	Gm48795	FALSE
239	yes|up	yes|down	Tmprss11d	FALSE
240	yes|down	yes|up	Ptprq	FALSE
241	yes|up	yes|down	Gm37347	FALSE
242	yes|up	yes|up	4930594M22Rik	TRUE
243	yes|up	yes|up	Ighv1-71	TRUE
244	yes|down	yes|up	Snhg14	FALSE
245	yes|down	yes|up	Wfikkn1	FALSE
246	yes|down	yes|up	Gm48914	FALSE
247	yes|down	yes|up	Myl1	FALSE
248	yes|down	yes|up	Mtarc1	FALSE
249	yes|down	yes|up	Gm45754	FALSE
250	yes|down	yes|up	Mir181a-1hg	FALSE
251	yes|down	yes|up	Insc	FALSE
252	yes|down	yes|up	Erdr1	FALSE
253	yes|down	yes|up	Gm47687	FALSE
254	yes|up	yes|down	Ggt1	FALSE
255	yes|up	yes|down	Gm40348	FALSE
256	yes|up	yes|down	Gm49739	FALSE
257	yes|down	yes|up	Gm16008	FALSE
258	yes|down	yes|down	Mcpt4	TRUE
259	yes|up	yes|down	2310043P16Rik	FALSE
260	yes|down	yes|up	Gm28856	FALSE
261	yes|down	yes|up	Gm43372	FALSE
262	yes|up	yes|down	Gm47718	FALSE
263	yes|up	yes|up	Oas1g	TRUE
264	yes|down	yes|down	Plin1	TRUE
265	yes|up	yes|down	Anxa10	FALSE
266	yes|down	yes|down	Sult1d1	TRUE
267	yes|up	yes|down	Gm26756	FALSE
268	yes|down	yes|up	0610025J13Rik	FALSE
269	yes|down	yes|up	Ifi208	FALSE
270	yes|down	yes|up	Gm29776	FALSE
271	yes|down	yes|up	Atp13a5	FALSE
272	yes|down	yes|up	6430584L05Rik	FALSE
273	yes|up	yes|down	Gm6443	FALSE
274	yes|up	yes|down	Phospho1	FALSE
275	yes|down	yes|up	Lrrc10	FALSE
276	yes|down	yes|up	Adh6b	FALSE
277	yes|up	yes|up	Gm49774	TRUE
278	yes|down	yes|up	Gm37385	FALSE
279	yes|down	yes|up	Gm43489	FALSE
280	yes|down	yes|up	Gm20488	FALSE
281	yes|down	yes|up	Macrod2os1	FALSE
282	yes|up	yes|up	Igkv1-99	TRUE
283	yes|up	yes|down	Gm19791	FALSE
284	yes|up	yes|down	Pate9	FALSE
285	yes|up	yes|down	Myo1a	FALSE
286	yes|down	yes|up	Gabrb1	FALSE
287	yes|up	yes|down	Gm13074	FALSE
288	yes|down	yes|up	Gm9774	FALSE
289	yes|down	yes|up	Pcdha8	FALSE
290	yes|down	yes|down	1010001B22Rik	TRUE
291	yes|up	yes|up	Ifi44	TRUE
292	yes|up	yes|down	Spaca3	FALSE
293	yes|down	yes|up	Gm6580	FALSE
294	yes|up	yes|down	Gm12349	FALSE
295	yes|up	yes|down	A430088P11Rik	FALSE
296	yes|up	yes|down	Gm48408	FALSE
297	yes|down	yes|up	Gm15429	FALSE
298	yes|up	yes|down	Dgkk	FALSE
299	yes|down	yes|up	Tmigd1	FALSE
300	yes|down	yes|down	Scml2	TRUE
301	yes|down	yes|up	Gm45743	FALSE
302	yes|down	yes|up	1500035N22Rik	FALSE
303	yes|down	yes|up	Zfp979	FALSE
304	yes|up	yes|down	n-R5s141	FALSE
305	yes|up	yes|down	Npcd	FALSE
306	yes|down	yes|down	Gm10243	TRUE
307	yes|up	yes|down	Gm33858	FALSE
308	yes|up	yes|up	Smbd1	TRUE
309	yes|down	yes|up	Gm44510	FALSE
310	yes|up	yes|down	Gm28778	FALSE
311	yes|down	yes|up	Gm16031	FALSE
312	yes|down	yes|up	Snph	FALSE
313	yes|up	yes|down	Gm44658	FALSE
314	yes|down	yes|up	4930525G20Rik	FALSE
315	yes|down	yes|down	S100a3	TRUE
316	yes|up	yes|down	Gm20536	FALSE
317	yes|down	yes|up	Rxfp1	FALSE
318	yes|down	yes|up	Degs2	FALSE
319	yes|down	yes|up	Gm18228	FALSE
320	yes|up	yes|down	D730003K21Rik	FALSE
321	yes|up	yes|down	Gm6556	FALSE
322	yes|up	yes|down	Gm20319	FALSE
323	yes|down	yes|up	Rbfox1	FALSE
324	yes|down	yes|up	Gm45548	FALSE
325	yes|up	yes|down	Gm36723	FALSE
326	yes|down	yes|up	Capn3	FALSE
327	yes|down	yes|up	Nppa	FALSE
328	yes|up	yes|down	Gm18422	FALSE
329	yes|down	yes|up	Gm5854	FALSE
330	yes|down	yes|up	Smpx	FALSE
331	yes|down	yes|up	Gm45706	FALSE
332	yes|down	yes|up	Gm15774	FALSE
333	yes|down	yes|up	Gm34829	FALSE
334	yes|down	yes|up	Gm37077	FALSE
335	yes|up	yes|down	Ighv1-21	FALSE
336	yes|down	yes|up	Cd300e	FALSE
337	yes|down	yes|down	Teddm2	TRUE
338	yes|up	yes|down	Prss30	FALSE
339	yes|down	yes|down	Ccnjl	TRUE
340	yes|up	yes|up	Phf11a	TRUE
341	yes|down	yes|up	Tmem182	FALSE
342	yes|down	yes|up	4732414G09Rik	FALSE
343	yes|down	yes|up	Gm21093	FALSE
344	yes|down	yes|up	Gm28720	FALSE
345	yes|up	yes|down	AL731706.2	FALSE
346	yes|down	yes|up	Sgca	FALSE
347	yes|up	yes|down	Gm31583	FALSE
348	yes|down	yes|up	Rpl9-ps6	FALSE
349	yes|down	yes|up	Trim55	FALSE
350	yes|down	yes|down	Gm4787	TRUE
351	yes|down	yes|down	Capn13	TRUE
352	yes|down	yes|down	Efhc2	TRUE
353	yes|down	yes|down	Mlip	TRUE
354	yes|down	yes|up	Mylk4	FALSE
355	yes|up	yes|up	Gm1043	TRUE
356	yes|up	yes|down	Gm7867	FALSE
357	yes|down	yes|down	4921504A21Rik	TRUE
358	yes|down	yes|up	Gm47594	FALSE
359	yes|down	yes|up	5033403F01Rik	FALSE
360	yes|up	yes|down	Gpr84	FALSE
361	yes|down	yes|up	Gm37829	FALSE
362	yes|up	yes|up	Gm16025	TRUE
363	yes|down	yes|up	Asb16	FALSE
364	yes|up	yes|down	Igkv3-3	FALSE
365	yes|down	yes|up	Gpr33	FALSE
366	yes|up	yes|up	Trim30c	TRUE
367	yes|up	yes|down	Fyb2	FALSE
368	yes|down	yes|up	Gm12948	FALSE
369	yes|down	yes|down	Tcte3	TRUE
370	yes|down	yes|down	Cd209b	TRUE
371	yes|down	yes|up	Dpf3	FALSE
372	yes|down	yes|up	Gm15635	FALSE
373	yes|up	yes|up	Ighv1-56	TRUE
374	yes|down	yes|up	Nppb	FALSE
375	yes|up	yes|down	Gm15832	FALSE
376	yes|down	yes|down	Gsto2	TRUE
377	yes|down	yes|up	Gm10840	FALSE
378	yes|down	yes|up	Prrt3	FALSE
379	yes|down	yes|up	Gm13387	FALSE
380	yes|down	yes|up	Gm47759	FALSE
381	yes|up	yes|down	H3c11	FALSE
382	yes|up	yes|down	Alox12b	FALSE
383	yes|down	yes|up	Gm45074	FALSE
384	yes|up	yes|down	Ly6g6g	FALSE
385	yes|up	yes|up	Gm36079	TRUE
386	yes|down	yes|up	Gm10101	FALSE
387	yes|down	yes|down	Cdh19	TRUE
388	yes|down	yes|down	Cfap221	TRUE
389	yes|up	yes|down	Tmem45a2	FALSE
390	yes|down	yes|up	Tram1l1	FALSE
391	yes|down	yes|up	Gm29358	FALSE
392	yes|down	yes|down	Zfp935	TRUE
393	yes|down	yes|up	Gm43621	FALSE
394	yes|down	yes|up	Slc24a2	FALSE
395	yes|down	yes|up	Gm16277	FALSE
396	yes|down	yes|up	Gm12264	FALSE
397	yes|down	yes|up	Gm28935	FALSE
398	yes|down	yes|up	Lmod3	FALSE
399	yes|up	yes|down	Gm20540	FALSE
400	yes|up	yes|down	Abcg5	FALSE
401	yes|down	yes|down	Gm43062	TRUE
402	yes|up	yes|down	Gm29668	FALSE
403	yes|up	yes|up	AC147806.1	TRUE
404	yes|down	yes|up	Gm27177	FALSE
405	yes|down	yes|down	Tagln3	TRUE
406	yes|down	yes|up	Ankrd61	FALSE
407	yes|down	yes|down	Gm42928	TRUE
408	yes|up	yes|down	Scarna10	FALSE
409	yes|down	yes|up	Gm38226	FALSE
410	yes|up	yes|up	Gzmc	TRUE
411	yes|up	yes|down	4930444P10Rik	FALSE
412	yes|up	yes|down	Gm49369	FALSE
413	yes|down	yes|up	Gm48113	FALSE
414	yes|up	yes|down	F630028O10Rik	FALSE
415	yes|down	yes|down	Plac9a	TRUE
416	yes|up	yes|up	Pvrig	TRUE
417	yes|down	yes|up	Gm47283	FALSE
418	yes|up	yes|down	n-R5s144	FALSE
419	yes|down	yes|up	Gm4149	FALSE
420	yes|down	yes|up	Gm4544	FALSE
421	yes|up	yes|down	Gm40578	FALSE
422	yes|up	yes|down	Gm12320	FALSE
423	yes|down	yes|up	Gm15834	FALSE
424	yes|up	yes|up	Zgrf1	TRUE
425	yes|down	yes|down	Gm37474	TRUE
426	yes|up	yes|down	Muc13	FALSE
427	yes|up	yes|down	Npas1	FALSE
428	yes|up	yes|up	Ighv1-19-1	TRUE
429	yes|down	yes|down	Kcnu1	TRUE
430	yes|up	yes|up	Ifi211	TRUE
431	yes|down	yes|down	Xlr3a	TRUE
432	yes|down	yes|up	Gm21982	FALSE
433	yes|up	yes|up	Gm9251	TRUE
434	yes|up	yes|down	Igkv13-64	FALSE
435	yes|up	yes|down	Ccl1	FALSE
436	yes|up	yes|up	Nphs1	TRUE
437	yes|down	yes|up	Snhg4	FALSE
438	yes|up	yes|down	Ugt1a5	FALSE
439	yes|up	yes|up	Gm21860	TRUE
440	yes|down	yes|up	Gm47808	FALSE
441	yes|down	yes|up	Scarletltr	FALSE
442	yes|up	yes|up	Tnfsf4	TRUE
443	yes|up	yes|down	Alox12e	FALSE
444	yes|up	yes|down	Kdm4dl	FALSE
445	yes|up	yes|down	Ighv8-11	FALSE
446	yes|down	yes|up	Gm14411	FALSE
447	yes|up	yes|down	Krt86	FALSE
448	yes|up	yes|down	Tdrd1	FALSE
449	yes|up	yes|down	Rpl29-ps2	FALSE
450	yes|down	yes|up	Gm48141	FALSE
451	yes|up	yes|down	Gm34113	FALSE
452	yes|up	yes|up	Thbs4	TRUE
453	yes|down	yes|up	Gm15543	FALSE
454	yes|down	yes|up	Gm4609	FALSE
455	yes|down	yes|up	Gm4294	FALSE
456	yes|down	yes|up	Gm49894	FALSE
457	yes|up	yes|up	Rtn4r	TRUE
458	yes|up	yes|up	2900052N01Rik	TRUE
459	yes|down	yes|up	Cers1	FALSE
460	yes|down	yes|up	Gm14276	FALSE
461	yes|up	yes|down	Cpa2	FALSE
462	yes|down	yes|up	Gm43844	FALSE
463	yes|up	yes|down	Gm50393	FALSE
464	yes|down	yes|up	Fam131b	FALSE
465	yes|down	yes|up	4833411C07Rik	FALSE
466	yes|down	yes|up	Vmn1r72	FALSE
467	yes|down	yes|up	Gpr17	FALSE
468	yes|down	yes|up	Gm10241	FALSE
469	yes|up	yes|down	Lipf	FALSE
470	yes|down	yes|up	Angptl1	FALSE
471	yes|up	yes|up	Gm5340	TRUE
472	yes|up	yes|down	D030055H07Rik	FALSE
473	yes|up	yes|down	Reg3g	FALSE
474	yes|down	yes|down	Stmn3	TRUE
475	yes|up	yes|down	Alox15	FALSE
476	yes|down	yes|up	Heatr9	FALSE
477	yes|down	yes|down	Klhl34	TRUE
478	yes|down	yes|up	Gm47079	FALSE
479	yes|up	yes|down	Saa2	FALSE
480	yes|down	yes|up	Rps12-ps1	FALSE
481	yes|up	yes|up	Igkv9-129	TRUE
482	yes|down	yes|up	Rpl35a-ps2	FALSE
483	yes|down	yes|up	Notumos	FALSE
484	yes|up	yes|down	Gm2511	FALSE
485	yes|down	yes|down	Ascl1	TRUE
486	yes|up	yes|down	Amer2	FALSE
487	yes|down	yes|up	Gm49948	FALSE
488	yes|down	yes|up	Scd4	FALSE
489	yes|up	yes|down	Slc22a20	FALSE
490	yes|down	yes|up	Gm49066	FALSE
491	yes|down	yes|up	Gm40773	FALSE
492	yes|up	yes|down	Gad1-ps	FALSE
493	yes|up	yes|down	Gm20708	FALSE
494	yes|up	yes|down	Gm42632	FALSE
495	yes|down	yes|down	Riiad1	TRUE
496	yes|down	yes|up	Padi3	FALSE
497	yes|down	yes|up	Celf3	FALSE
498	yes|down	yes|up	Gm15122	FALSE
499	yes|up	yes|down	Igkv12-40	FALSE
500	yes|down	yes|down	Gm17080	TRUE
501	yes|down	yes|up	Klhl30	FALSE
502	yes|up	yes|down	Csta3	FALSE
503	yes|up	yes|down	Epp13	FALSE
504	yes|down	yes|up	Gm9575	FALSE
505	yes|up	yes|down	Gm45315	FALSE
506	yes|up	yes|down	Gm37131	FALSE
507	yes|up	yes|down	5031410I06Rik	FALSE
508	yes|down	yes|up	Pcdha2	FALSE
509	yes|up	yes|down	Chrm4	FALSE
510	yes|down	yes|up	Gm21817	FALSE
511	yes|up	yes|up	Ighv4-2	TRUE
512	yes|down	yes|up	Gm20692	FALSE
513	yes|up	yes|down	A530076I17Rik	FALSE
514	yes|up	yes|down	Rpl19-ps1	FALSE
515	yes|down	yes|up	Folr1	FALSE
516	yes|up	yes|up	Ifi214	TRUE
517	yes|up	yes|down	Rab43	FALSE
518	yes|down	yes|up	Rimklb	FALSE
519	yes|up	yes|down	Gm10481	FALSE
520	yes|down	yes|up	Tmem196	FALSE
521	yes|down	yes|up	Gm614	FALSE
522	yes|down	yes|up	Gm43014	FALSE
523	yes|up	yes|down	Serpinb11	FALSE
524	yes|down	yes|up	Gm9754	FALSE
525	yes|up	yes|down	Igkv4-56	FALSE
526	yes|up	yes|down	Gm44009	FALSE
527	yes|up	yes|down	Gm568	FALSE
528	yes|down	yes|up	Gata4	FALSE
529	yes|up	yes|down	Gm47421	FALSE
530	yes|up	yes|down	H3c10	FALSE
531	yes|up	yes|down	Casp14	FALSE
532	yes|down	yes|up	Gm26684	FALSE
533	yes|down	yes|up	Gm26590	FALSE
534	yes|up	yes|down	Cyp2c70	FALSE
535	yes|up	yes|down	AC167036.2	FALSE
536	yes|down	yes|up	Tnfsf18	FALSE
537	yes|up	yes|down	Platr27	FALSE
538	yes|down	yes|up	P2rx1	FALSE
539	yes|down	yes|up	Gm7269	FALSE
540	yes|up	yes|down	Gm15729	FALSE
541	yes|down	yes|down	Nat8f6	TRUE
542	yes|down	yes|down	Cyp2a5	TRUE
543	yes|up	yes|up	Aicda	TRUE
544	yes|down	yes|down	Fmo3	TRUE
545	yes|up	yes|down	Gm44292	FALSE
546	yes|down	yes|up	Lhfpl4	FALSE
547	yes|down	yes|up	Cpne7	FALSE
548	yes|down	yes|up	Asphd2	FALSE
549	yes|down	yes|up	Ccdc106	FALSE
550	yes|down	yes|up	Igfbpl1	FALSE
551	yes|up	yes|down	Krt17	FALSE
552	yes|up	yes|down	A630010A05Rik	FALSE
553	yes|down	yes|down	Cavin4	TRUE
554	yes|up	yes|down	Gm13030	FALSE
555	yes|up	yes|up	Gm37933	TRUE
556	yes|down	yes|up	2310067P03Rik	FALSE
557	yes|up	yes|down	1700003I16Rik	FALSE
558	yes|down	yes|up	Gm15910	FALSE
559	yes|down	yes|down	Gm31105	TRUE
560	yes|up	yes|down	Armc12	FALSE
561	yes|up	yes|down	Gm12867	FALSE
562	yes|up	yes|up	Phf11b	TRUE
563	yes|up	yes|down	Dsg3	FALSE
564	yes|down	yes|up	Gdf2	FALSE
565	yes|down	yes|up	Tepp	FALSE
566	yes|down	yes|up	Dpysl4	FALSE
567	yes|up	yes|down	Trim40	FALSE
568	yes|down	yes|up	5430414B19Rik	FALSE
569	yes|down	yes|up	Sncb	FALSE
570	yes|up	yes|up	Ighv1-70	TRUE
571	yes|down	yes|up	Pcdha5	FALSE
572	yes|up	yes|down	Stfa2	FALSE
573	yes|up	yes|up	Igkv1-132	TRUE
574	yes|down	yes|up	Cpa3	FALSE
575	yes|up	yes|down	Slc32a1	FALSE
576	yes|up	yes|down	Gm19510	FALSE
577	yes|up	yes|down	Eps8l3	FALSE
578	yes|down	yes|up	Zfp133-ps	FALSE
579	yes|down	yes|up	Gm10143	FALSE
580	yes|up	yes|up	Pcdh15	TRUE
581	yes|down	yes|up	4930404I05Rik	FALSE
582	yes|up	yes|up	Ighv1-76	TRUE
[truncated: 188 more rows]

## Sheet: Sheet5
No.	Model_vs_Control	QJHTD_vs_Model	Gene name	Identity
[truncated: 770 more rows]

[truncated: 3 more sheets: Sheet6, Sheet7, Sheet8]
