# Supplementary material for: Suppressing inflammatory signals and apoptosis-linked sphingolipid metabolism underlies therapeutic potential of Qing-Jin-Hua-Tan decoction against chronic obstructive pulmonary disease
Source: Heliyon. 2024 Jan 18;10(3):e24336. doi: 10.1016/j.heliyon.2024.e24336 (PMC10839876; doi:10.1016/j.heliyon.2024.e24336)
Supplement: Multimedia component 3 [file mmc3.xlsx]

## Sheet: DMBs (Model-vs-Control)
Metabolite	Metab ID	Formula	KEGG Pathway Description	VIP_pred_OPLS-DA	VIP_PLS-DA	FC(C_L/Ctrl)	P_value	FDR	C1	C2	C3	C4	C5	C6	C7	M1	M2	M3	M4	M5	M6	M7	Fragmentation Score	Theoretical Fragmentation Score	Score	KEGG Pathway ID	Retention time	cas_id	KEGG Pathway Description	adducts	HMDB Subclass	ID	KEGG Pathway Second Category	KEGG Pathway First Category	KEGG Compound First Category	Library ID	subclass	mode	formula	M/Z	KEGG Compound Second Category	HMDB Superclass	KEGG Compound ID
20-ethyl-PGE2	metab_15	C22H36O5		1.28059	1.27014	1.20268	9.05e-10	4.12e-08	3.3175	3.155	3.1703	3.1227	3.3304	3.2368	3.1501	3.8197	3.8575	3.8705	3.8086	3.9363	3.8099	3.939	71.7	-		-	6.48797	-	-	M+K, M+2Na-H, M+H-H2O, M+H-2H2O, M+NH4	-	pos_16	-	-	-	LMFA03010174	-	pos	C22H36O5	363.253	-	-	-
Bicyclo-PGE2	metab_21	C20H30O4		1.15521	1.11763	1.12256	4.21e-08	7.58e-07	4.5756	4.465	4.489	4.3994	4.4847	4.4734	4.2974	4.9075	4.9652	5.045	5.0868	5.0833	4.8878	5.0326	54.2	-		-	5.9096	-	-	M+H, 2M+H, M+NH4, M+H-H2O, M+H-2H2O	Fatty Acyls	pos_22	-	-	-	HMDB0060054;LMFA03010034	Eicosanoids	pos	C20H30O4	335.222	-	Lipids and lipid-like molecules	-
Resolvin D1	metab_92	C22H32O5		1.02317	1.11914	1.23847	8.23e-05	0.0002916	2.0798	1.8473	1.8366	1.8498	2.0244	1.9192	1.9486	2.5369	2.4856	2.2202	2.0743	2.3364	2.489	2.5808	79.5	-		-	6.04632	-	-	M+H-2H2O, M+Na, M+H-H2O, M+NH4	Fatty Acyls	pos_93	-	-	-	HMDB0003733;LMFA04030011	Fatty acids and conjugates	pos	C22H32O5	359.222	-	Lipids and lipid-like molecules	C18178
Withaperuvin G	metab_177	C28H38O8		1.43021	1.37597	1.46977	2.08e-05	9.83e-05	1.9653	2.3631	2.0981	1.7259	1.7338	1.9847	1.6756	2.6337	2.9251	3.1237	3.1633	2.5752	2.5487	2.9417	-	72		-	2.73802	-	-	2M+3H2O+2H, M+ACN+H, M+H-H2O	Steroids and steroid derivatives	pos_178	-	-	-	HMDB0033943	Steroid lactones	pos	C28H38O8	485.257	-	Lipids and lipid-like molecules	-
LysoPC(20:0)	metab_227	C28H58NO7P		1.13562	1.07028	0.888776	8.54e-06	4.87e-05	4.9721	4.998	4.9974	4.8307	4.7257	4.9225	4.8522	4.3697	4.3008	4.0818	4.3575	4.5553	4.5567	4.2664	61.6	-		map00564;map05231	9.62512	-	Glycerophospholipid metabolism;Choline metabolism in cancer	M+H, M+K, M+Na	-	pos_228	Lipid metabolism;Cancers: Overview	Metabolism;Human Diseases	Lipids	-	-	pos	C28H58NO7P	552.403	Phospholipids	-	C04230
Dihomo-gamma-Linolenoyl PAF C-16	metab_242	C44H84NO7P		1.09325	1.03962	1.13198	9.94e-07	9.02e-06	3.8403	3.7156	3.7657	3.8132	3.7167	3.7678	3.8443	4.1511	4.2546	4.4437	4.4197	4.139	4.1625	4.3911	70.7	-		-	10.9274	-	-	M+Na, M+2Na-H, M+H	-	pos_243	-	-	-	-	-	pos	C44H84NO7P	792.59	-	-	-
PGA2 methyl ester	metab_373	C21H32O4		1.44002	1.42119	1.44563	4.12e-09	1.35e-07	1.9365	1.8253	1.8401	1.9178	1.9349	1.8158	1.7978	2.6108	2.6146	2.5441	2.8081	2.8115	2.6106	2.8923	58.2	-		-	7.5049	-	-	M+H, M+Na, M+H-H2O	-	pos_374	-	-	-	-	-	pos	C21H32O4	349.237	-	-	-
Sphingosine	metab_377	C18H37NO2		1.14337	1.09756	1.14605	1.16e-08	2.85e-07	3.6279	3.6	3.6616	3.6997	3.6327	3.6014	3.5763	4.0503	4.1174	4.2623	4.2853	4.0961	4.0848	4.2194	71.3	-		map00600;map01100;map04071;map04210	7.34847	123-78-4	Sphingolipid metabolism;Metabolic pathways;Sphingolipid signaling pathway;Apoptosis	M+H, M+Na, M+H-H2O	Organonitrogen compounds	pos_378	Lipid metabolism;Global and overview maps;Signal transduction;Cell growth and death	Metabolism;Metabolism;Environmental Information Processing;Cellular Processes	-	HMDB0000252;LMSP01010001	Amines	pos	C18H37NO2	300.289	-	Organic nitrogen compounds	C00319
12-oxo-LTB4	metab_395	C20H30O4		1.32468	1.27864	1.21914	1.32e-08	3.16e-07	3.3545	3.2439	3.2605	3.1828	3.2997	3.2595	3.0768	3.8264	3.8997	3.9717	4.0936	4.0207	3.8111	4.029	51.4	-		map00590	6.4588	-	Arachidonic acid metabolism	M+H-H2O, M+Na, M+K	-	pos_396	Lipid metabolism	Metabolism	-	LMFA03020024	-	pos	C20H30O4	317.211	-	-	C05949
(3beta,17alpha,23R)-17,23-Epoxy-3,29-dihydroxy-27-norlanost-8-ene-15,24-dione	metab_399	C29H44O5		1.04659	0.984295	0.812036	6.55e-05	0.0002405	2.5241	2.7195	2.6433	2.5836	2.5892	2.4449	2.4057	2.2922	2.2111	2.0583	1.9266	2.1905	2.1059	1.7616	-	56.9		-	6.29863	-	-	M+H, M+NH4, M+H-H2O	Prenol lipids	pos_400	-	-	-	HMDB0035112	Triterpenoids	pos	C29H44O5	473.326	-	Lipids and lipid-like molecules	-
S-(11-OH-9-deoxy-delta9,12-PGD2)-glutathione	metab_416	C30H49N3O10S		1.10536	1.12828	0.788468	0.002744	0.005692	3.1392	3.1648	3.1062	2.7808	3.0858	3.2633	3.0724	2.5978	2.5053	2.0135	1.7852	2.678	3.0987	2.3619	-	52.8		-	5.50668	-	-	M+H, M+Na, M+H-H2O	Carboxylic acids and derivatives	pos_417	-	-	-	HMDB0013056	Amino acids, peptides, and analogues	pos	C30H49N3O10S	644.321	-	Organic acids and derivatives	-
3-[8-hydroxy-2-methyl-2-(4-methylpent-3-en-1-yl)-2H-chromen-5-yl]propanoic acid	metab_599	C19H24O4		1.52231	1.45232	1.65753	2.23e-07	2.82e-06	1.5205	1.6091	1.4572	1.4672	1.4626	1.5309	1.1737	2.2086	2.4341	2.6338	2.7131	2.2371	2.248	2.4659	-	61.4		-	3.26548	-	-	M+ACN+Na, 2M+Na	Benzopyrans	pos_600	-	-	-	HMDB0134704	1-benzopyrans	pos	C19H24O4	655.354	-	Organoheterocyclic compounds	-
Uzarigenin 3-[xylosyl-(1->2)-rhamnoside]	metab_642	C34H52O12		1.38266	1.34454	1.53554	7.05e-05	0.0002551	1.5669	2.0231	1.825	1.5798	1.551	1.5654	1.3113	2.2323	2.613	2.7844	2.9612	2.1507	2.1931	2.606	-	53.3		-	3.47715	255861-29-1	-	M+H-2H2O, M+K	Steroids and steroid derivatives	pos_643	-	-	-	HMDB0036296	Steroid lactones	pos	C34H52O12	691.342	-	Lipids and lipid-like molecules	-
3,4,5-trihydroxy-6-(2-hydroxyethoxy)oxane-2-carboxylic acid	metab_741	C8H14O8		1.00378	0.965106	0.828219	0.0001797	0.0005581	2.7131	2.7504	2.7216	2.629	2.6133	2.5958	2.6838	2.3865	2.1832	2.0375	1.9235	2.3775	2.5211	2.0601	-	80.3		-	0.638483	-	-	M+Na, M+K	Organooxygen compounds	pos_742	-	-	-	HMDB0131294	Carbohydrates and carbohydrate conjugates	pos	C8H14O8	261.058	-	Organic oxygen compounds	-
5beta-CHOLANIC ACID-3alpha, 12alpha-DIOL N-(2-SULPHOETHYL)-AMIDE	metab_842	C26H45NO6S		1.26651	1.13097	5.51	0.02392	0.03919	0.2055	0.3381	0.2391	0.008	0.0079	0.3168	0.319	0.4189	0.6588	1.0184	0.5819	1.0309	1.0165	3.1749	82.8	-		-	5.78367	-	-	M+H-H2O, M+H	-	pos_843	-	-	-	-	-	pos	C26H45NO6S	482.293	-	-	-
Janthitrem B	metab_1446	C37H47NO5		1.184	1.25116	0.598171	0.004939	0.00952	1.787	1.7727	1.8435	1.6901	2.0113	1.8896	2.0186	1.6062	1.4295	0.5554	0.5336	1.4087	1.7649	0.4876	68	-		-	7.26708	73561-90-7	-	M+H, M+Na	Naphthopyrans	pos_1447	-	-	-	HMDB0030528	Not Available	pos	C37H47NO5	586.35	-	Organoheterocyclic compounds	C20600
Thromboxane B3	metab_1486	C20H32O6		1.05324	1.00736	1.54631	0.0005496	0.001435	0.7719	1.2589	0.9023	1.2512	0.963	1.122	0.7292	1.568	1.5065	1.6627	1.7274	1.722	1.0812	1.5548	-	92.6		-	6.87043	71953-80-5	-	M+H-H2O, M+NH4	Fatty Acyls	pos_1487	-	-	-	LMFA03030016;HMDB0005099;LMFA03030006	Eicosanoids	pos	C20H32O6	386.254	-	Lipids and lipid-like molecules	-
Bisacurone epoxide	metab_1494	C15H24O4		1.25119	1.28123	0.471493	0.001577	0.003528	1.5813	2.0004	1.8866	1.1148	1.6465	1.6631	0.9876	0.1162	0.6045	0.4259	0.7752	1.2354	0.9655	1.0061	-	55		-	6.63445	127214-83-9	-	M+H-2H2O, M+Na	Prenol lipids	pos_1495	-	-	-	HMDB0038503	Sesquiterpenoids	pos	C15H24O4	291.157	-	Lipids and lipid-like molecules	-
L-cis-Cyclo(aspartylphenylalanyl)	metab_1642	C13H14N2O4		1.01247	0.96644	1.22553	3.94e-05	0.0001609	2.0541	2.1979	1.9977	2.0113	2.0591	2.0132	1.7573	2.3947	2.5051	2.5777	2.6692	2.2859	2.3254	2.5139	-	51.7		-	2.11622	5262-10-02	-	M+CH3OH+H, M+2Na-H	Carboxylic acids and derivatives	pos_1643	-	-	-	HMDB0031360	Amino acids, peptides, and analogues	pos	C13H14N2O4	307.084	-	Organic acids and derivatives	-
Phosphodimethylethanolamine	metab_1714	C4H12NO4P		1.00421	0.960493	1.34174	3.29e-05	0.0001397	1.2555	1.433	1.3762	1.3249	1.1712	1.3788	1.215	1.7036	1.6734	2.0166	1.8419	1.5773	1.6134	1.861	-	72		map00564	0.525983	-	Glycerophospholipid metabolism	2M+H	Organic phosphoric acids and derivatives	pos_1715	Lipid metabolism	Metabolism	-	HMDB0060244	Phosphate esters	pos	C4H12NO4P	339.109	-	Organic acids and derivatives	C13482
Cytidine diphosphate choline (CDPcholine)	metab_1737	C14H26N4O11P2		1.36202	1.30329	1.84004	0.0001339	0.0004347	1.0663	1.3213	0.9496	0.5977	0.9227	1.4885	0.7848	1.7775	1.943	2.2838	2.1315	1.6363	1.4892	1.8619	74.3	-		-	0.657467	-	-	M+H	-	pos_1738	-	-	-	-	-	pos	C14H26N4O11P2	489.115	-	-	-
(6S)-6-beta-hydroxy-1,4,5,6-tetrahydronicotinamide-adenine dinucleotide	metab_1766	C21H31N7O15P2		1.57773	1.50531	2.09652	2.08e-06	1.65e-05	1.0557	1.4772	1.0525	0.7812	0.8552	0.7836	0.7391	1.9277	2.0011	2.1757	2.2244	1.6573	1.9505	2.2039	-	74.7		-	0.904967	-	-	M+ACN+H	Purine nucleotides	pos_1767	-	-	-	HMDB0059644	Purine nucleotide sugars	pos	C21H31N7O15P2	725.169	-	Nucleosides, nucleotides, and analogues	C04856
CYCLOLEUCINE	metab_1771	C6H11NO2		1.1821	1.14249	1.46241	3e-07	3.57e-06	1.3828	1.2046	1.1656	1.2812	1.4072	1.1161	1.1001	1.7583	1.778	1.8795	1.863	1.6545	1.8658	1.862	75.2	-		-	0.944283	-	-	M+H	-	pos_1772	-	-	-	-	-	pos	C6H11NO2	130.086	-	-	C03969
Petasitenine	metab_1782	C19H27NO7		1.34599	1.28825	1.85716	4.11e-07	4.57e-06	1.1413	0.9115	0.8565	0.8104	0.8085	0.81	0.7678	1.5625	1.4543	1.7656	1.719	1.389	1.6634	1.7835	-	73.3		-	0.9839	60102-37-6	-	M+2Na-H	Azaspirodecane derivatives	pos_1783	-	-	-	HMDB0030328	Not Available	pos	C19H27NO7	426.15	-	Organoheterocyclic compounds	C10359
Valyl-Hydroxyproline	metab_1802	C10H18N2O4		1.43028	1.36082	1.67957	6.02e-06	3.74e-05	1.3467	1.4925	1.4794	1.3189	1.3937	1.0119	1.0024	2.0221	2.1504	2.484	2.3854	1.9377	1.9137	2.2969	-	55.5		-	1.11845	-	-	M+CH3OH+H	Carboxylic acids and derivatives	pos_1803	-	-	-	HMDB0029128	Amino acids, peptides, and analogues	pos	C10H18N2O4	263.161	-	Organic acids and derivatives	-
Butyl (S)-3-hydroxybutyrate glucoside	metab_1811	C14H26O8		1.41122	1.37665	2.60466	9.49e-05	0.000327	0.513	0.9585	0.9609	0.7803	0.2458	0.4628	0.2255	1.1654	1.4049	1.8772	2.0087	1.6031	1.2662	1.4779	-	60.8		-	1.21343	-	-	M+NH4	Fatty Acyls	pos_1812	-	-	-	HMDB0031694	Fatty acyl glycosides	pos	C14H26O8	340.196	-	Lipids and lipid-like molecules	-
2,5-Dioxopentanoate	metab_1853	C5H6O4		2.20286	2.13697	22.8072	2e-10	1.45e-08	0.0086	0.1687	0.0086	0.3671	0.0083	0.0561	0.0074	1.9197	2.0944	2.3153	2.2599	1.8662	1.6742	2.1241	-	72.9		map01100;map00040;map00330;map00053	2.03007	-	Metabolic pathways;Pentose and glucuronate interconversions;Arginine and proline metabolism;Ascorbate and aldarate metabolism	M+H-H2O	Keto acids and derivatives	pos_1854	Global and overview maps;Carbohydrate metabolism;Amino acid metabolism;Carbohydrate metabolism	Metabolism;Metabolism;Metabolism;Metabolism	-	HMDB0060365	Short-chain keto acids and derivatives	pos	C5H6O4	113.023	-	Organic acids and derivatives	C00433
Perulactone	metab_1985	C30H46O7		1.37847	1.32084	1.55497	1.43e-05	7.32e-05	1.5197	1.8465	1.7182	1.1595	1.4016	1.583	1.3442	2.1295	2.3297	2.6253	2.6073	2.1621	2.1438	2.4372	-	64.6		-	2.76985	76994-38-2	-	M+2Na-H	Steroids and steroid derivatives	pos_1986	-	-	-	HMDB0034392	Bile acids, alcohols and derivatives	pos	C30H46O7	563.292	-	Lipids and lipid-like molecules	-
Mytilus Small cardioactive peptide	metab_2322	C56H85N15O12		1.01606	1.07408	1.37154	0.002474	0.005198	1.5327	1.736	1.467	1.5241	1.2558	1.4888	1.3759	1.7243	2.2033	2.3361	2.533	1.6133	1.7188	2.1118	-	58.8		-	3.46548	150213-97-1	-	M+2Na	Polypeptides	pos_2323	-	-	-	HMDB0040914	Not Available	pos	C56H85N15O12	602.809	-	Organic Polymers	-
7,8-Dihydrovomifoliol 9-[rhamnosyl-(1->6)-glucoside]	metab_2371	C25H42O12		1.13058	1.15223	1.39084	0.001024	0.002437	1.6512	2.0795	1.9338	1.7174	1.4219	1.5762	1.3855	2.053	2.4167	2.5784	2.8316	2.0847	1.9786	2.4251	-	52.9		-	3.58647	177261-69-7	-	M+NH4	Fatty Acyls	pos_2372	-	-	-	HMDB0029770	Fatty acyl glycosides	pos	C25H42O12	552.301	-	Lipids and lipid-like molecules	-
Matsutakeside I	metab_2385	C30H36O14		1.48269	1.43613	0.525201	4.7e-09	1.46e-07	1.9354	1.7696	1.8771	1.8261	1.7319	1.932	1.9805	1.2347	0.9832	0.9048	0.9127	0.9152	1.0512	0.8549	-	63.4		-	3.61897	-	-	M+H-H2O	2-arylbenzofuran flavonoids	pos_2386	-	-	-	HMDB0036746	Not Available	pos	C30H36O14	603.212	-	Phenylpropanoids and polyketides	-
26-(2-Glucosyl-6-acetylglucosyl]-1,3,11,22-tetrahydroxyergosta-5,24-dien-26-oate	metab_2553	C42H66O17		1.19181	1.18709	1.51055	0.001444	0.003265	1.4357	1.8163	1.5962	1.3665	1.3218	1.6778	0.7411	2.0118	2.2959	2.4857	2.531	1.7638	1.7848	2.1627	-	92.7		-	3.98195	155510-76-2	-	M+H-2H2O	Fatty Acyls	pos_2554	-	-	-	HMDB0040406	Fatty acid esters	pos	C42H66O17	807.418	-	Lipids and lipid-like molecules	-
Yucalexin P15	metab_2577	C20H26O4		1.89566	1.81016	13403.1	3.61e-06	2.49e-05	0.0001	0.0001	0.0001	0.0001	0.0001	0.0001	0.0001	1.1128	1.6783	2.1634	2.1399	1.025	0.9842	1.6477	-	63		-	4.05093	119626-52-7	-	M+ACN+Na	Prenol lipids	pos_2578	-	-	-	HMDB0036753	Diterpenoids	pos	C20H26O4	394.197	-	Lipids and lipid-like molecules	-
(3b,6b,8b,12a)-8,12-Epoxy-7(11)-eremophilene-6-angeloyloxy-8,12-dimethoxy-3-ol	metab_2730	C22H34O6		1.51426	1.60444	3.67836	7.97e-08	1.26e-06	0.4579	0.2592	0.2428	0.2369	0.4834	0.2366	0.5383	1.35	1.3148	1.0675	1.0615	1.5094	1.3044	1.4193	-	97.6		-	4.66557	-	-	M+NH4	Naphthofurans	pos_2731	-	-	-	HMDB0031964	Not Available	pos	C22H34O6	412.269	-	Organoheterocyclic compounds	-
Coproporphyrinogen III	metab_2752	C36H44N4O8		1.77205	1.68221	4.74363	1.09e-07	1.65e-06	0.4767	0.2868	0.2691	0.2627	0.3594	0.4942	0.2403	1.3694	1.5172	1.8759	1.9852	1.3874	1.3178	1.8779	-	61.2		map01100;map00860	4.93172	2624-63-7	Metabolic pathways;Porphyrin and chlorophyll metabolism	M+H-H2O	Tetrapyrroles and derivatives	pos_2753	Global and overview maps;Metabolism of cofactors and vitamins	Metabolism;Metabolism	-	HMDB0001261	Porphyrins	pos	C36H44N4O8	643.309	-	Organoheterocyclic compounds	C03263
Fusarochromanone	metab_2766	C15H20N2O4		1.28202	1.25753	0.707745	0.0001501	0.0004779	2.6649	2.549	2.6112	2.6621	2.5668	2.6	2.693	2.1425	1.9205	1.3002	1.4074	2.086	2.2644	1.8614	-	68.4		-	5.04355	104653-89-6	-	M+Na	Benzopyrans	pos_2767	-	-	-	HMDB0033514	1-benzopyrans	pos	C15H20N2O4	315.134	-	Organoheterocyclic compounds	-
Dihydroactinidiolide	metab_2823	C11H16O2		1.46795	1.41463	0.514861	5.36e-05	0.0002046	1.9789	2.012	1.9699	2.1276	1.9442	1.8978	1.9663	1.3088	1.1097	0.4911	0.5072	1.3406	1.5276	0.8662	75.6	-		-	5.54668	15356-74-8	-	M+H	Benzofurans	pos_2824	-	-	-	HMDB0035240	Not Available	pos	C11H16O2	181.122	-	Organoheterocyclic compounds	-
Validamycin A	metab_2860	C20H35NO13		1.45462	1.39474	0.388008	5.25e-05	0.0002011	1.5791	1.4217	1.5063	1.4861	1.5614	1.4626	1.6632	1.0846	0.5891	0.2089	0.2124	0.8481	1.0139	0.1878	-	67.7		-	5.88567	37248-47-8	-	M+H	Organooxygen compounds	pos_2861	-	-	-	HMDB0036592	Carbohydrates and carbohydrate conjugates	pos	C20H35NO13	498.223	-	Organic oxygen compounds	C12112
Alpha-Amylcinnamyl formate	metab_2868	C15H20O2		1.4503	1.42109	1.51449	7.75e-08	1.24e-06	1.7204	1.5419	1.67	1.6989	1.8607	1.6693	1.6778	2.464	2.4544	2.4798	2.8918	2.6856	2.3755	2.5728	58.7	-		-	5.97998	7493-79-0	-	M+H	Benzene and substituted derivatives	pos_2869	-	-	-	HMDB0036206	Not Available	pos	C15H20O2	233.153	-	Benzenoids	-
3-hydroxytetradecanoyl carnitine	metab_2935	C21H41NO5		1.29325	1.2395	2.14773	0.0005652	0.001468	0.286	0.6826	0.9374	0.2809	1.0442	1.3351	0.2574	1.4143	1.4939	1.3153	1.5179	1.4334	1.4576	1.7284	-	67.4		-	6.4783	-	-	M+Na	Fatty Acyls	pos_2936	-	-	-	HMDB0061640	Fatty acid esters	pos	C21H41NO5	410.288	-	Lipids and lipid-like molecules	-
Preisocalamendiol	metab_2947	C15H24O		1.29198	1.24259	0.530283	0.000146	0.0004674	1.6475	1.7872	1.717	1.8698	1.7046	1.5343	1.3668	1.0644	1.0672	0.5004	0.3583	1.0442	1.3001	0.831	-	92.4		-	6.54578	25645-19-6	-	M+CH3OH+H	Prenol lipids	pos_2948	-	-	-	HMDB0035391	Sesquiterpenoids	pos	C15H24O	253.216	-	Lipids and lipid-like molecules	-
14,15-DiHETE	metab_2953	C20H32O4		1.23956	1.21827	1.63436	2.9e-08	5.69e-07	0.9243	0.9344	0.9085	1.0876	0.9849	0.9956	1.0992	1.5684	1.5363	1.5603	1.7808	1.6801	1.4899	1.72	-	75.9		-	6.60445	-	-	M+NH4	Fatty Acyls	pos_2954	-	-	-	LMFA03060077;HMDB0010204	Eicosanoids	pos	C20H32O4	354.263	-	Lipids and lipid-like molecules	-
(6R)-6,19-epidioxy-1alpha-hydroxy-6,19-dihydrovitamin D3	metab_3010	C27H44O4		1.16021	1.13129	1.33988	6.93e-07	6.91e-06	1.7039	1.7226	1.4155	1.4663	1.7077	1.7896	1.6028	2.2387	2.1493	2.224	2.1734	2.0522	2.215	2.232	56.4	-		-	6.99643	-	-	M+H	-	pos_3011	-	-	-	LMST03020277	-	pos	C27H44O4	433.331	-	-	-
Permetin A	metab_3041	C54H92N12O12		1.2294	1.17929	1.8097	0.0008957	0.002171	0.5199	0.8141	1.2691	1.5232	0.992	1.0027	0.4779	1.4579	1.6354	2.104	1.9647	1.7066	1.3562	1.7171	-	66.8		-	7.20008	71888-70-5	-	M+H+Na	Peptidomimetics	pos_3042	-	-	-	HMDB0030527	Depsipeptides	pos	C54H92N12O12	562.343	-	Organic acids and derivatives	-
Pentacosanoic acid	metab_3044	C25H50O2		1.12659	1.10938	0.722465	1.48e-07	2.08e-06	1.8878	1.9286	1.941	1.8172	1.6297	1.8404	1.7963	1.3723	1.3345	1.3339	1.3654	1.3277	1.3604	1.1816	-	53.3		-	7.20958	506-38-7	-	M+ACN+Na	Fatty Acyls	pos_3045	-	-	-	LMFA01010025;HMDB0002361	Fatty acids and conjugates	pos	C25H50O2	446.399	-	Lipids and lipid-like molecules	-
Adlupulone	metab_3173	C26H38O4		1.37103	1.28283	1.74558	0.0001799	0.0005583	1.7368	1.3144	0.731	0.87	1.3968	1.1936	0.6788	1.9519	1.8977	2.167	2.0336	1.8824	1.7373	2.1653	-	60.4		-	8.28252	28374-71-2	-	M+ACN+H	Organooxygen compounds	pos_3174	-	-	-	HMDB0030140	Carbonyl compounds	pos	C26H38O4	456.309	-	Organic oxygen compounds	-
1,8-Octanedithiol	metab_3174	C8H18S2		1.59203	1.77982	2.68402	5.34e-05	0.0002039	0.5285	0.5576	0.531	0.5932	0.5195	0.5207	1.7518	1.8015	1.8714	1.8735	1.7628	2.3445	2.162	1.6125	-	75		-	8.29202	1191-62-4	-	M+ACN+H	Thiols	pos_3175	-	-	-	HMDB0040348	Alkylthiols	pos	C8H18S2	220.118	-	Organosulfur compounds	-
Lepidiumterpenyl ester	metab_3484	C23H42O4		1.27081	1.22148	1.64809	0.0002595	0.0007572	0.9497	1.9426	1.2941	1.0463	0.9382	1.3506	0.8955	1.8835	1.7388	2.1453	2.089	1.8448	2.0793	2.0848	-	95.1		-	10.4146	255833-57-9	-	M+H-H2O	Prenol lipids	pos_3485	-	-	-	HMDB0036865	Sesquiterpenoids	pos	C23H42O4	365.304	-	Lipids and lipid-like molecules	-
PE(16:1(5Z)/16:1(5Z))	metab_3514	C37H70NO8P		1.12855	1.13994	1.3143	0.0009297	0.002244	1.6635	1.7571	2.4889	1.951	2.1936	1.9234	2.6098	2.8629	2.4355	2.8136	2.9408	2.6314	2.7097	2.7758	92.7	-		-	10.7599	-	-	M+H	-	pos_3515	-	-	-	LMGP02010356	-	pos	C37H70NO8P	688.491	-	-	-
Undecanoic acid	metab_3544	C11H22O2		1.4313	1.36538	1.30623	2.08e-05	9.84e-05	2.9915	3.359	3.0185	2.5795	3.2383	2.5772	2.5545	3.7762	3.7696	3.8466	3.7717	3.6908	3.7056	3.9808	-	78.9		-	11.3547	112-37-8	-	2M+K	Fatty Acyls	pos_3545	-	-	-	HMDB0000947;LMFA01010011	Fatty acids and conjugates	pos	C11H22O2	411.287	-	Lipids and lipid-like molecules	C17715
Stearoylethanolamide	metab_4616	C20H41NO2		1.05379	1.00769	0.875337	3.23e-07	3.78e-06	3.8002	3.6447	3.6975	3.6858	3.668	3.7956	3.6506	3.2872	3.191	3.1094	3.1705	3.3784	3.3653	3.209	75.6	-		-	9.58462	111-57-9	-	M+H	Organonitrogen compounds	pos_4617	-	-	-	HMDB0013078	Amines	pos	C20H41NO2	328.321	-	Organic nitrogen compounds	-
MG(0:0/22:5(7Z,10Z,13Z,16Z,19Z)/0:0)	metab_4738	C25H40O4		1.11529	1.06461	1.31038	0.0002018	0.0006131	2.1257	1.8067	2.1424	1.5561	1.7519	2.1332	1.6983	2.5353	2.5173	2.6159	2.67	2.324	2.1847	2.4736	-	52.1		-	9.0888	-	-	M+H	Glycerolipids	pos_4739	-	-	-	HMDB0011556	Monoradylglycerols	pos	C25H40O4	405.301	-	Lipids and lipid-like molecules	-
1-Oleoylglycerophosphoserine	metab_4767	C24H46NO9P		1.03155	0.999184	0.806033	6.15e-06	3.8e-05	2.5038	2.4202	2.481	2.2734	2.3906	2.3772	2.2645	2.0755	1.869	2.003	1.7031	1.9041	2.0565	1.8558	-	63.4		-	9.01315	-	-	M+Na	Glycerophospholipids	pos_4768	-	-	-	HMDB0061694	Glycerophosphoserines	pos	C24H46NO9P	546.281	-	Lipids and lipid-like molecules	-
All-trans-3,4-Didehydroretinoate	metab_4925	C20H26O2		1.29658	1.2487	1.68003	0.000208	0.0006275	1.0149	1.0519	1.2301	1.3402	1.0032	1.3995	0.99	1.8579	2.0566	2.3183	2.2618	1.4804	1.4354	2.0807	-	54.7		-	8.42252	-	-	M+NH4	Prenol lipids	pos_4926	-	-	-	HMDB0060092	Retinoids	pos	C20H26O2	316.23	-	Lipids and lipid-like molecules	-
Melilotigenin	metab_5023	C30H46O5		2.01125	1.93847	2.58105	2.95e-10	1.83e-08	1.0311	1.0682	1.0343	1.0215	1.0194	1.021	0.9757	2.545	2.5685	2.8569	2.9543	2.4189	2.3635	2.7912	-	79.3		-	8.0502	114702-59-9	-	M+H-H2O	Prenol lipids	pos_5024	-	-	-	HMDB0038737	Triterpenoids	pos	C30H46O5	469.328	-	Lipids and lipid-like molecules	-
Spermic acid 1	metab_5036	C10H23N3O2		1.30907	1.25166	1.57573	2.38e-07	2.97e-06	1.2347	1.2732	1.238	1.2247	1.2225	1.2242	1.177	1.9108	1.8703	2.0773	2.0485	2.023	1.5713	2.0455	-	51.5		-	8.00387	-	-	2M+ACN+Na	Carboxylic acids and derivatives	pos_5037	-	-	-	HMDB0060066	Amino acids, peptides, and analogues	pos	C10H23N3O2	498.373	-	Organic acids and derivatives	-
LysoPA(20:4(8Z,11Z,14Z,17Z)/0:0)	metab_5116	C23H39O7P		1.04247	0.972537	0.812173	3.73e-05	0.0001543	2.5266	2.5481	2.5122	2.5241	2.2744	2.5409	2.4412	2.0234	2.0317	1.8681	1.9186	2.3271	2.1043	1.8334	-	73.7		-	7.70972	-	-	M+ACN+H	Glycerophospholipids	pos_5117	-	-	-	HMDB0114742	Glycerophosphates	pos	C23H39O7P	500.277	-	Lipids and lipid-like molecules	-
Spisulosine	metab_5130	C18H39NO		1.89021	1.83523	2.15324	3.95e-07	4.45e-06	0.5763	1.287	1.1705	1.4092	1.7258	1.5617	1.2231	2.5783	2.7521	2.9751	2.8232	2.6815	2.6028	2.8636	74	-		-	7.66273	-	-	M+H	-	pos_5131	-	-	-	LMSP01080032	-	pos	C18H39NO	286.31	-	-	-
Crispane	metab_5235	C20H32O3		1.25679	1.18711	0.69009	3.11e-05	0.0001337	2.2566	2.301	2.3193	2.4101	2.0815	2.0671	2.103	1.6914	1.5818	1.2394	1.2505	1.7449	1.8494	1.3698	-	56.1		-	7.27658	79803-28-4	-	M+H-2H2O	Prenol lipids	pos_5236	-	-	-	HMDB0038694	Monoterpenoids	pos	C20H32O3	285.221	-	Lipids and lipid-like molecules	-
Alpha-Trisaccharide	metab_5279	C20H37NO14		1.40285	1.40918	0.673766	0.0006044	0.001556	3.0573	2.9457	2.9149	2.9682	2.9097	2.8922	3.0165	2.4296	2.0572	1.2089	1.3196	2.3252	2.6607	1.9488	-	59.7		-	7.11458	49777-13-1	-	M+H-2H2O	Organooxygen compounds	pos_5280	-	-	-	HMDB0006595	Carbohydrates and carbohydrate conjugates	pos	C20H37NO14	480.212	-	Organic oxygen compounds	-
(7alpha,10beta)-1(10->19)-Abeo-7-acetoxyisoobacun-3,10-olide	metab_5280	C28H34O9		1.63366	1.59142	0.518025	0.0001478	0.0004721	2.6697	2.5515	2.5207	2.5976	2.5147	2.4067	2.6061	1.7906	1.4854	0.4073	0.7167	1.6668	2.0316	1.1526	-	98.5		-	7.11458	85643-98-7	-	M+H-2H2O	Naphthopyrans	pos_5281	-	-	-	HMDB0035079	Not Available	pos	C28H34O9	479.205	-	Organoheterocyclic compounds	-
Psychosine	metab_5293	C24H47NO7		1.01256	1.00135	1.45276	1.43e-05	7.33e-05	1.0064	0.9747	1.074	1.2691	0.9766	0.8541	0.9553	1.4962	1.5029	1.7041	1.4008	1.4865	1.3626	1.3802	51.4	-		map00600	7.0861	-	Sphingolipid metabolism	M+H	-	pos_5294	Lipid metabolism	Metabolism	-	LMSP07000001	-	pos	C24H47NO7	462.343	-	-	C01747
1alpha-hydroxy-22-oxo-23,24,25,26,27-pentanorvitamin D3	metab_5295	C22H32O3		1.15167	1.15442	1.26113	7.14e-10	3.41e-08	2.0688	1.8805	1.9902	2.0389	2.0823	2.0796	2.0156	2.554	2.5326	2.5652	2.5096	2.59	2.5028	2.5974	74.3	-		-	7.0861	-	-	M+H	-	pos_5296	-	-	-	LMST03020007	-	pos	C22H32O3	345.242	-	-	-
Pipermethystine	metab_5311	C16H17NO4		1.54057	1.50406	0.381313	0.0001618	0.0005101	1.8517	1.7976	1.7974	1.7235	1.7384	1.7463	1.8224	1.1447	0.4116	0.0662	0.0675	1.0306	1.4374	0.5982	-	79.1		-	7.0246	71627-22-0	-	M+ACN+H	Pyridines and derivatives	pos_5312	-	-	-	HMDB0033486	Hydropyridines	pos	C16H17NO4	329.149	-	Organoheterocyclic compounds	-
PA(20:2(11Z,14Z)/22:5(7Z,10Z,13Z,16Z,19Z))	metab_5504	C45H75O8P		2.13459	2.06085	13.0652	4.09e-10	2.31e-08	0.0083	0.2375	0.0083	0.151	0.4571	0.1802	0.0105	1.7658	1.983	2.1504	2.2405	1.7496	1.7675	2.098	-	53.6		-	6.33713	-	-	M+2H	Glycerophospholipids	pos_5505	-	-	-	HMDB0115556	Glycerophosphates	pos	C45H75O8P	388.268	-	Lipids and lipid-like molecules	-
(9Z,11E,13E,15Z)-4-Oxo-9,11,13,15-octadecatetraenoic acid	metab_5557	C18H26O3		1.39156	1.34943	0.391504	0.0001809	0.0005606	1.5861	1.4724	1.4476	1.5068	1.4281	1.415	1.5227	0.9578	0.1393	0.166	0.1689	0.8987	1.2133	0.5205	-	81.6		-	6.08482	17699-21-7	-	M+K	Fatty Acyls	pos_5558	-	-	-	HMDB0031098	Lineolic acids and derivatives	pos	C18H26O3	329.15	-	Lipids and lipid-like molecules	-
3-hydroxyoctanoyl carnitine	metab_5573	C15H29NO5		1.00642	0.905275	0.715087	0.01493	0.02559	2.0209	1.9805	1.8728	1.9876	1.9642	1.8496	2.0557	1.6892	1.6467	1.6876	1.4574	1.2546	1.779	0.3056	-	97.5		-	6.02748	-	-	M+H-2H2O	Fatty Acyls	pos_5574	-	-	-	HMDB0061634	Fatty acid esters	pos	C15H29NO5	268.188	-	Lipids and lipid-like molecules	-
Sterebin B	metab_5600	C20H32O5		1.1326	1.09157	1.13551	4.26e-08	7.59e-07	3.9605	3.8344	3.9075	3.8339	3.8912	3.8426	3.6939	4.3006	4.3505	4.3869	4.4623	4.4182	4.2535	4.4463	-	53.7		-	5.9096	-	-	M+NH4	Prenol lipids	pos_5601	-	-	-	HMDB0035338	Sesquiterpenoids	pos	C20H32O5	370.259	-	Lipids and lipid-like molecules	-
Procurcumadiol	metab_5605	C15H22O3		1.04807	1.02042	1.67518	0.006063	0.01142	1.3548	1.2454	0.8476	0.3138	0.7916	1.0364	0.8499	1.0495	1.3012	1.4516	1.5198	2.1466	1.4846	1.8306	-	85.3		-	5.90467	129673-90-1	-	M+H-2H2O	Prenol lipids	pos_5606	-	-	-	HMDB0034721	Sesquiterpenoids	pos	C15H22O3	215.141	-	Lipids and lipid-like molecules	-
L-threo-Sphingosine C-18	metab_5643	C18H37NO2		1.93819	1.86653	3.25762	1.99e-08	4.22e-07	0.8441	0.3072	0.7803	0.5944	0.9185	0.8399	0.4001	2.0296	2.0851	2.4761	2.3228	2.0409	1.9744	2.334	52.1	-		-	5.68517	-	-	M+H	-	pos_5644	-	-	-	-	-	pos	C18H37NO2	300.29	-	-	-
7,8-Dihydro-3b,6a-dihydroxy-alpha-ionol 9-[apiosyl-(1->6)-glucoside]	metab_5695	C24H42O12		1.18685	1.20844	0.586382	0.002379	0.00503	1.8038	1.8164	1.986	1.668	1.6812	1.8354	1.651	1.2791	1.0815	0.5403	0.2906	1.6483	1.5003	0.9532	-	67.9		-	5.41902	177261-73-3	-	M+ACN+Na	Fatty Acyls	pos_5696	-	-	-	HMDB0041579	Fatty acyl glycosides	pos	C24H42O12	586.279	-	Lipids and lipid-like molecules	-
Trans-Zeatin-O-glucoside riboside	metab_5713	C21H31N5O10		1.3067	1.29926	0.524914	0.0009976	0.00238	1.7648	1.7609	1.756	1.7947	1.7188	1.7048	1.6636	1.4256	0.8959	0.4302	0.4359	1.2415	1.5623	0.3949	-	70.1		-	5.3102	62512-97-4	-	M+H	Purine nucleosides	pos_5714	-	-	-	HMDB0032880	Not Available	pos	C21H31N5O10	514.219	-	Nucleosides, nucleotides, and analogues	-
3-Pyridinebutanoic acid	metab_5720	C9H11NO2		1.4583	1.46954	0.468775	0.0007385	0.001844	2.0309	1.9818	1.9122	1.9225	2.1053	1.6987	2.1836	1.5179	0.6812	0.2295	0.2332	1.2917	1.7183	0.8126	-	51.3		-	5.2907	477251-67-5	-	M+H	Pyridines and derivatives	pos_5721	-	-	-	HMDB0001007	Not Available	pos	C9H11NO2	166.086	-	Organoheterocyclic compounds	-
Fistuloside B	metab_5727	C45H72O18		1.97651	1.8788	3.31782	1.71e-06	1.4e-05	0.7127	0.7458	0.73	0.7042	0.7023	0.7037	0.6638	2.1228	2.6341	2.8517	2.8741	1.7023	1.7208	2.5549	-	58		-	5.25287	142287-77-2	-	M+H-H2O	Steroids and steroid derivatives	pos_5728	-	-	-	HMDB0039004	Steroidal glycosides	pos	C45H72O18	883.46	-	Lipids and lipid-like molecules	-
27-O-demethylrifabutin	metab_5761	C45H60N4O11		1.4436	1.39909	3.24563	0.0001384	0.0004468	0.434	0.4602	0.4362	0.4273	0.4259	0.4269	0.3961	1.1883	1.6575	1.6038	2.0734	1.0824	0.6416	1.5133	-	54.8		-	5.05322	-	-	M+Na	Benzene and substituted derivatives	pos_5762	-	-	-	HMDB0061043	Not Available	pos	C45H60N4O11	855.412	-	Benzenoids	-
Monomenthyl succinate	metab_5846	C14H24O4		1.4342	1.35953	0.556174	6.47e-06	3.93e-05	2.0749	2.0332	2.021	2.0348	1.8258	1.8739	1.9687	1.1641	1.0157	0.7746	0.7821	1.3835	1.5531	1.0208	-	87.7		-	4.60357	188709-97-9	-	M+NH4	Prenol lipids	pos_5847	-	-	-	HMDB0036143	Monoterpenoids	pos	C14H24O4	274.201	-	Lipids and lipid-like molecules	-
4,4-Dimethylcholesta-8,14,24-trienol	metab_5952	C29H46O		1.62135	1.58338	3.61921	8.51e-09	2.31e-07	0.4118	0.4373	0.414	0.4054	0.4084	0.405	0.3752	1.327	1.4786	1.3383	1.7069	1.6694	1.1834	1.6344	-	57.8		map01100;map00100	4.23343	64284-64-6	Metabolic pathways;Steroid biosynthesis	M+ACN+Na	Steroids and steroid derivatives	pos_5953	Global and overview maps;Lipid metabolism	Metabolism;Metabolism	-	HMDB0001023	Cholestane steroids	pos	C29H46O	474.368	-	Lipids and lipid-like molecules	C11455
(E)-2-hydroxydoxepin	metab_6164	C19H21NO2		1.43864	1.42577	5.32018	0.0003015	0.0008572	0.2308	0.2481	0.2323	0.2265	0.2255	0.2262	0.2065	0.6521	1.4173	1.7849	1.8735	0.8037	0.6453	1.3162	-	72.5		-	3.82228	-	-	2M+H	Benzoxepines	pos_6165	-	-	-	HMDB0060630	Dibenzoxepines	pos	C19H21NO2	591.321	-	Organoheterocyclic compounds	-
Lysyl-Aspartate	metab_6234	C10H19N3O5		1.74771	1.65691	7.0314	8.91e-07	8.33e-06	0.1858	0.3875	0.1871	0.1822	0.1814	0.182	0.1654	1.2598	1.5269	1.8862	1.7972	1.0366	1.0702	1.7668	-	57.5		-	3.67597	-	-	2M+ACN+H	Carboxylic acids and derivatives	pos_6235	-	-	-	HMDB0028947	Amino acids, peptides, and analogues	pos	C10H19N3O5	564.304	-	Organic acids and derivatives	-
Citrusin C	metab_6286	C16H22O7		1.20721	1.26145	2.4359	0.0008851	0.002147	0.505	0.4202	0.6671	0.3507	0.6272	0.6455	0.2789	1.326	0.3811	1.2742	1.044	1.5256	1.4863	1.478	-	63.5		-	3.58647	18604-50-7	-	M+ACN+H	Organooxygen compounds	pos_6287	-	-	-	HMDB0038708	Carbohydrates and carbohydrate conjugates	pos	C16H22O7	368.167	-	Organic oxygen compounds	-
Nicotine glucuronide	metab_6309	C16H22N2O6		1.38161	1.35506	0.646948	0.0007817	0.001936	2.7656	2.552	2.5987	2.6853	2.6576	2.577	2.745	2.1204	1.7351	0.5975	1.629	2.0337	2.2537	1.6476	-	60.2		-	3.5423	152306-59-7	-	M+Na	Organooxygen compounds	pos_6310	-	-	-	HMDB0001272	Carbohydrates and carbohydrate conjugates	pos	C16H22N2O6	361.139	-	Organic oxygen compounds	-
N-Jasmonoylisoleucine	metab_6322	C18H29NO4		1.03085	1.22721	3.66558	0.02422	0.03958	0.21	0.2261	0.6738	0.206	0.2051	0.2058	0.2116	0.4164	0.8166	1.6969	2.3186	0.8731	0.2312	0.7549	-	74.7		-	3.50863	28838-58-6	-	M+Na	Carboxylic acids and derivatives	pos_6323	-	-	-	HMDB0029391	Amino acids, peptides, and analogues	pos	C18H29NO4	346.198	-	Organic acids and derivatives	-
Agavasaponin C'	metab_6369	C50H80O23		1.22254	1.18464	1.57443	0.000105	0.0003572	1.2051	1.2223	1.0572	1.3146	1.2013	1.2891	1.0341	1.6336	1.9443	2.1846	2.3018	1.5648	1.5549	1.918	-	67		-	3.42165	58546-17-1	-	M+2H	Steroids and steroid derivatives	pos_6370	-	-	-	HMDB0033811	Steroidal glycosides	pos	C50H80O23	525.266	-	Lipids and lipid-like molecules	-
1-Nitro-5-hydroxy-6-glutathionyl-5,6-dihydronaphthalene	metab_6446	C20H24N4O9S		1.21076	1.16222	0.591632	0.0001534	0.0004863	1.7632	1.8699	1.8952	1.6369	1.4245	1.7492	1.5413	1.1736	0.7767	0.7189	0.6389	1.0956	1.3874	1.2399	-	69.8		map00980	3.28782	-	Metabolism of xenobiotics by cytochrome P450	M+H	Epoxides	pos_6447	Xenobiotics biodegradation and metabolism	Metabolism	-	HMDB0060327	Not Available	pos	C20H24N4O9S	497.134	-	Organoheterocyclic compounds	C14805
TR-Saponin A	metab_6494	C52H78O20		1.77135	1.7047	2.58035	2.81e-06	2.05e-05	0.68	1.1977	1.1749	0.8743	0.4172	0.8846	0.8049	1.9383	2.28	2.6556	2.6414	1.9065	1.8351	2.3128	-	77.1		-	3.21165	288153-01-5	-	M+2H	Prenol lipids	pos_6495	-	-	-	HMDB0035341	Terpene glycosides	pos	C52H78O20	512.263	-	Lipids and lipid-like molecules	-
(1S,2S,4S,5S)-2,4-Thujanediol 4-O-beta-D-Glucopyranoside	metab_6514	C16H28O7		1.27343	1.25375	1.39428	0.0001871	0.0005771	2.0056	2.378	2.0959	1.9392	1.6161	1.9585	1.7106	2.4708	2.8117	3.0117	3.1384	2.4185	2.4335	2.8236	-	60.6		-	3.17815	240495-81-2	-	2M+ACN+Na	Prenol lipids	pos_6515	-	-	-	HMDB0033644	Terpene glycosides	pos	C16H28O7	728.377	-	Lipids and lipid-like molecules	-
Gamma-Glutamyltryptophan	metab_6588	C16H19N3O5		1.39313	1.35816	1.82998	1.8e-07	2.42e-06	0.9299	0.7508	1.1271	0.9582	1.1633	1.0886	0.6686	1.6991	1.7634	1.7466	1.8075	1.7083	1.6871	1.826	-	57.7		-	3.04383	66471-20-3	-	M+H	Carboxylic acids and derivatives	pos_6590	-	-	-	HMDB0029160	Amino acids, peptides, and analogues	pos	C16H19N3O5	334.143	-	Organic acids and derivatives	-
4-[(1E)-1,2-diphenylbut-1-en-1-yl]phenol	metab_6763	C22H20O		1.3423	1.296	1.44438	9.21e-05	0.00032	1.8498	2.2869	2.0506	1.6758	1.6417	2.0462	1.4739	2.488	2.722	2.9973	2.9706	2.3737	2.4524	2.81	-	77.9		-	2.81268	-	-	2M+ACN+H	Stilbenes	pos_6765	-	-	-	HMDB0142434	Not Available	pos	C22H20O	642.332	-	Phenylpropanoids and polyketides	-
5-Deoxy-5-<WBR>(methylthio)adenosine	metab_6786	C11H15N5O3S		1.03844	1.00295	0.86616	7.4e-07	7.26e-06	3.4071	3.3783	3.4007	3.6036	3.4832	3.3231	3.359	3.0896	2.9319	2.8703	2.8804	2.932	3.0829	2.9624	82.5	-		-	2.80268	-	-	M+H	-	pos_6788	-	-	-	-	-	pos	C11H15N5O3S	298.096	-	-	-
2-Ethyl-2,5-dihydro-4,5-dimethylthiazole	metab_6844	C7H13NS		1.39858	1.35638	2.15408	0.0001529	0.0004852	0.9543	1.0836	0.6703	0.4897	0.8525	0.6402	0.8337	1.4355	1.959	1.9953	2.2647	1.2539	1.2604	1.7305	-	93.3		-	2.75952	76788-46-0	-	2M+ACN+H	Azolines	pos_6846	-	-	-	HMDB0037176	Thiazolines	pos	C7H13NS	328.185	-	Organoheterocyclic compounds	-
Torvoside C	metab_6865	C39H64O13		1.62643	1.55687	2.14342	1.04e-05	5.7e-05	0.8243	1.4954	1.1836	0.6767	1.0807	0.8589	0.9551	1.8829	2.2655	2.5176	2.5796	1.8184	1.8282	2.276	-	62.4		-	2.74818	185012-38-8	-	M+2Na	Fatty Acyls	pos_6867	-	-	-	HMDB0029623	Fatty amides	pos	C39H64O13	393.203	-	Lipids and lipid-like molecules	-
N-desmethylalmotriptan	metab_6908	C16H23N3O2S		1.82645	1.7475	4.21628	7.64e-06	4.45e-05	0.6344	0.9119	0.3239	0.2864	0.2426	0.5175	0.2225	1.5376	2.0684	2.3064	2.4492	1.5223	1.281	2.0736	-	93.8		-	2.72685	334981-12-3	-	M+NH4	Indoles and derivatives	pos_6910	-	-	-	HMDB0061011	Tryptamines and derivatives	pos	C16H23N3O2S	339.186	-	Organoheterocyclic compounds	-
Kynurenine	metab_6998	C10H12N2O3		1.08562	1.06213	1.24164	1.61e-05	7.99e-05	2.2115	2.2892	2.1465	2.0729	2.0993	2.3337	1.9131	2.8741	2.5877	2.8308	2.6156	2.4965	2.7061	2.5903	73.4	-		map01100;map05143;map00380	1.77073	-	Metabolic pathways;African trypanosomiasis;Tryptophan metabolism	M+H	-	pos_7000	Global and overview maps;Infectious diseases: Parasitic;Amino acid metabolism	Metabolism;Human Diseases;Metabolism	-	-	-	pos	C10H12N2O3	209.092	-	-	C00328;C01718
Deoxypyridinoline	metab_7027	C18H28N4O7		2.10337	2.02736	6.03521	7.05e-09	2.02e-07	0.2683	0.295	0.463	0.5835	0.2624	0.392	0.241	1.9055	2.3373	2.3379	2.6335	1.821	1.8418	2.2419	-	55.8		-	1.2701	83462-55-9	-	M+H	Carboxylic acids and derivatives	pos_7029	-	-	-	HMDB0000569	Amino acids, peptides, and analogues	pos	C18H28N4O7	413.203	-	Organic acids and derivatives	-
Thymine	metab_7028	C5H6N2O2		1.78971	1.73813	3.19342	9.57e-11	8.79e-09	0.7029	0.578	0.5443	0.5238	0.4922	0.6875	0.5575	1.7784	1.9472	1.9092	2.064	1.7005	1.6894	1.9565	56.5	-		map00240;map01100	1.2701	65-71-4	Pyrimidine metabolism;Metabolic pathways	M+H	Diazines	pos_7030	Nucleotide metabolism;Global and overview maps	Metabolism;Metabolism	Nucleic acids	HMDB0000262	Pyrimidines and pyrimidine derivatives	pos	C5H6N2O2	127.05	Bases	Organoheterocyclic compounds	C00178
Threoninyl-Lysine	metab_7032	C10H21N3O4		1.1794	1.13439	1.34237	2.29e-08	4.66e-07	1.6766	1.6939	1.6857	1.626	1.7011	1.5804	1.6527	2.1232	2.2789	2.2095	2.4147	2.1635	2.11	2.2923	-	66.4		-	1.2511	-	-	M+Na	Carboxylic acids and derivatives	pos_7034	-	-	-	HMDB0029066	Amino acids, peptides, and analogues	pos	C10H21N3O4	270.144	-	Organic acids and derivatives	-
3-Deoxyguanosine	metab_7038	C10H13N5O4		1.86664	1.83173	6.23454	2.42e-09	9.03e-08	0.1872	0.2296	0.1945	0.1835	0.6962	0.2103	0.1666	1.3963	1.81	1.6293	1.7923	1.6679	1.6166	1.7334	68.6	-		-	1.21343	-	-	M+H	-	pos_7040	-	-	-	-	-	pos	C10H13N5O4	268.103	-	-	-
4,4'-Dihydroxy-5,5'-diisopropyl-2,2'-dimethyl-3,6-biphenyldione	metab_7040	C20H24O4		1.66271	1.58886	3.58775	6.94e-06	4.13e-05	0.4331	0.8825	0.4406	0.4236	0.0084	0.7845	0.2742	1.4858	1.7563	1.888	2.0298	1.3996	1.213	1.8736	-	77.7		-	1.18495	120866-14-0	-	M+ACN+H	Prenol lipids	pos_7042	-	-	-	HMDB0040760	Quinone and hydroquinone lipids	pos	C20H24O4	370.199	-	Lipids and lipid-like molecules	-
7,8-dihydro-L-Biopterin	metab_7083	C9H13N5O3		1.54333	1.50484	1.88556	1.5e-08	3.45e-07	1.0152	1.1455	1.0246	1.2296	1.2421	1.0916	0.96	1.9964	2.2687	2.0201	2.3261	2.0301	1.8802	2.0135	56.3	-		-	0.964283	-	-	M+H	-	pos_7085	-	-	-	-	-	pos	C9H13N5O3	240.109	-	-	C02953
4-[2,2'-Bithiophen-5-yl]-3-butyn-1-ol	metab_7104	C12H10OS2		1.42475	1.36926	2.88234	2.15e-05	0.0001004	0.3379	0.3604	0.8225	0.5522	0.3474	0.5572	0.3956	1.2375	1.2835	1.7781	1.832	1.0316	1.1285	1.4328	-	51.9		-	0.944283	1137-87-7	-	M+NH4	Bi- and oligothiophenes	pos_7106	-	-	-	HMDB0034453	Not Available	pos	C12H10OS2	252.053	-	Organoheterocyclic compounds	C04486
N1-Acetylspermidine	metab_7304	C9H21N3O		1.11067	1.07895	1.5631	3.15e-05	0.000135	1.0001	1.1099	1.1057	1.0726	0.9268	0.924	0.8335	1.3648	1.5751	1.8321	1.8281	1.4521	1.3319	1.5146	66.1	-		-	0.506317	14278-49-0	-	M+H	Carboximidic acids and derivatives	pos_7306	-	-	-	HMDB0001276	Carboximidic acids	pos	C9H21N3O	188.175	-	Organic acids and derivatives	C00612
15-deoxy-delta-12,14-PGD2	metab_7342	C20H30O4		1.01906	1.00532	1.13563	7.32e-06	5.18e-05	2.7637	2.6279	2.7623	2.993	2.8195	2.7824	2.7624	3.1655	3.0697	3.1551	3.2715	3.2508	3.0732	3.1713	61.6	-		-	6.97807	-	-	M-H, M+K-2H, M+Cl, M+FA-H, M-H2O-H	-	neg_8	-	-	-	LMFA03010051	-	neg	C20H30O4	333.206	-	-	-
PGE3	metab_7353	C20H30O5		1.7224	1.69483	1.44662	3.54e-10	3.1e-08	2.3108	2.1665	2.1538	2.2325	2.2699	2.2568	1.9542	3.1708	3.2073	3.1974	3.0657	3.213	3.0747	3.2669	71.2	-		-	5.56982	-	-	M-H, M+Cl, 2M-H, M-H2O-H	-	neg_19	-	-	Lipids	LMFA03010135	-	neg	C20H30O5	349.201	Eicosanoids	-	C06439
11beta-PGE2	metab_7361	C20H32O5		1.13265	1.12017	1.10048	6.48e-07	7.3e-06	4.7272	4.6183	4.6538	4.4754	4.586	4.6262	4.4304	5.0065	5.0852	5.1032	5.1273	5.1022	5.0049	4.9115	89.7	-		-	5.92612	-	-	M-H, M+K-2H, M+Cl, 2M-H	-	neg_27	-	-	-	LMFA03010060	-	neg	C20H32O5	351.217	-	-	-
Uridine diphosphate-N-acetylglucosamine	metab_7404	C17H27N3O17P2		1.04816	0.982625	1.09862	4.23e-05	0.0002097	4.0452	4.166	4.0807	4.0063	4.166	4.0825	3.9163	4.3489	4.4975	4.5896	4.6093	4.2051	4.4685	4.549	73.2	-		map01100;map00520;map00524;map04931	0.873233	528-04-1	Metabolic pathways;Amino sugar and nucleotide sugar metabolism;Neomycin, kanamycin and gentamicin biosynthesis;Insulin resistance	M-H, M+K-2H, M+Na-2H	Pyrimidine nucleotides	neg_70	Global and overview maps;Carbohydrate metabolism;Biosynthesis of other secondary metabolites;Endocrine and metabolic diseases	Metabolism;Metabolism;Metabolism;Human Diseases	-	HMDB0000290	Pyrimidine nucleotide sugars	neg	C17H27N3O17P2	606.074	-	Nucleosides, nucleotides, and analogues	C00043
Raffinose	metab_7574	C18H32O16		1.48379	1.41178	2.31003	0.0001913	0.0006997	0.5686	0.5443	0.552	0.5684	0.549	0.5586	1.2743	1.3798	1.347	1.9235	1.9309	1.266	1.0857	1.7295	-	69.2		map02010;map00052	0.5976	512-69-6	ABC transporters;Galactose metabolism	M+Cl, M+K-2H	Organooxygen compounds	neg_240	Membrane transport;Carbohydrate metabolism	Environmental Information Processing;Metabolism	-	HMDB0003213	Carbohydrates and carbohydrate conjugates	neg	C18H32O16	539.139	-	Organic oxygen compounds	C00492
Phlorisobutyrophenone 2-glucoside	metab_7697	C16H22O9		1.16878	1.13148	0.66068	0.0001177	0.0004785	1.6212	1.5447	1.5025	1.607	1.5593	1.5343	1.5424	1.2441	1.0206	0.847	0.6174	1.2287	1.2954	0.9599	-	67.5		-	3.51793	17004-75-0	-	M-H, M+FA-H	Organooxygen compounds	neg_363	-	-	-	HMDB0029651	Carbohydrates and carbohydrate conjugates	neg	C16H22O9	403.124	-	Organic oxygen compounds	-
N-Acetyl-D-phenylalanine	metab_7737	C11H13NO3		1.0986	1.06346	1.3848	0.0001124	0.000462	1.2407	1.3694	1.2152	1.2787	1.1927	1.0565	1.3065	1.5671	1.7408	1.9456	2.0176	1.5116	1.5405	1.6652	59.7	-		map00360	3.84575	-	Phenylalanine metabolism	M-H, 3M-H	-	neg_403	Amino acid metabolism	Metabolism	-	-	-	neg	C11H13NO3	206.082	-	-	C05620
Withaperuvin C	metab_7746	C28H38O7		2.02858	1.95074	4.82429	1.38e-08	4.12e-07	0.5495	0.1719	0.1755	0.1926	0.7822	0.4532	0.1648	1.671	1.7943	1.7479	1.8477	1.6146	1.5414	1.7924	-	84.2		-	3.9314	81644-34-0	-	M+Cl, M+FA-H	Steroids and steroid derivatives	neg_412	-	-	-	HMDB0034077	Steroid lactones	neg	C28H38O7	531.241	-	Lipids and lipid-like molecules	-
3alpha-Hydroxyoreadone	metab_7870	C14H20O4		1.46245	1.38869	1.35499	8.24e-07	8.87e-06	2.2465	1.9785	2.0434	2.1029	2.1585	2.1406	1.9809	2.6958	2.628	2.9257	3.1347	2.808	2.6694	2.9899	-	73.5		-	5.99512	124869-06-3	-	M-H2O-H, M-H	Naphthofurans	neg_536	-	-	-	HMDB0036047	Not Available	neg	C14H20O4	233.117	-	Organoheterocyclic compounds	-
LysoPC(22:5(4Z,7Z,10Z,13Z,16Z))	metab_8010	C30H52NO7P		1.0961	1.0461	0.869837	2.18e-06	1.96e-05	3.2439	3.2877	3.3563	3.0215	3.1806	3.1404	3.1435	2.8318	2.7907	2.7278	2.73	2.8933	2.7984	2.6906	-	73.1		map00564;map05231	8.32282	-	Glycerophospholipid metabolism;Choline metabolism in cancer	M+Cl, M+FA-H	Glycerophospholipids	neg_676	Lipid metabolism;Cancers: Overview	Metabolism;Human Diseases	Lipids	HMDB0010402;LMGP01050142	Glycerophosphocholines	neg	C30H52NO7P	614.345	Phospholipids	Lipids and lipid-like molecules	C04230
Lyso-PAF C-16	metab_8045	C24H52NO6P		1.25157	1.18857	1.13033	1.31e-08	4.01e-07	3.9343	3.9895	3.9494	4.0023	4.0535	4.0083	3.9891	4.4906	4.5255	4.6497	4.538	4.3657	4.4243	4.5753	93.6	-		-	8.78945	-	-	M+Cl, M+FA-H	-	neg_711	-	-	-	-	-	neg	C24H52NO6P	526.35	-	-	-
LysoPC(18:3(9Z,12Z,15Z))	metab_8277	C26H48NO7P		1.28743	1.2228	0.827935	7.19e-07	7.92e-06	3.4241	3.4509	3.3598	3.2857	3.3404	3.37	3.3253	2.9273	2.7969	2.6065	2.5708	2.888	2.9616	2.7501	-	88.8		-	7.83718	-	-	M+Cl, M+FA-H	Glycerophospholipids	neg_943	-	-	-	HMDB0010388	Glycerophosphocholines	neg	C26H48NO7P	562.314	-	Lipids and lipid-like molecules	-
8-iso Prostaglandin A2	metab_8319	C20H30O4		1.35173	1.30936	1.21159	8.02e-09	2.76e-07	3.0154	2.8769	2.9363	2.8668	2.9817	2.9516	2.7851	3.4513	3.4791	3.5465	3.6488	3.5987	3.419	3.5897	75.5	-		-	6.47608	-	-	M-H, M+Cl	-	neg_985	-	-	-	-	-	neg	C20H30O4	333.206	-	-	-
8-iso-16-cyclohexyl-tetranor Prostaglandin E2	metab_8322	C22H34O5		1.03398	1.1433	1.13721	2.75e-05	0.00015	2.8948	2.6513	2.712	2.8306	2.9221	2.7838	2.846	3.305	3.2666	3.0588	2.9831	3.2711	3.2372	3.2128	65.9	-		-	6.37227	-	-	M-H2O-H, M-H	-	neg_988	-	-	-	-	-	neg	C22H34O5	377.232	-	-	-
Cortolone	metab_8324	C21H34O5		1.21661	1.27414	1.29287	7.78e-07	8.43e-06	1.9043	1.7964	1.9212	1.6662	1.777	1.8559	1.6533	2.3277	2.3132	2.1693	2.2213	2.4842	2.3437	2.3934	-	76.3		map00140	6.3346	516-42-7	Steroid hormone biosynthesis	M-H, M+Cl	Steroids and steroid derivatives	neg_990	Lipid metabolism	Metabolism	-	HMDB0003128	Hydroxysteroids	neg	C21H34O5	365.232	-	Lipids and lipid-like molecules	C05481
L-Asparagine	metab_8367	C4H8N2O3		1.25175	1.18675	1.34202	2.1e-07	3.12e-06	1.5567	1.669	1.6115	1.4904	1.572	1.5604	1.5494	2.0297	2.1559	2.1989	2.2494	1.9389	1.9863	2.2158	-	54.4		map01100;map04978;map01230;map00250;map04974;map00970;map05230	0.5976	70-47-3	Metabolic pathways;Mineral absorption;Biosynthesis of amino acids;Alanine, aspartate and glutamate metabolism;Protein digestion and absorption;Aminoacyl-tRNA biosynthesis;Central carbon metabolism in cancer	M-H2O-H, M-H	Carboxylic acids and derivatives	neg_1033	Global and overview maps;Digestive system;Global and overview maps;Amino acid metabolism;Digestive system;Translation;Cancers: Overview	Metabolism;Organismal Systems;Metabolism;Metabolism;Organismal Systems;Genetic Information Processing;Human Diseases	Peptides	HMDB0000168	Amino acids, peptides, and analogues	neg	C4H8N2O3	131.047	Amino acids	Organic acids and derivatives	C00152
Mannitol 1-phosphate	metab_8572	C6H15O9P		1.24022	1.39088	0.635148	0.02778	0.04319	2.0497	2.1667	2.2271	2.353	1.8765	2.0562	1.9298	0.0618	1.4406	1.7987	2.1656	2.1398	1.071	0.6309	-	54.3		map00051	0.677767	15806-48-1	Fructose and mannose metabolism	M+Cl	Organooxygen compounds	neg_1238	Carbohydrate metabolism	Metabolism	-	HMDB0001530	Carbohydrates and carbohydrate conjugates	neg	C6H15O9P	297.013	-	Organic oxygen compounds	C00644
D-Glycerate 3-phosphate	metab_8584	C3H7O7P		1.01256	1.14805	0.803804	0.02019	0.03269	2.8791	2.8125	2.7911	2.7696	2.8563	2.8478	2.9189	2.8093	2.4761	1.3121	1.7245	2.5869	2.6425	2.4193	50.4	-		map01100;map00630;map00561;map01200;map01230;map00010;map04922;map00260;map05230;map00030	0.707267	-	Metabolic pathways;Glyoxylate and dicarboxylate metabolism;Glycerolipid metabolism;Carbon metabolism;Biosynthesis of amino acids;Glycolysis / Gluconeogenesis;Glucagon signaling pathway;Glycine, serine and threonine metabolism;Central carbon metabolism in cancer;Pentose phosphate pathway	M-H	-	neg_1250	Global and overview maps;Carbohydrate metabolism;Lipid metabolism;Global and overview maps;Global and overview maps;Carbohydrate metabolism;Endocrine system;Amino acid metabolism;Cancers: Overview;Carbohydrate metabolism	Metabolism;Metabolism;Metabolism;Metabolism;Metabolism;Metabolism;Organismal Systems;Metabolism;Human Diseases;Metabolism	-	-	-	neg	C3H7O7P	184.985	-	-	C00197;C00597
Acaciabiuronic acid	metab_8612	C12H20O12		1.05412	1.01494	0.800252	0.008142	0.01528	2.3854	2.4419	2.5481	2.6109	2.1985	2.2561	2.2073	1.5219	1.8553	2.0321	2.2305	2.4357	1.8117	1.4341	-	59.6		-	0.944917	7264-19-9	-	M+Cl	Organooxygen compounds	neg_1278	-	-	-	HMDB0029938	Carbohydrates and carbohydrate conjugates	neg	C12H20O12	391.063	-	Organic oxygen compounds	-
L-alpha-Aspartyl-L-hydroxyproline	metab_8656	C9H14N2O6		1.05681	0.995417	1.44494	0.0001203	0.000486	0.9529	0.9232	0.9327	0.9528	0.929	0.9408	0.9038	1.1227	1.5208	1.419	1.5223	1.1916	1.1204	1.5445	-	93.4		-	1.1279	-	-	M-H2O-H	Carboxylic acids and derivatives	neg_1322	-	-	-	HMDB0011160	Amino acids, peptides, and analogues	neg	C9H14N2O6	227.066	-	Organic acids and derivatives	-
Beta-D-Glucopyranosyl anthranilate	metab_8674	C13H17NO7		2.19447	2.08803	3.84014	8.79e-08	1.66e-06	0.6185	0.9355	0.1023	0.4811	0.8151	0.4781	0.598	2.0143	2.3296	2.4603	2.5546	1.9353	1.8679	2.3092	-	57.6		-	1.22357	-	-	M+Na-2H	Organooxygen compounds	neg_1340	-	-	-	HMDB0041517	Carbohydrates and carbohydrate conjugates	neg	C13H17NO7	320.072	-	Organic oxygen compounds	-
Phenylalanyl-Aspartate	metab_8698	C13H16N2O5		1.10797	1.08577	1.52695	0.001127	0.002979	1.0133	1.2419	1.074	1.1083	0.6275	0.9797	0.9683	1.4736	1.6873	1.7027	1.8562	1.1356	1.2136	1.6392	-	88.5		-	1.6977	-	-	M-H	Carboxylic acids and derivatives	neg_1364	-	-	-	HMDB0028991	Amino acids, peptides, and analogues	neg	C13H16N2O5	279.097	-	Organic acids and derivatives	-
Hydroxystrobilurin D	metab_8760	C26H34O7		1.00613	1.16253	1.64818	0.03405	0.05136	0.8734	1.3075	1.2658	1.1611	0.5625	0.9347	0.2063	0.9774	1.8665	1.9421	2.028	1.1498	0.7835	1.6517	-	92.4		-	2.77298	113489-65-9	-	M+Na-2H	Fatty Acyls	neg_1426	-	-	-	HMDB0034760	Fatty alcohols	neg	C26H34O7	479.201	-	Lipids and lipid-like molecules	-
5'-Methylthioadenosine	metab_8774	C11H15N5O3S		1.16469	1.12194	0.794029	3.2e-07	4.28e-06	2.3643	2.2584	2.304	2.3025	2.3985	2.2943	2.2552	2.0392	1.8032	1.707	1.831	1.8269	1.9113	1.7287	-	79.8		map01100;map00270	2.8138	2457-80-9	Metabolic pathways;Cysteine and methionine metabolism	M+FA-H	5'-deoxyribonucleosides	neg_1440	Global and overview maps;Amino acid metabolism	Metabolism;Metabolism	-	HMDB0001173	5'-deoxy-5'-thionucleosides	neg	C11H15N5O3S	342.086	-	Nucleosides, nucleotides, and analogues	C00170
(R) 2,3-Dihydroxy-3-methylvalerate	metab_8802	C6H12O4		1.79409	1.68617	2.79713	0.0002925	0.0009918	0.801	1.1057	0.519	0.0287	0.5523	1.5466	0.3289	1.9387	2.2217	2.2843	2.2773	1.7664	1.096	2.0741	-	50.4		map01100;map01210;map01230;map00290	2.9013	562-43-6	Metabolic pathways;2-Oxocarboxylic acid metabolism;Biosynthesis of amino acids;Valine, leucine and isoleucine biosynthesis	3M-H	Fatty Acyls	neg_1468	Global and overview maps;Global and overview maps;Global and overview maps;Amino acid metabolism	Metabolism;Metabolism;Metabolism;Metabolism	-	HMDB0012140;LMFA01050452	Fatty acids and conjugates	neg	C6H12O4	443.214	-	Lipids and lipid-like molecules	C06007
Fusarin C	metab_8818	C23H29NO7		2.8409	2.73894	9.03235	1.89e-09	9.51e-08	0.2241	0.3189	0.215	0.9092	0.27	0.2186	0.2025	2.8567	3.2166	3.6544	3.1937	2.6906	2.5717	3.1167	-	58.7		-	2.94947	79748-81-5	-	M+Na-2H	Depsides and depsidones	neg_1484	-	-	-	HMDB0033337	Not Available	neg	C23H29NO7	452.166	-	Phenylpropanoids and polyketides	C19243
4-Pyridoxic acid	metab_8841	C8H9NO4		1.4249	1.3452	0.493075	2.1e-05	0.0001207	1.5027	1.3928	1.4723	1.4005	1.4034	1.4173	1.5218	1.0353	0.5088	0.4513	0.452	0.901	1.0831	0.5522	56.8	-		map01100;map00750	3.0193	82-82-6	Metabolic pathways;Vitamin B6 metabolism	M-H	Pyridines and derivatives	neg_1507	Global and overview maps;Metabolism of cofactors and vitamins	Metabolism;Metabolism	-	HMDB0000017	Pyridinecarboxylic acids and derivatives	neg	C8H9NO4	182.045	-	Organoheterocyclic compounds	C00847
HDMBOA-Glc	metab_8851	C16H21NO10		2.17923	2.13926	0.105033	2.03e-06	1.85e-05	1.9527	2.4956	2.0396	1.204	1.2909	1.4859	2.3269	0.1784	0.1815	0.1889	0.1893	0.2765	0.1602	0.169	-	59.4		-	3.0393	113565-33-6	-	M+Na-2H	Organooxygen compounds	neg_1517	-	-	-	HMDB0037265	Carbohydrates and carbohydrate conjugates	neg	C16H21NO10	408.089	-	Organic oxygen compounds	-
Cadabicine methyl ether	metab_8863	C26H31N3O4		2.04946	1.94258	19.5267	1.14e-07	2e-06	0.0406	0.0377	0.0386	0.0406	0.0561	0.2916	0.036	1.1972	1.6675	1.9204	1.8377	1.1541	1.1793	1.6138	-	54.4		-	3.06878	-	-	M+FA-H	Flavonoids	neg_1529	-	-	-	HMDB0039857	Flavonoid glycosides	neg	C26H31N3O4	494.228	-	Phenylpropanoids and polyketides	-
Hydroxygaleon	metab_8882	C20H22O5		1.29187	1.2309	0.664871	8.22e-05	0.0003583	1.8554	1.8436	1.8088	1.9003	1.8097	1.8845	1.8881	1.5472	1.0766	0.9607	0.9616	1.4227	1.6027	1.0689	-	61.5		-	3.13778	61576-09-8	-	M+Na-2H	Lactones	neg_1548	-	-	-	HMDB0031535	Gamma butyrolactones	neg	C20H22O5	363.118	-	Organoheterocyclic compounds	-
Hygromycin B	metab_8891	C20H37N3O13		1.33255	1.26042	1.99587	0.0001892	0.0006931	0.6947	0.6681	0.6765	0.6946	0.6733	0.6838	0.6509	1.4213	1.4454	1.4478	1.8109	1.0054	0.8077	1.5238	-	57.4		-	3.15745	31282-04-9	-	M+K-2H	Organooxygen compounds	neg_1557	-	-	-	HMDB0034229	Carbohydrates and carbohydrate conjugates	neg	C20H37N3O13	564.177	-	Organic oxygen compounds	C01925
Linalool 3,7-oxide beta-primeveroside	metab_8913	C21H36O11		1.85273	1.76367	4.39341	1.09e-05	7.05e-05	0.07	0.3821	0.4365	0.7452	0.4453	0.068	0.4437	1.1883	1.9483	1.9627	2.1256	1.3412	1.1786	1.6371	-	60.7		-	3.21645	-	-	M+FA-H	Organooxygen compounds	neg_1579	-	-	-	HMDB0036571	Carbohydrates and carbohydrate conjugates	neg	C21H36O11	509.223	-	Organic oxygen compounds	-
Fulvestrant	metab_8914	C32H47F5O3S		1.9644	1.83865	5.32084	1.12e-05	7.23e-05	0.4047	0.1351	0.2767	0.1443	0.6544	0.2907	0.2977	1.1872	1.8839	2.1244	2.2082	1.1699	1.2025	1.9482	-	63.8		-	3.22595	129453-61-8	-	M-H2O-H	Steroids and steroid derivatives	neg_1580	-	-	-	HMDB0015082	Estrane steroids	neg	C32H47F5O3S	587.299	-	Lipids and lipid-like molecules	-
Capsoside A	metab_8922	C33H58O15		1.4591	1.44316	1.86364	0.001114	0.002952	1.0761	1.1726	1.1117	0.7015	1.0652	1.214	0.7428	1.5438	2.1672	2.3296	2.5445	1.3252	1.2843	2.0058	-	86.3		-	3.26495	-	-	M+Cl	Glycerolipids	neg_1588	-	-	-	HMDB0037613	Glycosylglycerols	neg	C33H58O15	729.354	-	Lipids and lipid-like molecules	-
Cotinine glucuronide	metab_8923	C16H20N2O7		1.39972	1.38797	1.7059	1.07e-06	1.09e-05	1.1048	0.8479	0.8692	0.9854	1.1543	1.0004	0.7885	1.6708	1.3193	1.6927	1.6813	1.7421	1.6871	1.7249	-	81		-	3.27495	139427-57-9	-	M-H2O-H	Pyrimidine nucleotides	neg_1589	-	-	-	HMDB0001013	Pyrimidine ribonucleotides	neg	C16H20N2O7	333.112	-	Nucleosides, nucleotides, and analogues	-
Goshonoside F5	metab_8928	C32H54O13		1.77692	1.71608	5.80125	5.99e-09	2.18e-07	0.2193	0.1843	0.188	0.1962	0.1866	0.2091	0.3803	1.1831	1.1213	1.3733	1.5844	1.1898	1.1398	1.4799	-	56.6		-	3.28445	90851-28-8	-	M+Cl	Prenol lipids	neg_1594	-	-	-	HMDB0038541	Terpene glycosides	neg	C32H54O13	681.32	-	Lipids and lipid-like molecules	-
S-(Formylmethyl)glutathione	metab_8929	C12H19N3O7S		1.14605	1.09028	0.625018	0.0003108	0.001041	1.5346	1.4987	1.5593	1.3915	1.1711	1.4435	1.2204	1.104	0.7399	0.5885	0.5894	0.9611	1.0505	1.1046	-	61.3		map00980	3.29445	-	Metabolism of xenobiotics by cytochrome P450	M-H	Carboxylic acids and derivatives	neg_1595	Xenobiotics biodegradation and metabolism	Metabolism	-	HMDB0060507	Amino acids, peptides, and analogues	neg	C12H19N3O7S	348.086	-	Organic acids and derivatives	C14871
Gamma-Glutamylisoleucine	metab_8931	C11H20N2O5		1.88125	1.81847	3.70131	3.81e-10	3.12e-08	0.5409	0.3749	0.1931	0.4538	0.4562	0.5458	0.4721	1.4955	1.5978	1.762	1.698	1.4546	1.5289	1.7041	-	67		-	3.30395	23632-83-9	-	M-H2O-H	Carboxylic acids and derivatives	neg_1597	-	-	-	HMDB0011170	Amino acids, peptides, and analogues	neg	C11H20N2O5	241.119	-	Organic acids and derivatives	-
1-(6Z,9Z,12Z,15Z-octadecatetraenoyl)-glycero-3-phosphate	metab_8978	C21H35O7P		1.45872	1.40584	2.83563	0.0004147	0.001305	0.5135	0.4501	0.53	0.8837	0.3389	0.377	0.1602	0.7856	1.6	1.6899	1.7666	1.1609	0.7935	1.4321	-	79.6		-	3.46977	-	-	M+Cl	Glycerophospholipids	neg_1644	-	-	-	LMGP10050024;HMDB0062309	Glycerophosphates	neg	C21H35O7P	465.182	-	Lipids and lipid-like molecules	-
Phenylpyruvic acid	metab_8985	C9H8O3		2.23093	2.13873	13.2413	1.23e-08	3.82e-07	0.1436	0.1344	0.1373	0.1435	0.1361	0.1398	0.1286	1.7625	2.1847	1.9123	2.2456	1.4807	1.3647	1.8044	96.2	-		map01100;map01210;map00400;map00360;map01230	3.50843	156-06-9	Metabolic pathways;2-Oxocarboxylic acid metabolism;Phenylalanine, tyrosine and tryptophan biosynthesis;Phenylalanine metabolism;Biosynthesis of amino acids	M-H	Benzene and substituted derivatives	neg_1651	Global and overview maps;Global and overview maps;Amino acid metabolism;Amino acid metabolism;Global and overview maps	Metabolism;Metabolism;Metabolism;Metabolism;Metabolism	-	HMDB0000205	Phenylpyruvic acid derivatives	neg	C9H8O3	163.04	-	Benzenoids	C00166
Cyproterone	metab_8986	C22H27ClO3		1.2049	1.18017	0.609163	0.001002	0.002705	1.4127	1.4218	1.568	1.5706	1.5004	1.5965	1.4712	1.2577	0.7852	0.5982	0.5991	1.0392	1.4887	0.6536	-	91.7		-	3.51793	2098-66-0	-	M+Cl	Steroids and steroid derivatives	neg_1652	-	-	-	HMDB0015587	Pregnane steroids	neg	C22H27ClO3	409.134	-	Lipids and lipid-like molecules	-
N-(1-Deoxy-1-fructosyl)histidine	metab_9004	C12H19N3O7		1.52702	1.45499	2.6405	6.08e-08	1.24e-06	0.5878	0.5571	0.4667	0.2727	0.5597	0.4612	0.483	1.1363	1.3597	1.3916	1.4672	1.1079	1.1485	1.3318	-	82.7		-	3.59577	25020-13-7	-	M+Na-2H	Prenol lipids	neg_1670	-	-	-	HMDB0037839	Sesquiterpenoids	neg	C12H19N3O7	338.098	-	Lipids and lipid-like molecules	-
Octaethylene glycol	metab_9005	C16H34O9		1.27106	1.28026	2.14127	0.003048	0.006685	0.5474	1.1802	0.6853	0.4676	0.3775	0.7909	0.3611	1.2263	1.592	1.7516	1.797	0.8506	0.7327	1.4898	-	53.7		-	3.59577	-	-	M+FA-H	Organooxygen compounds	neg_1671	-	-	-	HMDB0094680	Ethers	neg	C16H34O9	415.218	-	Organic oxygen compounds	-
O-Desmethylcarvedilol	metab_9058	C23H24N2O4		1.68361	1.63633	3.09686	0.0002341	0.0008303	0.567	1.0281	0.8759	0.0284	0.3585	0.706	0.2451	1.2335	1.6938	2.3579	2.2259	1.3858	1.1882	1.7099	-	73.6		-	3.84575	-	-	M+FA-H	Indoles and derivatives	neg_1724	-	-	-	HMDB0013949	Carbazoles	neg	C23H24N2O4	437.17	-	Organoheterocyclic compounds	-
Phenyllactic acid	metab_9064	C9H10O3		1.28965	1.22996	1.59082	5.13e-05	0.0002449	0.9775	1.1361	0.9445	1.3914	1.0814	0.7812	1.1615	1.6094	1.809	1.7742	1.9666	1.6693	1.348	1.714	65.3	-		-	3.88375	828-01-3	-	M-H	Phenylpropanoic acids	neg_1730	-	-	-	HMDB0000779	Not Available	neg	C9H10O3	165.055	-	Phenylpropanoids and polyketides	C01479
Blasticidin S	metab_9067	C17H26N8O5		1.17371	1.16342	1.47257	0.0002037	0.0007385	1.1756	1.2918	1.287	0.9551	1.1338	1.3947	0.6725	1.8401	1.6915	1.5197	1.613	1.5712	1.6625	1.7496	-	84.6		-	3.90273	2079-00-7	-	M-H2O-H	Carboxylic acids and derivatives	neg_1733	-	-	-	HMDB0030452	Amino acids, peptides, and analogues	neg	C17H26N8O5	403.182	-	Organic acids and derivatives	C02010
Indolelactic acid	metab_9076	C11H11NO3		1.09331	1.0291	1.25318	0.0002025	0.000735	1.7469	1.7061	1.6795	2.2205	1.8923	1.6173	1.801	2.2199	2.2775	2.3652	2.3817	2.2211	2.0625	2.341	50.2	-		map00380	3.95973	1821-52-9	Tryptophan metabolism	M-H	Indoles and derivatives	neg_1742	Amino acid metabolism	Metabolism	-	HMDB0000671	Indolyl carboxylic acids and derivatives	neg	C11H11NO3	204.066	-	Organoheterocyclic compounds	C02043
Hexanoylglycine	metab_9081	C8H15NO3		1.16902	1.13601	0.652507	0.002219	0.005132	1.874	1.9687	1.6927	1.2947	1.6159	2.1655	1.2565	0.8487	0.9669	1.2752	0.9702	1.3553	1.3684	0.9594	-	77		-	4.0074	24003-67-6	-	M-H	Carboxylic acids and derivatives	neg_1747	-	-	-	HMDB0000701	Amino acids, peptides, and analogues	neg	C8H15NO3	172.097	-	Organic acids and derivatives	-
Abu-HoPhe-OH	metab_9098	C19H20N2O6		1.36236	1.34961	0.45463	0.001448	0.003667	1.4116	1.408	1.2802	1.48	1.3763	1.4576	1.3391	1.141	0.4437	0.197	0.1974	1.0564	1.2215	0.1763	62.3	-		-	4.11157	-	-	M-H	-	neg_1764	-	-	-	-	-	neg	C19H20N2O6	371.123	-	-	-
Pregnanediol-3-glucuronide	metab_9100	C27H44O8		1.07075	1.17327	1.43482	0.003453	0.007422	1.3813	1.4933	1.2444	1.0301	1.3262	1.3297	0.5171	1.8297	1.7264	1.4288	1.4793	1.8523	1.9007	1.7225	-	96.7		map01100;map00040;map04976	4.12107	-	Metabolic pathways;Pentose and glucuronate interconversions;Bile secretion	M+Cl	Steroids and steroid derivatives	neg_1766	Global and overview maps;Carbohydrate metabolism;Digestive system	Metabolism;Metabolism;Organismal Systems	-	LMST05010049;HMDB0010318	Steroidal glycosides	neg	C27H44O8	531.278	-	Lipids and lipid-like molecules	C03033
4-(Methylnitrosamino)-1-(3-pyridyl)-1-butanol glucuronide	metab_9123	C16H23N3O8		1.02624	1.01864	1.28728	0.001444	0.003659	1.7081	1.9027	1.8347	1.5965	1.5636	1.6221	1.276	1.8743	2.016	2.3837	2.4669	2.0574	1.9374	2.0693	-	50.6		map05204;map00980	4.25288	-	Chemical carcinogenesis;Metabolism of xenobiotics by cytochrome P450	M-H2O-H	Carboxylic acids and derivatives	neg_1789	Cancers: Overview;Xenobiotics biodegradation and metabolism	Human Diseases;Metabolism	-	HMDB0060383	Amino acids, peptides, and analogues	neg	C16H23N3O8	366.133	-	Organic acids and derivatives	C19605
[4-(7-hydroxy-3,4-dihydro-2H-1-benzopyran-3-yl)phenyl]oxidanesulfonic acid	metab_9135	C15H14O6S		1.51465	1.44704	0.688806	5.16e-05	0.0002457	2.8243	2.8963	2.8331	2.6874	2.339	2.8963	2.2812	1.7446	1.3994	1.8462	1.8101	2.139	2.1076	1.8728	-	52.2		-	4.33755	-	-	M-H	Isoflavonoids	neg_1801	-	-	-	HMDB0141213	Isoflavans	neg	C15H14O6S	321.042	-	Phenylpropanoids and polyketides	-
Pyrvinium	metab_9136	C26H28N3+		1.56172	1.52644	2.45964	7.45e-08	1.47e-06	0.7731	0.7628	0.5511	0.6934	0.3824	0.5468	0.3658	1.4495	1.3361	1.5299	1.523	1.4513	1.2645	1.468	-	83		-	4.33755	-	-	M+Cl	Pyrroles	neg_1802	-	-	-	HMDB0240273	Substituted pyrroles	neg	C26H28N3+	417.198	-	Organoheterocyclic compounds	C07412
Validamycin B	metab_9168	C20H35NO14		1.306	1.40038	0.543977	0.0061	0.01196	1.7673	1.8201	1.7482	1.7998	1.7093	1.7328	1.7407	1.551	1.0175	0.0939	0.0941	1.3523	1.6202	0.973	-	74.8		-	4.50703	102583-47-1	-	M-H	Organooxygen compounds	neg_1834	-	-	-	HMDB0036593	Carbohydrates and carbohydrate conjugates	neg	C20H35NO14	512.202	-	Organic oxygen compounds	C21293
Formylfusarochromanone	metab_9193	C16H20N2O5		1.20659	1.20359	0.593672	0.0009979	0.002697	1.5696	1.5634	1.4959	1.5236	1.4854	1.4724	1.512	1.2689	1.0841	0.4087	0.3484	1.1023	1.2029	0.8891	-	52.2		-	4.68603	136685-28-4	-	M-H2O-H	Benzopyrans	neg_1859	-	-	-	HMDB0038970	1-benzopyrans	neg	C16H20N2O5	301.118	-	Organoheterocyclic compounds	-
P-Acetaminobenzoic acid	metab_9213	C9H9NO3		1.6037	1.51181	0.346813	1.2e-05	7.62e-05	1.5015	1.2989	1.4737	1.4054	1.3926	1.2866	1.5279	0.9749	0.2344	0.2435	0.2439	0.5801	0.8959	0.2551	66.8	-		-	4.86485	-	-	M-H	-	neg_1879	-	-	-	-	-	neg	C9H9NO3	178.05	-	-	-
31-Hydroxy rifabutin	metab_9246	C46H62N4O12		1.95566	1.86318	8.00672	0.0002313	0.0008222	0.2166	0.2037	0.2077	0.2165	0.2061	0.2112	0.1955	1.5071	2.0659	2.3839	2.4556	0.4833	0.908	1.8647	-	87.5		-	5.261	-	-	M+K-2H	Naphthofurans	neg_1912	-	-	-	HMDB0060754	Not Available	neg	C46H62N4O12	899.385	-	Organoheterocyclic compounds	-
{4-[(1E)-3-(4-hydroxy-2-methoxyphenyl)prop-1-en-1-yl]phenyl}oxidanesulfonic acid	metab_9274	C16H16O6S		1.8416	1.79097	0.341712	2.37e-05	0.0001329	1.9914	2.0661	2.0625	1.7463	1.4819	2.1448	1.259	0.2403	0.2851	0.5148	0.977	0.9972	0.9325	0.4112	-	89.2		-	5.46598	-	-	M-H	Linear 1,3-diarylpropanoids	neg_1940	-	-	-	HMDB0130353	Cinnamylphenols	neg	C16H16O6S	335.057	-	Phenylpropanoids and polyketides	-
Piperochromanoic acid	metab_9378	C22H28O4		1.62515	1.59395	3.8399	6.11e-08	1.24e-06	0.5305	0.4611	0.226	0.0899	0.4113	0.4398	0.0801	1.0962	1.3156	1.2621	1.3051	1.2872	1.1927	1.1392	-	79.3		-	6.47608	110979-03-8	-	M+Cl	Prenol lipids	neg_2044	-	-	-	HMDB0040634	Monoterpenoids	neg	C22H28O4	391.165	-	Lipids and lipid-like molecules	-
Flumethasone Pivalate	metab_9424	C27H36F2O6		1.06251	1.12463	1.49404	7.58e-07	8.24e-06	0.9358	0.8637	0.7416	0.7956	0.7949	0.7723	0.7326	1.3077	1.2127	1.1976	1.0511	1.2959	1.2083	1.1509	-	84.3		-	6.83573	2002-29-1	-	M+Na-2H	Steroids and steroid derivatives	neg_2090	-	-	-	HMDB0014801	Pregnane steroids	neg	C27H36F2O6	515.223	-	Lipids and lipid-like molecules	-
16,16-dimethyl-PGA2	metab_9450	C22H34O4		1.11739	1.16571	1.22361	1.23e-06	1.21e-05	1.9957	1.7421	1.8905	2.0018	1.9192	1.9942	1.9178	2.4462	2.4202	2.3135	2.1759	2.374	2.3595	2.3838	60.1	-		-	7.02572	-	-	M-H	-	neg_2116	-	-	-	LMFA03010086	-	neg	C22H34O4	361.237	-	-	-
Jurubine	metab_9503	C33H57NO8		1.59975	1.50705	0.43377	5.91e-05	0.000274	1.5746	1.7359	1.746	1.397	1.6409	1.863	1.7968	1.022	0.9738	0.3939	0.3946	0.6124	1.3421	0.3597	-	80		-	7.34087	14256-61-2	-	M+K-2H	Steroids and steroid derivatives	neg_2169	-	-	-	HMDB0034194;LMST01070002	Steroidal glycosides	neg	C33H57NO8	632.355	-	Lipids and lipid-like molecules	-
4alpha-carboxy-5alpha-cholesta-8,24-dien-3beta-ol	metab_9524	C28H44O3		1.77915	1.69091	7.62133	1.16e-06	1.16e-05	0.1283	0.12	0.2955	0.1283	0.1215	0.2602	0.1147	1.2438	1.4925	1.3793	1.6064	0.6214	1.2199	1.3392	-	60.1		-	7.4827	-	-	M+K-2H	Steroids and steroid derivatives	neg_2190	-	-	-	HMDB0062385;LMST01010152	Cholestane steroids	neg	C28H44O3	465.278	-	Lipids and lipid-like molecules	C22112
Kanzonol I	metab_9526	C27H32O5		1.04353	1.11367	0.592127	0.01328	0.02297	1.2438	0.8576	1.3697	1.5862	1.3437	1.3775	1.4699	1.4134	0.8223	0.3735	0.3742	1.1953	0.9562	0.3404	-	50.7		-	7.5017	152546-94-6	-	M+Cl	Isoflavonoids	neg_2192	-	-	-	HMDB0040606	Pyranoisoflavonoids	neg	C27H32O5	471.195	-	Phenylpropanoids and polyketides	-
Ginsenoside M7cd	metab_9533	C36H62O10		1.70887	1.65073	2.56476	3.55e-10	3.1e-08	0.6421	0.6164	0.6245	0.642	0.6214	0.6316	0.5998	1.5578	1.682	1.8147	1.7106	1.5067	1.4027	1.5519	-	72.6		-	7.53053	69987-14-0	-	M+K-2H	Prenol lipids	neg_2199	-	-	-	HMDB0039646	Triterpenoids	neg	C36H62O10	691.388	-	Lipids and lipid-like molecules	-
LysoPC(18:2(9Z,12Z))	metab_9622	C26H50NO7P		1.11556	1.07424	0.906553	7.61e-09	2.64e-07	4.4723	4.5437	4.4691	4.3869	4.3842	4.4378	4.3962	4.0727	4.0428	3.9736	3.9819	4.0546	4.0915	3.9673	-	73.7		-	8.0555	-	-	M+FA-H	Glycerophospholipids	neg_2288	-	-	-	HMDB0010386	Glycerophosphocholines	neg	C26H50NO7P	564.329	-	Lipids and lipid-like molecules	-
3,4-Dimethyl-5-propyl-2-furantridecanoic acid	metab_9753	C22H38O3		1.68815	1.6729	2.1963	3.23e-06	2.71e-05	0.9852	0.6619	0.6703	0.6883	1.3417	0.6776	0.6448	2.0051	1.9179	1.8027	1.4863	1.6215	1.8051	1.811	-	97.7		-	8.69178	116627-43-1	-	M-H	Fatty Acyls	neg_2419	-	-	-	HMDB0112078	Fatty acids and conjugates	neg	C22H38O3	349.273	-	Lipids and lipid-like molecules	-
5-Hydroxy-7,3',4'-trimethoxy-8-methylisoflavone 5-neohesperidoside	metab_9835	C31H38O15		1.24682	1.18407	1.18588	1.19e-07	2.05e-06	2.8835	2.8295	2.8782	2.7417	2.902	2.8306	2.665	3.3807	3.3162	3.4811	3.3808	3.2267	3.2326	3.3828	-	54.8		-	9.18677	87611-94-7	-	M-H2O-H	Isoflavonoids	neg_2501	-	-	-	HMDB0030627	Isoflavonoid O-glycosides	neg	C31H38O15	631.198	-	Phenylpropanoids and polyketides	-
LysoPE(0:0/22:0)	metab_9880	C27H56NO7P		1.1664	1.1278	0.861906	0.000292	0.000991	3.8472	3.7588	3.8253	3.8352	3.7596	3.7878	3.8493	3.5079	3.3169	2.8644	3.0525	3.4626	3.6277	3.1487	-	77.3		-	9.38342	-	-	M+FA-H	Glycerophospholipids	neg_2546	-	-	-	LMGP02050054;HMDB0011490	Glycerophosphoethanolamines	neg	C27H56NO7P	582.376	-	Lipids and lipid-like molecules	-
PE(P-16:0e/0:0)	metab_9887	C21H44NO6P		2.33937	2.2416	5.42983	4.96e-10	3.59e-08	0.4216	0.4011	0.4076	0.4215	0.405	0.4132	0.3879	2.1049	2.3744	2.4434	2.324	1.8165	1.9387	2.5141	-	74.5		-	9.41175	-	-	M+FA-H	Glycerophospholipids	neg_2553	-	-	-	HMDB0011152	Glycerophosphoethanolamines	neg	C21H44NO6P	482.288	-	Lipids and lipid-like molecules	-
CerP(d18:1/12:0)	metab_9909	C30H60NO6P		2.59342	2.51549	7.22376	2.82e-09	1.27e-07	0.541	0.476	0.6926	0.0511	0.7499	0.0056	0.0051	2.662	2.6724	2.7952	2.6108	2.2802	2.3954	2.7995	-	95.8		-	9.50642	-	-	M+FA-H	Sphingolipids	neg_2575	-	-	-	LMSP02050001;HMDB0010699	Phosphosphingolipids	neg	C30H60NO6P	606.414	-	Lipids and lipid-like molecules	-
1-(9Z-hexadecenoyl)-glycero-3-phosphate	metab_9941	C19H37O7P		1.58041	1.55386	1.82726	4.05e-05	0.0002028	1.6571	1.2199	1.3464	1.2233	1.2516	0.7109	0.6583	2.1231	1.7543	2.2776	2.2704	2.2551	2.0197	2.0373	-	70.4		-	9.6539	-	-	M-H2O-H	Glycerophospholipids	neg_2607	-	-	-	LMGP10050016;HMDB0062323	Glycerophosphates	neg	C19H37O7P	389.208	-	Lipids and lipid-like molecules	-
Norbuprenorphine	metab_9989	C25H35NO4		1.55086	1.43587	4.1569	0.0001899	0.0006949	0.2922	0.2761	0.2811	0.2921	0.2792	0.2855	0.2658	1.4485	1.3357	1.412	1.4147	0.5295	0.5228	1.5314	-	76		-	9.92072	-	-	M+FA-H	Phenanthrenes and derivatives	neg_2655	-	-	-	HMDB0060546	Not Available	neg	C25H35NO4	458.251	-	Benzenoids	-
PC(o-16:0/20:4(8Z,11Z,14Z,17Z))	metab_10113	C44H82NO7P		1.06608	1.01938	1.12618	1.05e-07	1.88e-06	3.0502	3.0218	3.0767	3.1692	3.1204	3.0549	3.0873	3.4734	3.475	3.575	3.5661	3.371	3.3953	3.4467	-	58.4		-	11.3895	-	-	M+FA-H	Glycerophospholipids	neg_2779	-	-	-	LMGP01020245;HMDB0013407	Glycerophosphocholines	neg	C44H82NO7P	812.582	-	Lipids and lipid-like molecules	-
PC(o-18:0/20:4(8Z,11Z,14Z,17Z))	metab_10159	C46H86NO7P		1.28744	1.20647	1.31955	6.13e-05	0.0002829	1.7047	1.5416	1.8399	2.1424	2.1137	1.8527	2.0124	2.4921	2.5708	2.6464	2.627	2.2565	2.3169	2.5214	-	59		-	12.1351	-	-	M+FA-H	Glycerophospholipids	neg_2825	-	-	-	HMDB0013420;LMGP01020247	Glycerophosphocholines	neg	C46H86NO7P	840.615	-	Lipids and lipid-like molecules	-
PC(P-18:1(11Z)/18:0)	metab_10169	C44H86NO7P		1.36226	1.26859	1.3854	9.7e-05	0.0004094	1.6767	1.4288	1.5636	2.0776	1.9699	1.6917	1.9594	2.4463	2.6197	2.6139	2.6427	2.1587	2.1775	2.4768	-	85.6		-	12.4072	-	-	M+FA-H	Glycerophospholipids	neg_2835	-	-	-	HMDB0011274;LMGP01030136	Glycerophosphocholines	neg	C44H86NO7P	816.615	-	Lipids and lipid-like molecules	-
PC(22:1(13Z)/14:0)	metab_10170	C44H86NO8P		1.04027	0.999459	0.874424	2.19e-05	0.0001247	3.2722	3.0573	3.2207	3.3879	3.278	3.2861	3.2951	3.0372	2.931	2.7311	2.689	2.8791	2.9111	2.7554	-	53.1		-	12.4402	-	-	M+FA-H	Glycerophospholipids	neg_2836	-	-	-	HMDB0008558;LMGP01012218	Glycerophosphocholines	neg	C44H86NO8P	832.608	-	Lipids and lipid-like molecules	-
SM(d18:0/18:1(11Z))	metab_10554	C41H83N2O6P		1.05717	1.03243	0.833455	0.0003699	0.001198	2.685	2.5644	2.6709	2.8885	2.7827	2.775	2.799	2.5854	2.377	1.9486	2.0618	2.3809	2.4225	2.1976	-	54.6		map00600;map01100;map04071	11.9183	-	Sphingolipid metabolism;Metabolic pathways;Sphingolipid signaling pathway	M+FA-H	Sphingolipids	neg_3220	Lipid metabolism;Global and overview maps;Signal transduction	Metabolism;Metabolism;Environmental Information Processing	Lipids	HMDB0012088	Phosphosphingolipids	neg	C41H83N2O6P	775.597	Phospholipids	Lipids and lipid-like molecules	C00550
1-heneicosanoyl-glycero-3-phosphate	metab_10573	C24H49O7P		1.18952	1.12393	1.49254	5.96e-06	4.46e-05	1.025	0.9947	1.0043	1.0248	1.0006	1.0126	0.9749	1.5481	1.2892	1.5239	1.5568	1.4471	1.3324	1.8045	-	98.9		-	11.7014	-	-	M-H2O-H	Glycerophospholipids	neg_3239	-	-	-	LMGP10050032;HMDB0062317	Glycerophosphates	neg	C24H49O7P	461.302	-	Lipids and lipid-like molecules	-
PC(18:2(9Z,12Z)/P-18:0)	metab_10580	C44H84NO7P		1.48101	1.39143	1.46751	8.26e-06	5.72e-05	1.5249	1.8409	1.5139	1.863	1.7422	1.5728	1.5729	2.3847	2.5421	2.6806	2.6729	2.1227	2.1354	2.535	-	63.1		-	11.5603	-	-	M+FA-H	Glycerophospholipids	neg_3246	-	-	-	HMDB0008160	Glycerophosphocholines	neg	C44H84NO7P	814.596	-	Lipids and lipid-like molecules	-
PC(20:4(5Z,8Z,11Z,14Z)/P-18:0)	metab_10603	C46H84NO7P		1.10484	1.06468	1.1537	5.74e-08	1.19e-06	2.6342	2.6537	2.6661	2.7982	2.7484	2.6358	2.7605	3.1171	3.1096	3.2095	3.1736	3.0174	3.0634	3.1158	-	68.7		-	11.3895	-	-	M+FA-H	Glycerophospholipids	neg_3269	-	-	-	HMDB0008456	Glycerophosphocholines	neg	C46H84NO7P	838.597	-	Lipids and lipid-like molecules	-
PC(16:1(9Z)/16:0)	metab_10609	C40H78NO8P		1.13396	1.12096	0.589352	0.007609	0.01444	1.4764	1.0479	1.5177	1.7584	1.4512	1.4901	1.5136	1.6204	0.5614	0.7995	0.4884	1.2105	1.0147	0.3491	-	83.8		-	11.3425	-	-	M-H	Glycerophospholipids	neg_3275	-	-	-	LMGP01011479;HMDB0008001	Glycerophosphocholines	neg	C40H78NO8P	730.537	-	Lipids and lipid-like molecules	-
DG(15:0/22:4(7Z,10Z,13Z,16Z)/0:0)	metab_10622	C40H70O5		1.12301	1.19001	1.5397	0.004857	0.009877	1.1129	1.0413	0.6768	1.4811	1.482	0.3407	1.268	1.7164	1.6406	1.6087	1.3973	1.7907	1.6374	1.6088	-	88.3		-	11.1823	-	-	M+FA-H	Glycerolipids	neg_3288	-	-	-	HMDB0007089	Diradylglycerols	neg	C40H70O5	675.521	-	Lipids and lipid-like molecules	-
LysoPC(24:0)	metab_10668	C32H66NO7P		1.33341	1.33845	0.5375	0.001845	0.004423	1.8044	1.6854	1.5868	1.9593	1.7749	1.7793	1.5601	1.5444	1.297	0.2809	0.2635	0.8803	1.3944	0.8711	-	99.2		map00564;map05231	10.692	-	Glycerophospholipid metabolism;Choline metabolism in cancer	M+FA-H	Glycerophospholipids	neg_3334	Lipid metabolism;Cancers: Overview	Metabolism;Human Diseases	Lipids	HMDB0010405	Glycerophosphocholines	neg	C32H66NO7P	652.455	Phospholipids	Lipids and lipid-like molecules	C04230
LysoPE(0:0/22:2(13Z,16Z))	metab_10684	C27H52NO7P		1.142	1.13253	0.786446	0.0007098	0.002028	2.4452	2.5264	2.5075	2.4928	2.6511	2.4967	2.6442	2.2972	2.1721	1.6062	1.5733	2.1597	2.2739	1.8875	-	63.7		-	10.579	-	-	M+FA-H	Glycerophospholipids	neg_3350	-	-	-	HMDB0011492;LMGP02050056	Glycerophosphoethanolamines	neg	C27H52NO7P	578.345	-	Lipids and lipid-like molecules	-
LysoPE(0:0/20:2(11Z,14Z))	metab_10763	C25H48NO7P		1.18268	1.12779	0.814943	0.0001784	0.0006598	2.9012	2.9329	2.8815	2.8167	2.9685	2.8546	2.8833	2.6328	2.4281	1.9497	2.2162	2.4763	2.6437	2.1443	-	53.8		-	9.88372	-	-	M+FA-H	Glycerophospholipids	neg_3429	-	-	-	LMGP02050047;HMDB0011483	Glycerophosphoethanolamines	neg	C25H48NO7P	550.314	-	Lipids and lipid-like molecules	-
LysoPC(20:0/0:0)	metab_10832	C28H58NO7P		1.42603	1.33138	0.808728	6.96e-06	5.02e-05	3.8102	3.7225	3.7454	3.675	3.5042	3.7864	3.7383	3.2427	3.0305	2.6765	2.8915	3.1328	3.2619	2.7784	-	79.4		map00564;map05231	9.62543	108341-80-6	Glycerophospholipid metabolism;Choline metabolism in cancer	M+FA-H	Glycerophospholipids	neg_3498	Lipid metabolism;Cancers: Overview	Metabolism;Human Diseases	Lipids	HMDB0010390	Glycerophosphocholines	neg	C28H58NO7P	596.392	Phospholipids	Lipids and lipid-like molecules	C04230
LysoPE(0:0/22:4(7Z,10Z,13Z,16Z))	metab_10875	C27H48NO7P		1.22068	1.16725	0.756793	2.96e-06	2.52e-05	2.267	2.1664	2.2609	2.1518	2.2435	2.1847	2.1849	1.933	1.7649	1.4911	1.4879	1.656	1.79	1.5721	-	54.4		-	9.47808	-	-	M+FA-H	Glycerophospholipids	neg_3541	-	-	-	LMGP02050057;HMDB0011493	Glycerophosphoethanolamines	neg	C27H48NO7P	574.312	-	Lipids and lipid-like molecules	-
LysoPC(O-18:0)	metab_10893	C26H56NO6P		1.25877	1.18946	1.16157	2.71e-07	3.8e-06	3.26	3.2687	3.2192	3.3581	3.4095	3.2381	3.3806	3.8531	3.9041	3.9601	3.8982	3.6378	3.7251	3.894	-	76.3		map00565;map01100	9.39292	-	Ether lipid metabolism;Metabolic pathways	M+FA-H	Glycerophospholipids	neg_3559	Lipid metabolism;Global and overview maps	Metabolism;Metabolism	-	HMDB0011149	Glycerophosphocholines	neg	C26H56NO6P	554.381	-	Lipids and lipid-like molecules	C04317
LysoPC(20:1(11Z))	metab_10981	C28H56NO7P		1.49077	1.40284	0.733537	5.81e-06	4.37e-05	2.9687	3.0193	2.9977	2.9703	2.8691	2.903	2.8973	2.4271	2.2292	1.68	2.0167	2.3571	2.3684	2.0485	-	72.5		map00564;map05231	9.05727	-	Glycerophospholipid metabolism;Choline metabolism in cancer	M+FA-H	Glycerophospholipids	neg_3647	Lipid metabolism;Cancers: Overview	Metabolism;Human Diseases	Lipids	HMDB0010391	Glycerophosphocholines	neg	C28H56NO7P	594.376	Phospholipids	Lipids and lipid-like molecules	C04230
12-Oxo-c-LTB3	metab_10999	C30H47N3O10S		1.16419	1.1638	0.768463	0.002474	0.005619	2.4387	2.4064	2.4632	2.7585	2.5154	2.3505	2.6014	2.2784	2.0558	1.3536	1.6676	2.0534	2.4098	1.6554	-	73		-	9.00177	-	-	M-H	Fatty Acyls	neg_3665	-	-	-	HMDB0060154	Eicosanoids	neg	C30H47N3O10S	640.292	-	Lipids and lipid-like molecules	-
LysoPE(0:0/22:5(7Z,10Z,13Z,16Z,19Z))	metab_11003	C27H46NO7P		1.14312	1.08426	0.884069	3.03e-06	2.56e-05	4.0761	4.0493	4.067	3.973	3.9476	3.9991	3.9644	3.7115	3.5939	3.358	3.3575	3.6358	3.6459	3.5221	-	50.3		-	8.96477	-	-	M+FA-H	Glycerophospholipids	neg_3669	-	-	-	LMGP02050059;HMDB0011495	Glycerophosphoethanolamines	neg	C27H46NO7P	572.298	-	Lipids and lipid-like molecules	-
Cofaryloside	metab_11060	C26H42O10		1.97233	1.91995	7.11931	2.82e-05	0.0001524	0.0004	0.0003	0.0003	0.0004	1.4457	0.1664	0.0003	1.605	1.6312	1.8195	1.8223	1.7535	1.5798	1.277	-	76.4		-	8.70112	63558-43-0	-	M+Cl	Prenol lipids	neg_3726	-	-	-	HMDB0035096	Terpene glycosides	neg	C26H42O10	549.245	-	Lipids and lipid-like molecules	-
PS(22:6(4Z,7Z,10Z,13Z,16Z,19Z)/24:1(15Z))	metab_11074	C52H88NO10P		1.2605	1.21408	1.27273	2.55e-05	0.0001411	2.2394	2.4546	2.375	1.8491	2.0421	2.3486	2.0906	2.7691	2.7803	2.981	2.858	2.661	2.7025	2.8501	-	50.7		-	8.6733	-	-	M-H2O-H	Glycerophospholipids	neg_3740	-	-	-	HMDB0112880	Glycerophosphoserines	neg	C52H88NO10P	898.591	-	Lipids and lipid-like molecules	-
LysoPE(20:3(11Z,14Z,17Z)/0:0)	metab_11112	C25H46NO7P		1.03456	1.0226	0.877511	1.63e-07	2.61e-06	3.0096	2.9777	3.0557	3.0874	2.9343	3.0764	3.1197	2.7878	2.7027	2.6523	2.6375	2.6339	2.59	2.6519	-	51.6		-	8.48047	-	-	M-H	Glycerophospholipids	neg_3778	-	-	-	HMDB0011514;LMGP02050065	Glycerophosphoethanolamines	neg	C25H46NO7P	502.292	-	Lipids and lipid-like molecules	-
LysoPC(P-18:1(9Z))	metab_11136	C26H52NO6P		1.80372	1.71201	1.47239	1.35e-08	4.05e-07	2.2879	2.3138	2.0915	2.3628	2.4036	2.2007	2.3137	3.2972	3.3811	3.5654	3.4302	3.1001	3.1665	3.5765	-	73.3		map00564;map05231	8.43397	-	Glycerophospholipid metabolism;Choline metabolism in cancer	M+FA-H	Glycerophospholipids	neg_3802	Lipid metabolism;Cancers: Overview	Metabolism;Human Diseases	Lipids	HMDB0010408	Glycerophosphocholines	neg	C26H52NO6P	550.35	Phospholipids	Lipids and lipid-like molecules	C04230
LysoPC(20:3(5Z,8Z,11Z))	metab_11187	C28H52NO7P		1.09169	1.09128	0.810284	3.99e-06	3.25e-05	2.1868	2.4353	2.3456	2.2466	2.2842	2.1953	2.1	2.0145	1.8297	1.8035	1.8394	1.8043	1.7376	1.7678	-	99.1		map00564;map05231	8.27648	1199257-41-4	Glycerophospholipid metabolism;Choline metabolism in cancer	M+Cl	Glycerophospholipids	neg_3853	Lipid metabolism;Cancers: Overview	Metabolism;Human Diseases	Lipids	LMGP01050139;HMDB0010393	Glycerophosphocholines	neg	C28H52NO7P	580.316	Phospholipids	Lipids and lipid-like molecules	C04230
LysoPC(17:0)	metab_11190	C25H52NO7P		1.21897	1.24605	0.768794	5.43e-06	4.16e-05	2.3598	2.3584	2.51	2.3684	2.2066	2.2492	1.9663	1.694	1.7441	1.7684	1.8403	1.8269	1.6908	1.7452	-	79.2		map00564;map05231	8.27648	-	Glycerophospholipid metabolism;Choline metabolism in cancer	M+Na-2H	Glycerophospholipids	neg_3856	Lipid metabolism;Cancers: Overview	Metabolism;Human Diseases	Lipids	HMDB0012108	Glycerophosphocholines	neg	C25H52NO7P	530.323	Phospholipids	Lipids and lipid-like molecules	C04230
LysoPC(P-16:0)	metab_11197	C24H50NO6P		1.97157	1.87807	1.88011	8.43e-09	2.86e-07	1.3256	1.5237	1.442	1.3251	1.6962	1.629	1.3342	2.6746	2.7265	3.0309	2.8689	2.5135	2.5777	2.9305	-	73.9		-	8.24882	-	-	M+FA-H	Glycerophospholipids	neg_3863	-	-	-	HMDB0010407	Glycerophosphocholines	neg	C24H50NO6P	524.334	-	Lipids and lipid-like molecules	-
LysoPC(22:5(7Z,10Z,13Z,16Z,19Z))	metab_11198	C30H52NO7P		1.02195	0.960382	0.890691	9.84e-06	6.57e-05	3.3695	3.4722	3.3631	3.3906	3.2117	3.2842	3.2222	3.0722	2.9438	2.8957	2.93	3.1097	2.9562	2.8541	-	68.9		map00564;map05231	8.23965	-	Glycerophospholipid metabolism;Choline metabolism in cancer	M+FA-H	Glycerophospholipids	neg_3864	Lipid metabolism;Cancers: Overview	Metabolism;Human Diseases	Lipids	HMDB0010403;LMGP01050143	Glycerophosphocholines	neg	C30H52NO7P	614.345	Phospholipids	Lipids and lipid-like molecules	C04230
(R)-2-Hydroxysterculic acid	metab_11269	C19H34O3		1.28151	1.22974	0.718328	0.0001986	0.0007239	2.2904	2.2057	2.2479	2.2551	2.3073	2.4589	2.3148	1.8959	1.5717	1.724	1.0654	1.9034	1.9321	1.4569	-	63.4		-	7.96355	14602-38-1	-	M+Na-2H	Fatty Acyls	neg_3935	-	-	-	HMDB0031060	Fatty alcohols	neg	C19H34O3	331.225	-	Lipids and lipid-like molecules	-
5,8-Epoxy-5,8-dihydro-10'-apo-b,y-carotene-3,10'-diol	metab_11366	C27H38O3		2.18788	2.1022	5.99813	7.23e-10	4.68e-08	0.3193	0.3812	0.3075	0.3204	0.3124	0.3122	0.2912	1.7578	2.1173	2.0836	2.2246	1.6811	1.5967	2.0024	-	76.3		-	7.62502	53905-15-0	-	M+Na-2H	Prenol lipids	neg_4032	-	-	-	HMDB0039020	Sesterterpenoids	neg	C27H38O3	431.257	-	Lipids and lipid-like molecules	-
Ent-15,16-Epoxy-1(10),13(16),14-halimatrien-19-oic acid	metab_11381	C20H28O3		1.01596	1.0104	1.46885	0.001429	0.003626	1.114	0.7561	0.8746	1.0604	0.6595	0.8637	1.4249	1.3648	1.3505	1.2802	1.5535	1.3791	1.3375	1.6568	-	55.5		-	7.55887	-	-	M+FA-H	Prenol lipids	neg_4047	-	-	-	HMDB0039442	Diterpenoids	neg	C20H28O3	361.199	-	Lipids and lipid-like molecules	-
Citreoviridin C	metab_11385	C23H30O6		1.54336	1.48283	2.94911	2.33e-07	3.38e-06	0.4537	0.3711	0.1638	0.4989	0.3599	0.5416	0.5682	1.0336	1.2186	1.3017	1.445	1.2804	1.0528	1.3879	-	59.5		-	7.54003	74145-78-1	-	M-H2O-H	Pyrans	neg_4051	-	-	-	HMDB0030523	Pyranones and derivatives	neg	C23H30O6	383.184	-	Organoheterocyclic compounds	-
Siderone	metab_11389	C20H30O2		1.62734	1.61181	2.15955	1.05e-08	3.38e-07	0.8486	0.6187	0.6299	0.8303	0.939	0.7812	0.714	1.6306	1.5708	1.4762	1.7634	1.7684	1.5701	1.7951	-	86.4		-	7.53053	89686-82-8	-	M+FA-H	Prenol lipids	neg_4055	-	-	-	HMDB0036703	Diterpenoids	neg	C20H30O2	347.221	-	Lipids and lipid-like molecules	-
Campest-4-en-3-one	metab_11479	C28H46O		1.16356	1.123	1.78148	0.001489	0.003755	1.1032	0.7842	0.5307	0.1525	0.632	0.9443	0.9852	1.4061	1.2798	1.1506	1.4055	1.3829	1.0022	1.5118	-	97.7		map01100	7.15905	-	Metabolic pathways	M+Cl	Steroids and steroid derivatives	neg_4145	Global and overview maps	Metabolism	-	HMDB0012196;LMST01030122	Ergostane steroids	neg	C28H46O	433.327	-	Lipids and lipid-like molecules	C15785
3beta,7alpha-Dihydroxy-5-cholestenoate	metab_11508	C27H44O4		1.11323	1.0846	1.33179	4.99e-06	3.86e-05	1.3633	1.3901	1.1011	1.1821	1.4521	1.4057	1.1975	1.7427	1.7552	1.7844	1.6698	1.6462	1.7936	1.7179	-	97.1		map00120	7.0164	115538-84-6	Primary bile acid biosynthesis	M+FA-H	Steroids and steroid derivatives	neg_4174	Lipid metabolism	Metabolism	-	HMDB0012454	Bile acids, alcohols and derivatives	neg	C27H44O4	477.321	-	Lipids and lipid-like molecules	C17335
17-beta-Estradiol glucuronide	metab_11512	C24H32O8		1.66856	1.6262	4.71803	9.15e-11	1.07e-08	0.2615	0.2466	0.2513	0.2614	0.2495	0.2553	0.2372	1.0983	1.1205	1.1872	1.4173	1.1765	1.0636	1.2547	-	69.8		map01100;map00040;map04976	6.97807	-	Metabolic pathways;Pentose and glucuronate interconversions;Bile secretion	M+Na-2H	Steroids and steroid derivatives	neg_4178	Global and overview maps;Carbohydrate metabolism;Digestive system	Metabolism;Metabolism;Organismal Systems	-	LMST05050028;HMDB0010317	Steroidal glycosides	neg	C24H32O8	469.18	-	Lipids and lipid-like molecules	C03033
Arginyl-Asparagine	metab_11531	C10H20N6O4		1.47533	1.43707	0.518474	0.0005608	0.001682	1.8173	1.6899	1.8489	1.7266	1.8366	1.9944	1.9335	1.3481	1.2537	0.7358	0.1614	1.1533	1.4956	0.5116	-	72.3		-	6.8924	-	-	2M+FA-H	Carboxylic acids and derivatives	neg_4197	-	-	-	HMDB0028704	Amino acids, peptides, and analogues	neg	C10H20N6O4	621.313	-	Organic acids and derivatives	-
Cubebinin	metab_11565	C24H32O8		1.01087	0.993129	1.59785	0.0005339	0.001612	0.8757	0.6284	0.9059	0.7817	0.745	0.8021	0.3476	0.962	1.0885	1.2227	1.3451	1.3702	1.1051	1.0341	-	93.6		-	6.71225	96238-92-5	-	M+Na-2H	Furanoid lignans	neg_4231	-	-	-	HMDB0033273	Tetrahydrofuran lignans	neg	C24H32O8	469.18	-	Lignans, neolignans and related compounds	-
15-deoxy-delta-12,14-PGJ2	metab_11568	C20H28O3		1.15131	1.15684	1.38345	1.89e-06	1.74e-05	1.3501	1.2691	1.3423	1.3415	1.1831	1.2704	1.0409	1.6843	1.6679	1.6672	1.8013	1.9223	1.6592	1.7727	65.8	-		map00590	6.70275	-	Arachidonic acid metabolism	M-H	-	neg_4234	Lipid metabolism	Metabolism	-	LMFA03010021	-	neg	C20H28O3	315.195	-	-	C14717
()11-HDoHE	metab_11600	C22H32O3		1.49964	1.47458	1.38263	1.83e-10	1.99e-08	2.0378	1.8784	1.9086	1.8647	2.0558	1.9612	1.834	2.6484	2.6678	2.6841	2.6244	2.7132	2.6195	2.7608	57	-		-	6.51408	-	-	M-H	-	neg_4266	-	-	-	-	-	neg	C22H32O3	343.226	-	-	-
CerP(d18:1/24:0)	metab_11602	C42H84NO6P		1.99463	1.97917	5.20127	2.53e-09	1.16e-07	0.2657	0.2507	0.2554	0.2656	0.2536	0.6761	0.2411	1.663	1.571	1.5986	1.4913	1.4844	1.7363	1.939	-	97.1		-	6.50458	-	-	M+K-2H	Sphingolipids	neg_4268	-	-	-	HMDB0010704;LMSP02050008	Phosphosphingolipids	neg	C42H84NO6P	766.548	-	Lipids and lipid-like molecules	-
Lafutidine	metab_11666	C22H29N3O4S		1.21487	1.23171	0.629147	0.001857	0.004445	1.7355	1.6985	1.6702	1.827	1.6194	1.6501	1.6132	1.4736	1.0413	0.5632	0.5715	1.3306	1.5612	0.8918	-	51.4		-	6.20643	118288-08-7	-	M+FA-H	Organooxygen compounds	neg_4332	-	-	-	HMDB0240216	Ethers	neg	C22H29N3O4S	476.182	-	Organic oxygen compounds	-
Isoleucyl-Threonine	metab_11704	C10H20N2O4		1.66793	1.58721	0.452388	0.000306	0.00103	1.9947	1.8906	1.9069	1.9927	1.9249	1.888	2.0334	1.5433	1.0218	0.2109	0.6012	1.113	1.4868	0.1891	-	53.6		-	6.00945	-	-	M+Cl	Carboxylic acids and derivatives	neg_4370	-	-	-	HMDB0028917	Amino acids, peptides, and analogues	neg	C10H20N2O4	267.113	-	Organic acids and derivatives	-
Isopetasoside	metab_11727	C21H32O7		1.13678	1.13442	0.649813	0.001721	0.004199	1.5681	1.5374	1.6519	1.5289	1.6098	1.7488	1.5693	1.6624	1.0132	0.6841	0.6186	1.1986	1.2382	0.8727	-	80.2		-	5.88903	69809-29-6	-	M+Na-2H	Prenol lipids	neg_4393	-	-	-	HMDB0029622	Terpene glycosides	neg	C21H32O7	417.188	-	Lipids and lipid-like molecules	-
4-Hydroxyvalsartan	metab_11747	C24H29N5O4		1.26265	1.20984	1.39019	2.13e-06	1.92e-05	1.6846	1.4633	1.4253	1.3211	1.5005	1.5026	1.2361	1.8384	1.9907	2.0863	2.1517	2.0611	1.9356	2.0238	-	75.4		-	5.7568	-	-	M+Na-2H	Carboxylic acids and derivatives	neg_4413	-	-	-	HMDB0013848	Amino acids, peptides, and analogues	neg	C24H29N5O4	472.2	-	Organic acids and derivatives	-
3,4-Methylenesebacic acid	metab_11817	C12H18O4		1.12747	1.32186	0.557259	0.0261	0.04094	1.3955	1.3079	1.44	1.7985	1.5126	1.397	1.4649	1.4476	0.8221	0.1669	0.1673	1.5805	1.4162	0.1489	-	93.4		-	5.30782	-	-	M-H2O-H	Fatty Acyls	neg_4483	-	-	-	HMDB0059729	Fatty acids and conjugates	neg	C12H18O4	207.102	-	Lipids and lipid-like molecules	-
Oxysolavetivone	metab_11854	C15H22O2		1.30179	1.23601	0.49629	9.14e-05	0.0003903	1.3178	1.1814	1.2456	1.3254	1.1748	1.0839	1.5404	0.9247	0.5348	0.317	0.3838	0.6685	0.9886	0.584	-	50.2		-	5.05833	103573-06-4	-	M+Cl	Prenol lipids	neg_4520	-	-	-	HMDB0034956	Sesquiterpenoids	neg	C15H22O2	269.13	-	Lipids and lipid-like molecules	-
Sarsaparilloside	metab_11874	C57H96O28		1.55015	1.47521	2.99493	0.000213	0.000768	0.2168	0.1413	0.4071	1.1449	0.3601	0.1469	0.8998	1.2134	1.5785	1.8253	1.5987	1.1182	1.1298	1.469	-	79.9		-	4.89318	24333-07-1	-	M-2H	Organooxygen compounds	neg_4540	-	-	-	HMDB0030118	Alcohols and polyols	neg	C57H96O28	613.292	-	Organic oxygen compounds	C08911
Myricatomentoside II	metab_11877	C27H34O11		1.09208	1.03628	0.594653	0.0006413	0.001872	1.1722	1.1893	1.3243	1.2468	1.0105	1.3616	1.0761	1.0674	0.8196	0.4021	0.4554	0.9679	0.618	0.652	-	57.9		-	4.88368	191999-63-0	-	M+Na-2H	Diarylheptanoids	neg_4543	-	-	-	HMDB0031584	Cyclic diarylheptanoids	neg	C27H34O11	555.19	-	Phenylpropanoids and polyketides	-
PS(22:5(4Z,7Z,10Z,13Z,16Z)/22:5(7Z,10Z,13Z,16Z,19Z))	metab_11881	C50H78NO10P		1.53875	1.59592	2.64532	0.004715	0.00963	0.6603	0.6343	0.6425	0.6602	0.6393	0.6496	0.6174	1.3823	2.1736	2.3214	2.8108	0.7725	0.6449	1.8097	-	51.6		-	4.83668	-	-	M+Cl	Glycerophospholipids	neg_4547	-	-	-	HMDB0112836	Glycerophosphoserines	neg	C50H78NO10P	918.497	-	Lipids and lipid-like molecules	-
Melledonol	metab_11888	C23H30O8		1.01462	0.990921	1.57271	0.0008519	0.002365	0.8061	1.0506	0.7297	0.7012	0.6826	0.8609	0.4833	1.0284	1.1852	1.4902	1.429	1.0142	1.0534	1.1549	-	61.7		-	4.78952	103847-14-9	-	M+FA-H	Prenol lipids	neg_4554	-	-	-	HMDB0035884	Sesquiterpenoids	neg	C23H30O8	479.192	-	Lipids and lipid-like molecules	-
Mytilin B	metab_11891	C14H22N2O8		1.49088	1.4292	0.418062	0.0001141	0.0004683	1.5153	1.3358	1.4136	1.4548	1.4214	1.3325	1.6381	0.8406	0.7938	0.1426	0.143	0.8992	1.0576	0.3522	-	62.8		-	4.78018	70579-26-9	-	M+Cl	Carboxylic acids and derivatives	neg_4557	-	-	-	HMDB0033442	Amino acids, peptides, and analogues	neg	C14H22N2O8	381.105	-	Organic acids and derivatives	-
Gein	metab_11905	C21H30O11		1.36383	1.404	3.63206	0.003556	0.007601	0.3283	0.3108	0.3163	0.3282	0.3141	0.321	0.2996	0.8239	1.4756	1.8776	1.8973	0.6904	0.3178	0.9724	-	57.4		-	4.69537	585-90-0	-	M+FA-H	Organooxygen compounds	neg_4571	-	-	Steroids	HMDB0029909	Carbohydrates and carbohydrate conjugates	neg	C21H30O11	503.177	24-Carbon atoms	Organic oxygen compounds	C17058
Melatonin glucuronide	metab_11906	C19H24N2O8		1.49804	1.4331	0.419615	7.47e-05	0.0003334	1.5476	1.4217	1.3917	1.5034	1.32	1.3669	1.6204	0.9104	0.5829	0.1575	0.1579	0.7721	1.1256	0.5613	-	62.1		-	4.69537	-	-	M-H2O-H	Nucleoside and nucleotide analogues	neg_4572	-	-	-	HMDB0060830	1-pyranosylindoles	neg	C19H24N2O8	389.133	-	Nucleosides, nucleotides, and analogues	-
L-Urobilinogen	metab_11911	C33H48N4O6		2.31523	2.28332	6.99764	3.64e-10	3.1e-08	0.3254	0.1732	0.1767	0.6258	0.4329	0.1798	0.1661	1.9809	1.8281	2.3268	1.9541	2.0124	2.1617	2.2892	-	62.6		map00860	4.67653	17095-63-5	Porphyrin and chlorophyll metabolism	M+Cl	Tetrapyrroles and derivatives	neg_4577	Metabolism of cofactors and vitamins	Metabolism	-	HMDB0004157	Bilirubins	neg	C33H48N4O6	631.331	-	Organoheterocyclic compounds	C05789
P-Salicylic acid	metab_11919	C7H6O3		1.08964	1.02989	0.594379	0.0006973	0.002003	1.3292	1.2505	1.1599	1.4736	0.9276	1.0167	1.1863	0.8781	0.734	0.6289	0.306	0.9889	0.7132	0.7108	98.6	-		map01100;map00130;map00360	4.62003	-	Metabolic pathways;Ubiquinone and other terpenoid-quinone biosynthesis;Phenylalanine metabolism	M-H	-	neg_4585	Global and overview maps;Metabolism of cofactors and vitamins;Amino acid metabolism	Metabolism;Metabolism;Metabolism	-	-	-	neg	C7H6O3	137.024	-	-	C00156
Physalolactone C	metab_11920	C28H37ClO7		1.12693	1.09045	0.673846	0.0003686	0.001196	1.6262	1.5794	1.7118	1.6236	1.508	1.6667	1.6578	1.3988	1.3933	0.7229	0.7941	0.9296	1.2119	1.2147	-	63.5		-	4.6012	92594-02-0	-	M+Cl	Steroids and steroid derivatives	neg_4586	-	-	-	LMST01160014;HMDB0030142	Steroid lactones	neg	C28H37ClO7	555.19	-	Lipids and lipid-like molecules	-
(-)-Pyrifolidine	metab_11921	C23H32N2O3		1.19949	1.20224	2.13565	0.00167	0.004106	0.4513	1.0287	0.6506	0.3078	0.5813	0.653	0.2805	0.8484	1.2221	1.573	1.7425	1.0166	0.924	1.1167	-	90.9		-	4.6012	-	-	M+Cl	Aspidospermatan-type alkaloids	neg_4587	-	-	-	HMDB0033523	Not Available	neg	C23H32N2O3	419.213	-	Alkaloids and derivatives	-
Physagulin G	metab_11950	C36H50O15		1.89094	1.79702	41.7822	2.66e-07	3.74e-06	0	0.0112	0.0275	0.1733	0	0	0	0.9121	1.1372	1.7664	1.4885	1.1334	0.9697	1.4537	-	50.9		-	4.43172	148076-22-6	-	M-H2O-H	Steroids and steroid derivatives	neg_4616	-	-	-	HMDB0039694	Steroid lactones	neg	C36H50O15	703.301	-	Lipids and lipid-like molecules	-
Melatonin radical	metab_11963	C13H18N2O3		1.99651	1.9271	9.04819	2.08e-09	1.02e-07	0.0221	0.3365	0.3005	0.0221	0.3955	0.0659	0.0195	1.4166	1.6144	1.6879	1.5838	1.3767	1.2854	1.5493	-	75.8		-	4.37522	-	-	2M+FA-H	Indoles and derivatives	neg_4629	-	-	-	HMDB0060070	Indolines	neg	C13H18N2O3	545.257	-	Organoheterocyclic compounds	-
Tetraphyllin B	metab_12003	C12H17NO7		1.49	1.50434	0.413771	0.001686	0.004136	1.6761	1.5385	1.5649	1.5528	1.565	1.6474	1.5359	1.2826	0.4715	0.0074	0.0074	1.14	1.4064	0.27	-	66.5		-	4.19638	34323-07-4	-	M-H	Organooxygen compounds	neg_4669	-	-	-	HMDB0029914	Carbohydrates and carbohydrate conjugates	neg	C12H17NO7	286.093	-	Organic oxygen compounds	-
Kinetin-7-N-glucoside	metab_12004	C16H19N5O6		1.80112	1.72733	2.03033	1.73e-08	4.91e-07	1.2588	1.1539	1.041	0.8454	1.1946	1.1377	0.7569	2.0511	2.1306	2.3189	2.1882	2.0362	2.0274	2.2404	-	71.3		-	4.18688	-	-	M+Na-2H	Organooxygen compounds	neg_4670	-	-	-	HMDB0012243	Carbohydrates and carbohydrate conjugates	neg	C16H19N5O6	398.105	-	Organic oxygen compounds	-
Pyrrhoxanthinol	metab_12010	C37H46O5		1.71187	1.63605	3.48145	2.33e-06	2.07e-05	0.4986	0.7918	0.3296	0.2258	0.1623	0.5849	0.3683	1.3007	1.7047	1.7116	1.71	1.0912	1.3002	1.4913	-	60		-	4.16807	54369-11-8	-	M+FA-H	Prenol lipids	neg_4676	-	-	-	HMDB0035696	Terpene lactones	neg	C37H46O5	615.336	-	Lipids and lipid-like molecules	-
Hydroxyrepaglinide	metab_12046	C27H36N2O5		1.79114	1.76171	4.01219	6.83e-09	2.41e-07	0.1557	0.3751	0.3201	0.4696	0.6807	0.1516	0.3732	1.3808	1.3473	1.5721	1.52	1.4929	1.3859	1.4337	-	65.8		-	4.0074	-	-	M+Na-2H	Piperidines	neg_4712	-	-	-	HMDB0060979	Phenylpiperidines	neg	C27H36N2O5	489.237	-	Organoheterocyclic compounds	-
Suberic acid	metab_12082	C8H14O4		1.07631	0.991122	0.767613	0.0005674	0.001696	1.8404	2.233	1.8058	1.8155	1.6706	1.7213	2.2288	1.483	1.3888	1.4404	1.3603	1.5562	1.6179	1.3767	69.8	-		-	3.84575	505-48-6	-	M-H	Fatty Acyls	neg_4748	-	-	Organic acids	LMFA01170001;HMDB0000893	Fatty acids and conjugates	neg	C8H14O4	173.082	Carboxylic acids	Lipids and lipid-like molecules	C08278
6-Acetyl-2,3-dihydro-2-(hydroxymethyl)-4(1H)-pyridinone	metab_12084	C8H11NO3		1.23964	1.22251	0.531771	0.001106	0.002937	1.3054	1.3229	1.2457	1.3957	1.4104	1.4626	1.2683	1.0801	0.6832	0.3605	0.3611	0.929	1.2611	0.3281	-	89.2		-	3.82675	214218-63-0	-	M-H2O-H	Pyridines and derivatives	neg_4750	-	-	-	HMDB0035178	Hydropyridines	neg	C8H11NO3	150.056	-	Organoheterocyclic compounds	-
N-Acetylserotonin glucuronide	metab_12099	C18H22N2O8		1.33482	1.26657	0.524566	0.0004493	0.001398	1.5301	1.5109	1.4397	1.4016	1.3747	1.4393	1.3889	1.2072	0.7088	0.3346	0.5804	0.9929	1.1636	0.3039	-	71.1		-	3.76925	-	-	M-H2O-H	Organooxygen compounds	neg_4765	-	-	-	HMDB0060833	Carbohydrates and carbohydrate conjugates	neg	C18H22N2O8	375.118	-	Organic oxygen compounds	-
Mifepristone	metab_12145	C29H35NO2		1.54852	1.47077	3.4819	0.0003085	0.001034	0.7077	0.2969	0.4374	0.0931	0.4211	0.5522	0.0829	1.0142	1.5815	1.7893	1.6867	0.875	0.6974	1.3808	-	71.8		-	3.57627	84371-65-3	-	M+Cl	Steroids and steroid derivatives	neg_4811	-	-	-	HMDB0014972	Oxosteroids	neg	C29H35NO2	464.234	-	Lipids and lipid-like molecules	C07652
3-Methyldioxyindole	metab_12153	C9H9NO2		1.36017	1.38913	0.589928	0.001777	0.004308	2.0013	1.9118	1.8988	1.9736	1.8903	1.9205	2.0245	1.594	1.2284	0.4371	0.4378	1.5067	1.7072	1.1262	-	73		map00380	3.54727	3040-34-4	Tryptophan metabolism	M+FA-H	Indoles and derivatives	neg_4819	Amino acid metabolism	Metabolism	-	HMDB0004186	Indolines	neg	C9H9NO2	208.061	-	Organoheterocyclic compounds	C05834
6-beta-Naltrexol	metab_12179	C20H25NO4		1.62272	1.5571	3.09006	1.17e-05	7.5e-05	0.6525	0.8261	0.6003	0.3225	0.3107	0.306	0.2621	1.1109	1.4748	1.8546	1.7799	1.2729	1.1757	1.4676	-	77.1		-	3.46977	-	-	M+Na-2H	Phenanthrenes and derivatives	neg_4845	-	-	-	HMDB0060784	Not Available	neg	C20H25NO4	364.15	-	Benzenoids	-
2-Hydroxy-desipramine glucuronide	metab_12180	C24H30N2O7		2.16008	2.05804	2.81931	4.62e-08	1.06e-06	0.8888	0.883	0.9171	0.9641	0.8614	0.9717	0.6467	2.2211	2.565	2.8727	2.8893	2.2336	2.0252	2.4802	-	53.1		-	3.45977	-	-	M+Na-2H	Benzazepines	neg_4846	-	-	-	HMDB0060716	Dibenzazepines	neg	C24H30N2O7	479.177	-	Organoheterocyclic compounds	-
Glutaminylhydroxyproline	metab_12186	C10H17N3O5		1.24932	1.19335	1.38259	2.85e-07	3.92e-06	1.5309	1.365	1.2492	1.3237	1.4074	1.4233	1.2687	1.8901	2.0247	1.8303	1.9081	1.7907	1.7898	1.9951	-	63.8		-	3.44043	-	-	M+FA-H	Carboxylic acids and derivatives	neg_4852	-	-	-	HMDB0028798	Amino acids, peptides, and analogues	neg	C10H17N3O5	304.114	-	Organic acids and derivatives	-
Lucidenolactone	metab_12200	C27H36O6		2.02684	1.9206	7.09874	2.05e-05	0.0001186	0.2514	0.1389	0.2785	0.1831	0.1408	0.1445	0.5856	1.4675	2.1064	2.15	2.4757	1.1789	0.9277	1.9241	-	69.1		-	3.39193	-	-	M+Na-2H	Prenol lipids	neg_4866	-	-	-	HMDB0030897	Triterpenoids	neg	C27H36O6	477.23	-	Lipids and lipid-like molecules	-
O-Acetylserine	metab_12224	C5H9NO4		1.54817	1.45276	0.315065	7.45e-05	0.0003329	1.1618	1.1166	1.3791	1.5407	1.5566	1.2455	1.107	0.2028	0.2062	0.2144	0.2149	1.0023	0.8365	0.1923	-	64.7		map01100;map00920;map00270;map01200;map01230;map04122	3.31395	5147-00-2	Metabolic pathways;Sulfur metabolism;Cysteine and methionine metabolism;Carbon metabolism;Biosynthesis of amino acids;Sulfur relay system	2M-H	Carboxylic acids and derivatives	neg_4890	Global and overview maps;Energy metabolism;Amino acid metabolism;Global and overview maps;Global and overview maps;Folding, sorting and degradation	Metabolism;Metabolism;Metabolism;Metabolism;Metabolism;Genetic Information Processing	-	HMDB0003011	Amino acids, peptides, and analogues	neg	C5H9NO4	293.099	-	Organic acids and derivatives	C00979
2-(4-Methyl-5-thiazolyl)ethyl octanoate	metab_12230	C14H23NO2S		1.92495	1.88994	9.25525	5.19e-14	4.5e-11	0.1733	0.1178	0.1204	0.1691	0.2177	0.1226	0.1127	1.2838	1.3412	1.4347	1.3748	1.3436	1.3039	1.4886	-	68.2		-	3.30395	163266-17-9	-	M+Cl	Azoles	neg_4896	-	-	-	HMDB0032423	Thiazoles	neg	C14H23NO2S	304.114	-	Organoheterocyclic compounds	-
S-(2-Hydroxyethyl)glutathione	metab_12241	C12H21N3O7S		1.39463	1.3945	1.48273	9.54e-08	1.75e-06	1.4658	1.4829	1.3468	1.2336	1.5277	1.4192	1.2571	2.0787	1.8239	2.06	2.0821	2.1241	2.1306	2.1248	-	94.8		map00980	3.27495	28747-20-8	Metabolism of xenobiotics by cytochrome P450	M+FA-H	Carboxylic acids and derivatives	neg_4907	Xenobiotics biodegradation and metabolism	Metabolism	-	HMDB0062525	Amino acids, peptides, and analogues	neg	C12H21N3O7S	396.108	-	Organic acids and derivatives	C14875
D-Glycero-D-galacto-heptitol	metab_12256	C7H16O7		1.44883	1.38931	2.41011	8.33e-06	5.74e-05	0.3066	0.806	0.7638	0.2084	0.5957	0.7613	0.354	1.2947	1.2731	1.445	1.3997	1.1955	1.1416	1.397	-	83.6		-	3.22595	527-06-0	-	2M-H	Organooxygen compounds	neg_4922	-	-	-	HMDB0033750	Carbohydrates and carbohydrate conjugates	neg	C7H16O7	423.173	-	Organic oxygen compounds	C08255
Austalide G	metab_12280	C28H38O9		1.86843	1.77408	6.44814	6e-07	6.91e-06	0.2315	0.218	0.2222	0.2315	0.2206	0.2259	0.2094	1.1157	1.8332	1.4326	1.8702	1.1983	1.0378	1.5623	-	97.8		-	3.14728	96817-09-3	-	M+Cl	Benzopyrans	neg_4946	-	-	-	HMDB0030154	1-benzopyrans	neg	C28H38O9	553.216	-	Organoheterocyclic compounds	-
Estramustine	metab_12318	C23H31Cl2NO3		1.78182	1.69988	5.22201	6.48e-07	7.3e-06	0.3479	0.4043	0.2738	0.5555	0.1221	0.1079	0.0333	1.2657	1.6072	1.6434	1.5981	1.15	1.0116	1.355	-	96.3		-	3.05913	2998-57-4	-	M-H	Steroids and steroid derivatives	neg_4984	-	-	-	HMDB0015327;LMST02010038	Estrane steroids	neg	C23H31Cl2NO3	438.165	-	Lipids and lipid-like molecules	C11228
3,6-Ditigloyloxytropan-7-ol	metab_12319	C18H27NO5		1.07885	1.00383	0.671449	0.0009176	0.002512	1.2827	1.6135	1.505	1.5199	1.2689	1.4786	1.1388	1.1056	1.059	0.7418	0.711	1.1733	1.1195	0.6743	-	54.2		-	3.05913	7159-86-6	-	M+Na-2H	Tropane alkaloids	neg_4985	-	-	-	HMDB0029325	Not Available	neg	C18H27NO5	358.161	-	Alkaloids and derivatives	-
Kamolonol	metab_12332	C24H30O5		1.68678	1.61952	2.27785	1.12e-06	1.13e-05	0.7253	1.064	1.0434	0.6505	0.5954	0.8222	0.6922	1.5701	1.925	2.1142	2.0596	1.654	1.5335	1.8827	-	72.5		-	3.02897	94898-76-7	-	M+Cl	Coumarins and derivatives	neg_4998	-	-	-	HMDB0039036	Not Available	neg	C24H30O5	433.18	-	Phenylpropanoids and polyketides	-
N-Tigloylglycine	metab_12340	C7H11NO3		1.36747	1.33469	0.639745	0.0002615	0.0009059	2.1593	1.9628	2.0214	2.0646	1.9954	1.9974	2.0991	1.6267	1.3772	0.8148	0.8269	1.5134	1.7716	1.2163	50.4	-		-	3.0193	-	-	M-H2O-H	-	neg_5006	-	-	-	-	-	neg	C7H11NO3	138.056	-	-	-
Hydroxyphenyllactic acid	metab_12392	C9H10O4		1.01595	0.959514	1.20045	5.12e-07	6.09e-06	1.7474	1.7946	1.7145	1.7902	1.8051	1.7197	1.7891	2.0396	2.2083	2.1518	2.2208	2.0143	2.0302	2.175	69.7	-		map00130;map00350	2.91063	306-23-0	Ubiquinone and other terpenoid-quinone biosynthesis;Tyrosine metabolism	M-H	Phenylpropanoic acids	neg_5058	Metabolism of cofactors and vitamins;Amino acid metabolism	Metabolism;Metabolism	-	HMDB0000755	Not Available	neg	C9H10O4	181.05	-	Phenylpropanoids and polyketides	C03672
E-3179	metab_12418	C22H21ClN6O		1.14534	1.20705	0.724017	0.004961	0.01006	2.3179	2.2483	2.1271	2.4053	2.2545	2.2922	2.3847	2.1776	1.748	1.2744	0.7774	1.9547	1.9371	1.7348	-	91.5		-	2.8533	-	-	M+Cl	Benzene and substituted derivatives	neg_5084	-	-	-	HMDB0013846	Biphenyls and derivatives	neg	C22H21ClN6O	455.114	-	Benzenoids	-
Gravacridonediol	metab_12427	C19H19NO5		1.39325	1.30162	0.615385	4.22e-05	0.0002096	1.7838	1.9333	1.9093	1.8707	1.6509	1.7141	1.7881	1.2794	1.1109	0.8585	0.7834	1.4247	1.4384	0.8895	-	69		-	2.8438	37551-75-0	-	M+Na-2H	Quinolines and derivatives	neg_5093	-	-	-	HMDB0029326	Benzoquinolines	neg	C19H19NO5	362.101	-	Organoheterocyclic compounds	-
Asparaginyl-Phenylalanine	metab_12456	C13H17N3O4		1.58081	1.48252	4.51956	9.92e-05	0.0004174	0.4429	0.6676	0.1163	0.1217	0.1153	0.2707	0.1088	1.1114	1.4354	1.4456	1.4387	0.5621	0.8238	1.5158	-	79.5		-	2.8043	-	-	M-H	Carboxylic acids and derivatives	neg_5122	-	-	-	HMDB0028738	Amino acids, peptides, and analogues	neg	C13H17N3O4	278.114	-	Organic acids and derivatives	-
N-(1-Deoxy-1-fructosyl)tryptophan	metab_12485	C18H24N2O7		1.8801	1.81142	3.86682	8.16e-08	1.58e-06	0.3158	0.875	0.5404	0.3645	0.3021	0.3104	0.2879	1.5558	1.7032	1.9092	1.7866	1.4716	1.3996	1.7622	-	52.2		-	2.77298	25020-15-9	-	M-H	Indoles and derivatives	neg_5151	-	-	-	HMDB0037847	Tryptamines and derivatives	neg	C18H24N2O7	379.147	-	Organoheterocyclic compounds	-
Neocasomorphin (1-5)	metab_12493	C29H41N5O9		1.72157	1.64509	1.81859	1.37e-05	8.46e-05	1.3141	1.6699	1.4209	1.3837	1.2117	1.3008	1.0334	2.1668	2.6263	2.7546	2.9284	2.1095	1.961	2.4352	-	56.8		-	2.76298	-	-	M-H	Carboxylic acids and derivatives	neg_5159	-	-	-	HMDB0060144	Amino acids, peptides, and analogues	neg	C29H41N5O9	602.28	-	Organic acids and derivatives	-
Mesaconic acid	metab_12549	C5H6O4		2.95105	2.88103	9.90136	5.26e-11	6.91e-09	0.9136	0.057	0.1232	0.3036	0.4069	0.1485	0.3177	3.1292	3.3353	3.4234	3.4294	2.9883	2.9319	3.244	77	-		map01100;map00630;map01200;map01210;map00290	1.96768	498-24-8	Metabolic pathways;Glyoxylate and dicarboxylate metabolism;Carbon metabolism;2-Oxocarboxylic acid metabolism;Valine, leucine and isoleucine biosynthesis	M-H	Fatty Acyls	neg_5215	Global and overview maps;Carbohydrate metabolism;Global and overview maps;Global and overview maps;Amino acid metabolism	Metabolism;Metabolism;Metabolism;Metabolism;Metabolism	-	HMDB0000749;LMFA01170116	Fatty acids and conjugates	neg	C5H6O4	129.019	-	Lipids and lipid-like molecules	C01732;C02226
Cabbage identification factor 2	metab_12578	C15H12N4O3S		1.03623	0.969973	1.29032	8.97e-06	6.07e-05	1.3022	1.3765	1.285	1.2818	1.3068	1.2937	1.2679	1.7873	1.6685	1.8528	1.6952	1.5153	1.5023	1.7377	-	51.4		-	1.48472	-	-	M+FA-H	Carboxylic acids and derivatives	neg_5244	-	-	-	HMDB0033622	Amino acids, peptides, and analogues	neg	C15H12N4O3S	373.062	-	Organic acids and derivatives	-
Deoxyinosine	metab_12588	C10H12N4O4		1.77963	1.73103	1.77482	8.08e-10	5.08e-08	1.2925	1.3953	1.5263	1.3825	1.3747	1.2968	1.4612	2.3473	2.5435	2.5865	2.6783	2.3929	2.2725	2.4498	77.5	-		map01100;map00230	1.2709	890-38-0	Metabolic pathways;Purine metabolism	M-H	Purine nucleosides	neg_5254	Global and overview maps;Nucleotide metabolism	Metabolism;Metabolism	-	HMDB0000071	Purine 2'-deoxyribonucleosides	neg	C10H12N4O4	251.078	-	Nucleosides, nucleotides, and analogues	C05512
3-(6,7-dimethoxy-2H-1,3-benzodioxol-5-yl)propanal	metab_12595	C12H14O5		1.69128	1.60286	2.81339	7.65e-06	5.39e-05	0.5571	0.6725	0.5644	0.557	0.5377	0.5472	0.5176	1.2651	1.5692	2.0246	2.0018	1.1625	1.2981	1.8005	-	60.6		-	1.22357	-	-	2M+FA-H	Benzodioxoles	neg_5261	-	-	-	HMDB0128658	Not Available	neg	C12H14O5	521.166	-	Organoheterocyclic compounds	-
Brassicanal C	metab_12651	C10H9NO3S		1.0475	1.1365	0.661342	0.008219	0.0154	1.6592	1.6305	1.5658	1.4953	1.5267	1.5487	1.5279	1.4294	1.1264	0.4391	0.4398	1.2934	1.5018	1.0174	-	61.4		-	1.01208	137761-23-0	-	M+FA-H	Indoles and derivatives	neg_5317	-	-	-	HMDB0038589	Indoles	neg	C10H9NO3S	268.03	-	Organoheterocyclic compounds	-
Delphinidin 3-lathyroside 5-(6-acetylglucoside)	metab_12661	C34H41O22+		1.26677	1.21678	0.623213	0.001804	0.004347	1.9474	1.9765	1.8507	1.9612	1.0657	1.9585	1.4831	1.2569	1.2578	1.1111	1.1699	0.6997	1.3859	0.7468	-	54.7		-	0.982917	-	-	M+K-2H	Flavonoids	neg_5327	-	-	-	HMDB0037091	Flavonoid glycosides	neg	C34H41O22+	838.155	-	Phenylpropanoids and polyketides	-
Entacapone	metab_12711	C14H15N3O5		1.43592	1.36982	2.56098	2.58e-05	0.0001422	0.3109	0.5006	0.5115	0.7709	0.4938	0.573	0.2833	1.3235	0.8468	1.5039	1.5909	1.1413	1.055	1.3606	-	56.2		-	0.858433	130929-57-6	-	M+K-2H	Cinnamic acids and derivatives	neg_5377	-	-	-	HMDB0012226	Hydroxycinnamic acids and derivatives	neg	C14H15N3O5	342.049	-	Phenylpropanoids and polyketides	C07943
4-Hydroxy-2-oxoglutaric acid	metab_12740	C5H6O6		1.04849	1.14271	0.794271	0.01166	0.02066	2.7045	2.5752	2.6502	2.816	2.6897	2.5554	2.8271	2.5053	2.3414	1.2797	1.6745	2.3306	2.6082	2.2024	-	62		map00630	0.7271	1187-99-1	Glyoxylate and dicarboxylate metabolism	M+FA-H	Keto acids and derivatives	neg_5406	Carbohydrate metabolism	Metabolism	-	HMDB0002070	Gamma-keto acids and derivatives	neg	C5H6O6	207.014	-	Organic acids and derivatives	C01127
1-(gamma-Glutamylamino)cyclopropanecarboxylic acid	metab_12811	C9H14N2O5		1.08391	1.06522	0.82856	2.05e-05	0.0001184	2.6795	2.4912	2.5828	2.4952	2.4055	2.6075	2.5785	2.3355	2.2877	2.0781	2.0866	1.9732	2.0578	1.9644	-	72.7		-	0.627767	171437-78-8	-	M+FA-H	Carboxylic acids and derivatives	neg_5477	-	-	-	HMDB0031701	Amino acids, peptides, and analogues	neg	C9H14N2O5	275.087	-	Organic acids and derivatives	-
5-Methylcytidine	metab_12860	C10H15N3O5		1.22613	1.33714	0.6964	0.0002654	0.0009178	1.7222	2.1369	2.051	1.7445	1.5731	1.929	1.8719	1.0866	1.1557	1.6944	1.4903	1.2188	1.2639	1.1628	-	77.3		-	0.575433	2140-61-6	-	M+FA-H	Pyrimidine nucleosides	neg_5526	-	-	-	HMDB0000982	Not Available	neg	C10H15N3O5	302.1	-	Nucleosides, nucleotides, and analogues	-
Fructosamine	metab_12862	C6H13NO5		1.0879	1.02608	0.83409	3.02e-06	2.56e-05	2.3896	2.5699	2.5207	2.3081	2.3298	2.4237	2.4193	2.0582	1.9664	2.052	1.9824	2.0515	2.1585	1.8763	-	68.6		-	0.575433	4429-04-03	-	M+Cl	Organooxygen compounds	neg_5528	-	-	-	HMDB0002030	Carbohydrates and carbohydrate conjugates	neg	C6H13NO5	214.048	-	Organic oxygen compounds	-
