# Supplementary material for: Suppressing inflammatory signals and apoptosis-linked sphingolipid metabolism underlies therapeutic potential of Qing-Jin-Hua-Tan decoction against chronic obstructive pulmonary disease
Source: Heliyon. 2024 Jan 18;10(3):e24336. doi: 10.1016/j.heliyon.2024.e24336 (PMC10839876; doi:10.1016/j.heliyon.2024.e24336)
Supplement: Multimedia component 4 [file mmc4.xlsx]

## Sheet: DMBs (QJHTD-vs-Model)
Metabolite	Metab ID	Formula	KEGG Pathway Description	VIP_pred_OPLS-DA	VIP_PLS-DA	FC(C_L_Q/C_L)	P_value	FDR	M1	M2	M3	M4	M5	M6	M7	Q1	Q2	Q3	Q4	Q5	Q6	Q7	Fragmentation Score	Theoretical Fragmentation Score	Score	KEGG Pathway ID	Retention time	cas_id	KEGG Pathway Description	adducts	HMDB Subclass	ID	KEGG Pathway Second Category	KEGG Pathway First Category	KEGG Compound First Category	Library ID	subclass	mode	formula	M/Z	KEGG Compound Second Category	HMDB Superclass	KEGG Compound ID
MG(0:0/18:0/0:0)	metab_54	C21H42O4		3.18274	3.80552	0.814914	0.0002672	0.0314	4.4373	4.4532	4.4794	4.3872	4.4747	4.5263	4.597	3.5281	3.437	3.4069	3.4953	3.4962	4.6078	3.5763	50.8	-		-	9.7626	-	-	M+H-H2O, M+NH4, M+Na, M+H	Glycerolipids	pos_55	-	-	-	HMDB0011535	Monoradylglycerols	pos	C21H42O4	341.305	-	Lipids and lipid-like molecules	-
1-Monopalmitin	metab_307	C19H38O4		3.32045	3.66522	0.744057	0.0006623	0.05929	3.4953	3.57	3.6199	3.5278	3.5737	3.7347	3.8054	2.8	2.5607	2.3014	2.4258	2.2448	3.7903	2.7241	85.1	-		-	9.18213	-	-	M+H-H2O, M+H, M+Na	-	pos_308	-	-	-	-	-	pos	C19H38O4	313.274	-	-	-
9-Oxohexadecanoic acid	metab_362	C16H30O3		1.47099	1.77639	0.894161	0.00759	0.2539	1.9188	1.6764	1.7938	1.9945	2.0913	2.0991	1.8542	1.7136	1.636	1.707	1.8075	1.6419	1.7252	1.7706	-	71.6		-	7.68138	54527-30-9	-	M+Na, M+2Na-H, M+H-H2O	Fatty Acyls	pos_363	-	-	-	HMDB0030973	Fatty acids and conjugates	pos	C16H30O3	293.209	-	Lipids and lipid-like molecules	-
Sphingosine	metab_377	C18H37NO2		1.19933	0.724243	0.961289	0.02943	0.4558	4.0503	4.1174	4.2623	4.2853	4.0961	4.0848	4.2194	4.1659	4.1362	4.0699	3.9051	3.8259	3.8199	4.0613	71.3	-		map00600;map01100;map04071;map04210	7.34847	123-78-4	Sphingolipid metabolism;Metabolic pathways;Sphingolipid signaling pathway;Apoptosis	M+H, M+Na, M+H-H2O	Organonitrogen compounds	pos_378	Lipid metabolism;Global and overview maps;Signal transduction;Cell growth and death	Metabolism;Metabolism;Environmental Information Processing;Cellular Processes	-	HMDB0000252;LMSP01010001	Amines	pos	C18H37NO2	300.289	-	Organic nitrogen compounds	C00319
Hippuric acid	metab_620	C9H9NO3		2.82785	2.2905	1.49929	0.00223	0.1233	1.3814	0.8271	1.6996	0.913	1.8225	1.5599	1.609	2.0768	1.985	1.7936	2.1087	2.5614	2.3695	1.819	91.3	-		map00360	3.22182	495-69-2	Phenylalanine metabolism	M+H, M+Na	Benzene and substituted derivatives	pos_621	Amino acid metabolism	Metabolism	-	HMDB0000714	Benzoic acids and derivatives	pos	C9H9NO3	180.065	-	Benzenoids	C01586
Baicalin	metab_790	C21H18O11		5.10576	4.30443	5.9941	0.000117	0.01792	0.0156	0.0183	0.0225	0.0229	1.2837	1.4656	0.0197	2.4931	2.4482	1.8752	2.938	3.084	3.041	1.1931	71.6	-		-	4.36775	21967-41-9	-	M+H, M+Na	Macrolides and analogues	pos_791	-	-	-	LMPK12111081;HMDB0041832	Not Available	pos	C21H18O11	447.092	-	Phenylpropanoids and polyketides	C10025
Bis(2-ethylhexyl) phthalate	metab_958	C24H38O4		1.06144	1.22963	1.03565	0.01607	0.3636	3.3858	3.3809	3.4497	3.5784	3.5264	3.4211	3.4085	3.5718	3.4717	3.7273	3.6259	3.5929	3.4732	3.551	72.4	-		-	9.79077	-	-	M+H, M+Na	-	pos_959	-	-	-	-	-	pos	C24H38O4	391.284	-	-	-
DG(18:0/18:2(9Z,12Z)/0:0)	metab_1122	C39H72O5		1.79036	1.43846	1.16317	0.002977	0.1499	2.1377	1.9519	1.6135	1.7038	1.8504	1.9901	1.7503	2.0796	2.1424	2.3357	2.2037	2.1671	2.2276	1.9669	-	64.6		-	12.9072	-	-	M+NH4, M+K	Fatty Acyls	pos_1123	-	-	-	HMDB0007161	Lineolic acids and derivatives	pos	C39H72O5	638.573	-	Lipids and lipid-like molecules	-
PG(16:1(9Z)/0:0)	metab_1304	C22H43O9P		1.40093	1.22987	1.08067	0.008299	0.2615	2.5123	2.2148	2.52	2.4569	2.6216	2.4105	2.3548	2.5101	2.5032	2.6835	2.7212	2.7164	2.6023	2.7331	82.8	-		-	8.92848	-	-	M+H-H2O, M+H	-	pos_1305	-	-	-	LMGP04050013	-	pos	C22H43O9P	483.272	-	-	-
Thymidine glycol	metab_1741	C10H16N2O7		1.41865	1.4303	0.883237	0.006681	0.2406	1.6637	1.5569	1.8878	1.7452	1.7353	1.7649	1.7573	1.6701	1.496	1.5262	1.4275	1.7258	1.3634	1.4843	-	60.2		-	0.6858	32645-65-1	-	M+2Na-H	Pyrimidine nucleosides	pos_1742	-	-	-	HMDB0042036	Pyrimidine 2'-deoxyribonucleosides	pos	C10H16N2O7	321.069	-	Nucleosides, nucleotides, and analogues	-
3-Ethyltoluene	metab_1767	C9H12		1.24728	1.08059	1.06328	3.47e-05	0.008516	1.8266	1.825	1.8327	1.8113	1.8442	1.8995	1.9032	1.9227	1.9294	1.9573	1.9897	1.9975	1.9972	1.968	57.8	-		-	0.915133	-	-	M+H	-	pos_1768	-	-	-	-	-	pos	C9H12	121.101	-	-	C14522
O-Cymene	metab_1769	C10H14		1.27991	1.11974	1.08403	1.03e-05	0.003357	1.4716	1.3983	1.4118	1.4429	1.4443	1.45	1.4645	1.519	1.5261	1.591	1.566	1.599	1.5959	1.5316	56.4	-		-	0.924633	-	-	M+H	-	pos_1770	-	-	-	-	-	pos	C10H14	135.116	-	-	-
Peimine	metab_2391	C27H45NO3		6.98632	7.42125	43.798	1.97e-12	1.11e-08	0.0653	0.076	0.0918	0.0936	0.0652	0.0643	0.0814	3.7606	3.6524	3.0337	3.5233	3.433	3.1304	3.0245	74.9	-		-	3.63113	-	-	M+H	-	pos_2392	-	-	-	-	-	pos	C27H45NO3	432.347	-	-	C10830
Triethyl phosphate	metab_2679	C6H15O4P		2.15382	1.6102	1.32966	0.006372	0.2358	1.4785	1.3355	1.1493	1.0877	1.9676	1.9383	1.2148	1.6925	1.8883	1.9899	2.0704	1.969	1.9174	1.9936	75	-		-	4.37975	-	-	M+H	-	pos_2680	-	-	-	-	-	pos	C6H15O4P	183.078	-	-	-
Ent-Corey PG-Lactone Diol	metab_2681	C15H24O4		2.60484	2.84384	1.43455	3.66e-05	0.00859	1.0798	1.1455	1.23	1.2385	1.0792	1.0732	1.1761	1.8019	1.7249	1.4014	1.8893	1.7507	1.5113	1.4258	56.4	-		-	4.38992	-	-	M+H	-	pos_2682	-	-	-	-	-	pos	C15H24O4	269.174	-	-	-
S-4'-Hydroxywarfarin	metab_2850	C19H16O5		1.33013	1.06948	1.14619	0.004687	0.2018	1.1305	0.9659	1.1497	1.0527	1.0377	1.2983	1.1702	1.1694	1.2265	1.3242	1.277	1.346	1.3157	1.2866	-	82.2		-	5.79367	-	-	M+H-H2O	Homoisoflavonoids	pos_2851	-	-	-	HMDB0013881	Homoisoflavones	pos	C19H16O5	307.095	-	Phenylpropanoids and polyketides	-
Pentacosanoic acid	metab_3044	C25H50O2		1.13753	1.48193	1.09887	0.005722	0.2273	1.3723	1.3345	1.3339	1.3654	1.3277	1.3604	1.1816	1.4488	1.5484	1.4459	1.4505	1.3311	1.4057	1.5623	-	53.3		-	7.20958	506-38-7	-	M+ACN+Na	Fatty Acyls	pos_3045	-	-	-	LMFA01010025;HMDB0002361	Fatty acids and conjugates	pos	C25H50O2	446.399	-	Lipids and lipid-like molecules	-
DG(16:0/18:1(11Z)/0:0)	metab_3317	C37H70O5		3.75099	4.35752	0.642088	6.93e-05	0.01277	3.1067	3.0591	3.0937	2.9431	3.0961	3.0941	3.0649	1.8638	1.8185	1.7624	1.759	1.705	3.065	1.8022	-	60.9		map05214;map04650;map04750;map04915;map04015;map04014;map04659;map04540;map04010;map04012;map05143;map04370;map04371;map04072;map04071;map05146;map04713;map04961;map04921;map04920;map04923;map04925;map04728;map04726;map04725;map04724;map04723;map04722;map05223;map04720;map04666;map04664;map04658;map04662;map04660;map05200;map04261;map04270;map04024;map04020;map04062;map04064;map04066;map01521;map…	9.27497	-	Glioma;Natural killer cell mediated cytotoxicity;Inflammatory mediator regulation of TRP channels;Estrogen signaling pathway;Rap1 signaling pathway;Ras signaling pathway;Th17 cell differentiation;Gap junction;MAPK signaling pathway;ErbB signaling pathway;African trypanosomiasis;VEGF signaling pathway;Apelin signaling pathway;Phospholipase D signaling pathway;Sphingolipid signaling pathway;Amoebia…	M+NH4	Glycerolipids	pos_3318	Cancers: Specific types;Immune system;Sensory system;Endocrine system;Signal transduction;Signal transduction;Immune system;Cellular community - eukaryotes;Signal transduction;Signal transduction;Infectious diseases: Parasitic;Signal transduction;Signal transduction;Signal transduction;Signal transduction;Infectious diseases: Parasitic;Environmental adaptation;Excretory system;Endocrine system;En…	Human Diseases;Organismal Systems;Organismal Systems;Organismal Systems;Environmental Information Processing;Environmental Information Processing;Organismal Systems;Cellular Processes;Environmental Information Processing;Environmental Information Processing;Human Diseases;Environmental Information Processing;Environmental Information Processing;Environmental Information Processing;Environmental I…	-	HMDB0007101;LMGL02010307	Diradylglycerols	pos	C37H70O5	612.558	-	Lipids and lipid-like molecules	C00165
DG(18:1(11Z)/20:4(8Z,11Z,14Z,17Z)/0:0)	metab_3578	C41H70O5		1.67457	1.53123	1.14727	0.006363	0.2358	2.1299	1.9763	1.6938	1.87	2.0482	2.0117	1.8655	2.4256	2.1911	2.331	2.3593	2.1468	2.2522	1.8896	-	76.9		-	11.9733	-	-	M+NH4	Glycerolipids	pos_3579	-	-	-	HMDB0007200	Diradylglycerols	pos	C41H70O5	660.557	-	Lipids and lipid-like molecules	-
PS(22:2(13Z,16Z)/15:0)	metab_3690	C43H80NO10P		1.34811	1.09398	1.07965	0.002973	0.1499	2.3042	2.2392	2.1145	2.0271	2.1592	2.1432	2.0445	2.2299	2.2252	2.3402	2.2999	2.4117	2.3532	2.367	-	66.9		-	14.0052	-	-	M+Na	Glycerophospholipids	pos_3691	-	-	-	HMDB0112763;LMGP03010760	Glycerophosphoserines	pos	C43H80NO10P	824.54	-	Lipids and lipid-like molecules	-
2-(1-Aziridinyl)ethanol	metab_4130	C4H9NO		1.31864	1.19643	0.953873	8.76e-05	0.01453	2.9071	2.9242	2.9631	2.871	2.9092	2.9004	2.8601	2.8411	2.8186	2.7972	2.7218	2.7696	2.7021	2.7448	51.4	-		-	12.6488	-	-	M+H	-	pos_4131	-	-	-	-	-	pos	C4H9NO	88.0761	-	-	C19332
Methyl linoleate	metab_4507	C19H34O2		1.23768	1.12138	0.934819	0.02208	0.4173	2.5388	2.4362	2.2961	2.2434	2.4142	2.2746	2.4412	2.2329	2.2104	2.3216	2.3179	1.9948	2.1912	2.2892	70.3	-		-	9.84727	112-63-0	-	M+H	Fatty Acyls	pos_4508	-	-	-	HMDB0034381	Lineolic acids and derivatives	pos	C19H34O2	295.263	-	Lipids and lipid-like molecules	-
N,N-dimethyl-Safingol	metab_5195	C20H43NO2		2.83377	3.75873	0.798938	0.003734	0.1766	3.9834	3.9174	3.5042	3.5278	3.5411	4.0128	3.8692	2.7198	2.9475	2.7439	2.7585	2.8682	4.1463	2.8741	62.4	-		-	7.43723	-	-	M+H	-	pos_5196	-	-	-	LMSP01080056	-	pos	C20H43NO2	330.337	-	-	-
Sphinganine	metab_5375	C18H39NO2		1.7392	2.48946	0.910143	0.01305	0.3343	3.7324	3.6866	3.5442	3.5284	3.5003	3.7486	3.6531	3.1283	3.2595	3.1042	3.1635	3.3149	3.9081	3.2373	68.1	-		map00600;map01100;map04071	6.84195	764-22-7	Sphingolipid metabolism;Metabolic pathways;Sphingolipid signaling pathway	M+H	Organonitrogen compounds	pos_5376	Lipid metabolism;Global and overview maps;Signal transduction	Metabolism;Metabolism;Environmental Information Processing	-	LMSP01020001;HMDB0000269	Amines	pos	C18H39NO2	302.305	-	Organic nitrogen compounds	C00836
Oroxylin A	metab_5556	C16H12O5		5.70073	5.77742	7.28381	2.75e-08	3.11e-05	0.2626	0.5442	0.3434	0.4839	0.2623	0.2594	0.3129	2.7747	2.7445	2.2964	2.8629	2.9773	2.6575	1.6708	88	-		-	6.09432	-	-	M+H	-	pos_5557	-	-	-	LMPK12111096	-	pos	C16H12O5	285.076	-	-	-
1alpha,21-dihydroxy-20-oxo-22,23,24,25,26,27-hexanorvitamin D3	metab_5680	C21H30O4		1.97805	2.54895	0.830081	0.01725	0.3715	2.8632	2.7865	2.4258	2.0443	2.2512	2.6484	2.1996	2.0182	2.0979	2.4234	1.8979	2.2307	1.9882	1.6379	56	-		-	5.46718	-	-	M+H	-	pos_5681	-	-	-	LMST03020004	-	pos	C21H30O4	347.222	-	-	-
OMDM-1	metab_5961	C27H45NO3		2.32491	2.81662	1.16532	0.000419	0.04297	2.5363	2.6073	2.6974	2.7064	2.5356	2.5291	2.64	3.3071	3.2394	2.8447	3.2413	3.0196	2.8441	2.772	81.5	-		-	4.21077	-	-	M+H	-	pos_5962	-	-	-	-	-	pos	C27H45NO3	432.348	-	-	-
Imperialine	metab_6226	C27H43NO3		2.09659	2.56171	1.13838	0.005961	0.2303	2.8337	2.9047	2.995	3.004	2.833	2.8264	2.9375	3.6656	3.5942	2.9482	3.5423	3.3725	3.0643	2.9635	74.8	-		-	3.6863	-	-	M+H	-	pos_6227	-	-	-	-	-	pos	C27H43NO3	430.332	-	-	C10808
2,3-Butanediol glucoside	metab_6246	C10H20O7		1.53942	1.05625	1.12933	0.008945	0.2772	1.9994	1.84	1.756	1.4878	1.8292	1.9687	1.8369	1.8657	2.1262	2.0615	2.0408	2.2033	2.0939	1.9758	-	81.2		-	3.66363	146763-54-4	-	M+H-2H2O	Organooxygen compounds	pos_6247	-	-	-	HMDB0040822	Carbohydrates and carbohydrate conjugates	pos	C10H20O7	217.106	-	Organic oxygen compounds	-
Agavasaponin C'	metab_6369	C50H80O23		1.77763	1.12163	0.809295	0.01873	0.3841	1.6336	1.9443	2.1846	2.3018	1.5648	1.5549	1.918	1.5791	1.6891	1.6395	1.4868	1.2005	1.3814	1.6315	-	67		-	3.42165	58546-17-1	-	M+2H	Steroids and steroid derivatives	pos_6370	-	-	-	HMDB0033811	Steroidal glycosides	pos	C50H80O23	525.266	-	Lipids and lipid-like molecules	-
1-Nitro-5-hydroxy-6-glutathionyl-5,6-dihydronaphthalene	metab_6446	C20H24N4O9S		2.71125	2.03687	1.71614	0.01169	0.3169	1.1736	0.7767	0.7189	0.6389	1.0956	1.3874	1.2399	1.8729	1.861	1.4855	2.1074	2.2176	1.9792	0.5405	-	69.8		map00980	3.28782	-	Metabolism of xenobiotics by cytochrome P450	M+H	Epoxides	pos_6447	Xenobiotics biodegradation and metabolism	Metabolism	-	HMDB0060327	Not Available	pos	C20H24N4O9S	497.134	-	Organoheterocyclic compounds	C14805
2-Ethyl-2,5-dihydro-4,5-dimethylthiazole	metab_6844	C7H13NS		2.15493	1.32259	0.684706	0.02693	0.4446	1.4355	1.959	1.9953	2.2647	1.2539	1.2604	1.7305	1.6358	1.4486	0.9994	1.202	0.7817	0.5621	1.5171	-	93.3		-	2.75952	76788-46-0	-	2M+ACN+H	Azolines	pos_6846	-	-	-	HMDB0037176	Thiazolines	pos	C7H13NS	328.185	-	Organoheterocyclic compounds	-
Kynurenine	metab_6998	C10H12N2O3		1.03884	0.946963	0.950225	0.04365	0.4661	2.8741	2.5877	2.8308	2.6156	2.4965	2.7061	2.5903	2.5821	2.4676	2.5841	2.5874	2.4111	2.553	2.5876	73.4	-		map01100;map05143;map00380	1.77073	-	Metabolic pathways;African trypanosomiasis;Tryptophan metabolism	M+H	-	pos_7000	Global and overview maps;Infectious diseases: Parasitic;Amino acid metabolism	Metabolism;Human Diseases;Metabolism	-	-	-	pos	C10H12N2O3	209.092	-	-	C00328;C01718
Alkaloid AQC2	metab_7065	C19H22N2O3		2.49938	1.5543	0.602156	0.04009	0.4661	1.3966	1.7381	2.3305	2.499	1.8611	1.344	1.8166	1.3611	1.4361	2.0639	1.5421	0.1303	0.1296	1.1582	-	57		-	1.00262	139955-86-5	-	M+ACN+Na	Tropane alkaloids	pos_7067	-	-	-	HMDB0038595	Not Available	pos	C19H22N2O3	390.176	-	Alkaloids and derivatives	-
2-Phenylethanol	metab_7112	C8H10O		1.14746	1.01793	1.07557	8.12e-05	0.01387	1.3385	1.3803	1.3209	1.3345	1.3418	1.4253	1.4027	1.4665	1.431	1.4477	1.4807	1.4804	1.5041	1.4519	71.5	-		map00360	0.915133	1960-12-08	Phenylalanine metabolism	M+H-H2O	Benzene and substituted derivatives	pos_7114	Amino acid metabolism	Metabolism	-	HMDB0033944	Not Available	pos	C8H10O	105.07	-	Benzenoids	C05853
D-(+)-Cellobiose	metab_7189	C12H22O11		1.75164	2.36596	1.1806	0.04522	0.4661	1.7058	2.7579	2.2665	2.1657	1.8014	1.5079	1.863	2.399	2.3278	2.4941	2.313	2.4375	2.4182	2.2212	92.7	-		-	0.609317	-	-	M+Na	-	pos_7191	-	-	-	-	-	pos	C12H22O11	365.107	-	-	C06422
Raffinose	metab_7574	C18H32O16		3.95801	4.31808	1.71307	4.88e-05	0.008815	1.3798	1.347	1.9235	1.9309	1.266	1.0857	1.7295	2.9547	2.8018	2.6389	2.7395	2.6823	2.4988	1.9489	-	69.2		map02010;map00052	0.5976	512-69-6	ABC transporters;Galactose metabolism	M+Cl, M+K-2H	Organooxygen compounds	neg_240	Membrane transport;Carbohydrate metabolism	Environmental Information Processing;Metabolism	-	HMDB0003213	Carbohydrates and carbohydrate conjugates	neg	C18H32O16	539.139	-	Organic oxygen compounds	C00492
Melibiose	metab_7580	C12H22O11		2.08555	2.56138	1.12335	0.0007089	0.06542	2.6747	2.7273	3.0514	3.0174	2.6986	2.5772	2.8346	3.2752	3.1753	3.195	3.0663	3.1941	3.0748	3.0109	-	55.1		map02010;map00052	0.607433	585-99-9	ABC transporters;Galactose metabolism	M+Cl, M+K-2H	Organooxygen compounds	neg_246	Membrane transport;Carbohydrate metabolism	Environmental Information Processing;Metabolism	-;Carbohydrates	HMDB0000048	Carbohydrates and carbohydrate conjugates	neg	C12H22O11	377.084	-;Oligosaccharides	Organic oxygen compounds	C05400;C05402
LysoPC(18:3(9Z,12Z,15Z))	metab_8277	C26H48NO7P		1.42568	0.961045	1.0822	0.03863	0.4276	2.9273	2.7969	2.6065	2.5708	2.888	2.9616	2.7501	2.7242	2.8039	2.9577	3.129	3.2834	3.2381	2.9712	-	88.8		-	7.83718	-	-	M+Cl, M+FA-H	Glycerophospholipids	neg_943	-	-	-	HMDB0010388	Glycerophosphocholines	neg	C26H48NO7P	562.314	-	Lipids and lipid-like molecules	-
12,13-DiHODE	metab_8291	C18H32O4		1.05046	0.67281	1.06876	0.03604	0.427	1.8268	1.7045	1.5793	1.5867	1.6753	1.781	1.6567	1.8021	1.6621	1.8221	1.8079	1.8728	1.9374	1.7186	-	74.4		-	7.59668	-	-	M+Na-2H, M+Cl	Fatty Acyls	neg_957	-	-	-	HMDB0010201	Lineolic acids and derivatives	neg	C18H32O4	333.206	-	Lipids and lipid-like molecules	-
Hyaluronic acid	metab_8631	H2O.[C14H21NO11]n		1.11254	0.879741	0.915288	0.02462	0.3674	1.5251	1.6009	1.532	1.6379	1.4177	1.429	1.433	1.4438	1.4761	1.3659	1.2245	1.3442	1.505	1.3186	-	68.1		map05418	1.00175	9004-61-9	Fluid shear stress and atherosclerosis	M-H	Organooxygen compounds	neg_1297	Cardiovascular diseases	Human Diseases	-	HMDB0002061	Carbohydrates and carbohydrate conjugates	neg	H2O.[C14H21NO11]n	396.114	-	Organic oxygen compounds	C00518
Deoxyloganic acid	metab_8817	C16H24O9		4.96533	4.3977	285.32	2.45e-05	0.005311	0.006	0.0061	0.0064	0.0064	0.0049	0.0052	0.0056	1.9541	1.8938	1.1473	2.0933	2.1349	1.9741	0.3648	-	70		-	2.94947	92842-56-3	-	M-H	Prenol lipids	neg_1483	-	-	-	HMDB0037028	Terpene glycosides	neg	C16H24O9	359.134	-	Lipids and lipid-like molecules	C11647
Fusarin C	metab_8818	C23H29NO7		1.96681	1.2665	0.86165	0.04613	0.4475	2.8567	3.2166	3.6544	3.1937	2.6906	2.5717	3.1167	2.9056	2.8112	3.0963	2.531	2.2479	2.1739	2.5885	-	58.7		-	2.94947	79748-81-5	-	M+Na-2H	Depsides and depsidones	neg_1484	-	-	-	HMDB0033337	Not Available	neg	C23H29NO7	452.166	-	Phenylpropanoids and polyketides	C19243
HDMBOA-Glc	metab_8851	C16H21NO10		3.97206	3.81757	6.46875	2.71e-08	2.08e-05	0.1784	0.1815	0.1889	0.1893	0.2765	0.1602	0.169	0.94	1.0798	1.5466	1.3081	1.4316	1.0803	1.3057	-	59.4		-	3.0393	113565-33-6	-	M+Na-2H	Organooxygen compounds	neg_1517	-	-	-	HMDB0037265	Carbohydrates and carbohydrate conjugates	neg	C16H21NO10	408.089	-	Organic oxygen compounds	-
5-Formiminotetrahydrofolic acid	metab_8905	C20H24N8O6		1.0912	0.749172	1.05344	0.03011	0.4014	2.1818	1.9267	1.8704	1.9825	2.0424	2.1173	2.0253	2.1833	2.1265	2.0503	2.1476	2.0899	2.1439	2.1601	-	50.6		map01100;map00670	3.19678	2311-81-1	Metabolic pathways;One carbon pool by folate	M+FA-H	Pteridines and derivatives	neg_1571	Global and overview maps;Metabolism of cofactors and vitamins	Metabolism;Metabolism	-	HMDB0001534	Pterins and derivatives	neg	C20H24N8O6	517.178	-	Organoheterocyclic compounds	C00664
S-(Formylmethyl)glutathione	metab_8929	C12H19N3O7S		2.78827	2.03507	1.70373	0.005581	0.2161	1.104	0.7399	0.5885	0.5894	0.9611	1.0505	1.1046	1.653	1.7257	1.2266	1.7714	1.7845	1.6637	0.6322	-	61.3		map00980	3.29445	-	Metabolism of xenobiotics by cytochrome P450	M-H	Carboxylic acids and derivatives	neg_1595	Xenobiotics biodegradation and metabolism	Metabolism	-	HMDB0060507	Amino acids, peptides, and analogues	neg	C12H19N3O7S	348.086	-	Organic acids and derivatives	C14871
Neryl arabinofuranosyl-glucoside	metab_9029	C21H36O10		1.98729	1.25752	0.734485	0.04128	0.4388	1.2853	1.868	1.9535	2.1165	0.9134	1.1636	1.6372	1.4168	1.1004	1.2709	0.9963	1.0285	0.9772	1.2459	-	51.7		-	3.70225	84534-32-7	-	M+FA-H	Prenol lipids	neg_1695	-	-	-	HMDB0029348	Terpene glycosides	neg	C21H36O10	493.23	-	Lipids and lipid-like molecules	-
Indolelactic acid	metab_9076	C11H11NO3		1.02604	0.677958	0.949272	0.03401	0.4157	2.2199	2.2775	2.3652	2.3817	2.2211	2.0625	2.341	2.2876	2.1414	2.1201	2.1089	2.1459	2.1203	2.1397	50.2	-		map00380	3.95973	1821-52-9	Tryptophan metabolism	M-H	Indoles and derivatives	neg_1742	Amino acid metabolism	Metabolism	-	HMDB0000671	Indolyl carboxylic acids and derivatives	neg	C11H11NO3	204.066	-	Organoheterocyclic compounds	C02043
Acacetin	metab_9335	C16H12O5		5.73548	5.34276	292.37	2.88e-08	2.08e-05	0.0013	0.042	0.0014	0.0014	0.0011	0.0012	0.0012	2.2794	2.2759	1.7726	2.3526	2.4869	2.1402	1.2308	78.5	-		-	6.11195	-	-	M-H	-	neg_2001	-	-	-	LMPK12110468	-	neg	C16H12O5	283.061	-	-	C01470
(5S)-hydroperoxy-18-hydroxy-EPE	metab_9388	C20H30O5		1.09415	0.765646	1.10726	0.0308	0.4018	1.3867	1.2449	1.1134	1.1481	1.4498	1.3386	1.198	1.3124	1.3791	1.5412	1.3439	1.4285	1.3965	1.4246	-	71		-	6.55208	-	-	M-H	Fatty Acyls	neg_2054	-	-	-	HMDB0062616	Eicosanoids	neg	C20H30O5	349.201	-	Lipids and lipid-like molecules	-
PE(18:1(9Z)/0:0)	metab_9764	C23H46NO7P		1.06083	0.738296	1.02555	0.006798	0.2315	4.0447	3.978	3.9673	3.9082	4.0943	4.0537	3.8979	4.0285	4.0753	4.0906	4.1015	4.1101	4.141	4.1128	92.8	-		-	8.72928	-	-	M-H	-	neg_2430	-	-	-	LMGP02050004	-	neg	C23H46NO7P	478.292	-	-	-
LysoPC(20:2(11Z,14Z))	metab_9769	C28H54NO7P		1.076	0.722879	1.03766	0.01968	0.3453	3.1859	3.0223	3.0066	3.1018	3.0859	3.1365	3.0229	3.0164	3.1847	3.2312	3.2611	3.2576	3.2739	3.1447	-	72.9		map00564;map05231	8.75278	-	Glycerophospholipid metabolism;Choline metabolism in cancer	M+FA-H	Glycerophospholipids	neg_2435	Lipid metabolism;Cancers: Overview	Metabolism;Human Diseases	Lipids	HMDB0010392	Glycerophosphocholines	neg	C28H54NO7P	592.36	Phospholipids	Lipids and lipid-like molecules	C04230
PA(16:0/22:0)	metab_10128	C41H81O8P		1.23544	0.943351	1.06931	0.02447	0.3674	2.3035	2.1852	2.0648	1.8789	2.0407	2.1269	2.0406	2.2605	2.2646	2.1086	2.204	2.2631	2.2275	2.3314	-	97.5		-	11.5131	-	-	M+Cl	Glycerophospholipids	neg_2794	-	-	-	HMDB0114843;LMGP10010971	Glycerophosphates	neg	C41H81O8P	767.543	-	Lipids and lipid-like molecules	-
SM(d18:1/24:1(15Z))	metab_10196	C47H93N2O6P		1.25055	0.829375	1.06316	0.0212	0.3515	2.671	2.5684	2.3712	2.3072	2.4411	2.5037	2.4269	2.5374	2.6151	2.6062	2.5477	2.7187	2.7922	2.5619	-	60		map00600;map01100;map04071	13.7556	-	Sphingolipid metabolism;Metabolic pathways;Sphingolipid signaling pathway	M+FA-H	Sphingolipids	neg_2862	Lipid metabolism;Global and overview maps;Signal transduction	Metabolism;Metabolism;Environmental Information Processing	Lipids	LMSP03010007;HMDB0012107	Phosphosphingolipids	neg	C47H93N2O6P	857.676	Phospholipids	Lipids and lipid-like molecules	C00550
1-heneicosanoyl-glycero-3-phosphate	metab_10573	C24H49O7P		1.54899	1.06377	0.822667	0.03597	0.427	1.5481	1.2892	1.5239	1.5568	1.4471	1.3324	1.8045	1.4743	1.1424	1.2992	1.0821	1.0005	1.0079	1.6337	-	98.9		-	11.7014	-	-	M-H2O-H	Glycerophospholipids	neg_3239	-	-	-	LMGP10050032;HMDB0062317	Glycerophosphates	neg	C24H49O7P	461.302	-	Lipids and lipid-like molecules	-
PE(15:0/20:0)	metab_10577	C40H80NO8P		1.04869	0.699033	1.02719	0.01798	0.3376	4.0756	3.935	3.8314	3.8141	3.8987	3.9204	3.8205	3.9706	3.9531	3.9981	3.9811	4.0686	4.0608	4.0032	-	58.6		-	11.6168	-	-	M+FA-H	Glycerophospholipids	neg_3243	-	-	-	HMDB0008899;LMGP02010463	Glycerophosphoethanolamines	neg	C40H80NO8P	778.561	-	Lipids and lipid-like molecules	-
Janthitrem C	metab_11141	C37H47NO4		1.26557	0.842505	1.05081	0.009719	0.2666	3.0308	2.93	2.8123	2.7821	3.0217	2.9315	2.8814	2.922	3.0027	3.0428	3.14	3.0978	3.1713	3.0489	-	62.4		-	8.41548	73561-91-8	-	M+FA-H	Naphthopyrans	neg_3807	-	-	-	HMDB0040684	Not Available	neg	C37H47NO4	614.345	-	Organoheterocyclic compounds	C20601
LysoPC(22:5(7Z,10Z,13Z,16Z,19Z))	metab_11198	C30H52NO7P		1.03959	0.689123	1.04214	0.04142	0.4388	3.0722	2.9438	2.8957	2.93	3.1097	2.9562	2.8541	2.9544	2.9618	3.1353	3.1736	3.1889	3.2085	3.0115	-	68.9		map00564;map05231	8.23965	-	Glycerophospholipid metabolism;Choline metabolism in cancer	M+FA-H	Glycerophospholipids	neg_3864	Lipid metabolism;Cancers: Overview	Metabolism;Human Diseases	Lipids	HMDB0010403;LMGP01050143	Glycerophosphocholines	neg	C30H52NO7P	614.345	Phospholipids	Lipids and lipid-like molecules	C04230
LysoPC(22:6(4Z,7Z,10Z,13Z,16Z,19Z))	metab_11247	C30H50NO7P		1.10189	0.809167	1.03137	0.01133	0.2769	3.8302	3.7872	3.7365	3.7834	3.9506	3.7377	3.7345	3.8135	3.834	3.9251	4.0043	3.9359	3.9854	3.8956	-	71.2		map00564;map05231	8.04633	-	Glycerophospholipid metabolism;Choline metabolism in cancer	M+FA-H	Glycerophospholipids	neg_3913	Lipid metabolism;Cancers: Overview	Metabolism;Human Diseases	Lipids	HMDB0010404	Glycerophosphocholines	neg	C30H50NO7P	612.329	Phospholipids	Lipids and lipid-like molecules	C04230
Myricetin 3-neohesperidoside	metab_11668	C27H30O17		1.50887	0.992523	1.16866	0.01274	0.2934	1.4216	1.1864	1.1582	1.154	1.2478	1.4528	1.1764	1.2604	1.3419	1.4751	1.5949	1.4934	1.6822	1.4319	-	93.2		-	6.1971	-	-	M+Cl	Flavonoids	neg_4334	-	-	-	LMPK12112455;HMDB0038287	Flavonoid glycosides	neg	C27H30O17	661.116	-	Phenylpropanoids and polyketides	-
DIHYDRO-beta-TUBAIC ACID	metab_11677	C13H16O4		1.29225	0.986512	1.10547	0.001046	0.08722	1.3452	1.2642	1.276	1.2277	1.3096	1.3401	1.2001	1.3939	1.3202	1.4793	1.4338	1.4968	1.4168	1.3644	55.1	-		-	6.1591	-	-	M-H	-	neg_4343	-	-	-	-	-	neg	C13H16O4	235.097	-	-	-
Ac-Ser-Asp-Lys-Pro-OH	metab_11900	C20H33N5O9		1.13891	0.775089	0.9	0.03071	0.4018	1.2246	1.3159	1.4731	1.3877	1.1005	1.2008	1.1888	1.0661	1.1414	1.1976	1.1461	1.1701	1.0894	1.188	-	67.5		-	4.7237	-	-	M+Na-2H	Carboxylic acids and derivatives	neg_4566	-	-	-	HMDB0062552	Amino acids, peptides, and analogues	neg	C20H33N5O9	508.206	-	Organic acids and derivatives	-
P-Salicylic acid	metab_11919	C7H6O3		2.39933	1.84589	1.60762	0.0004185	0.04854	0.8781	0.734	0.6289	0.306	0.9889	0.7132	0.7108	1.052	1.0392	1.0936	1.3108	1.1999	1.1903	1.0863	98.6	-		map01100;map00130;map00360	4.62003	-	Metabolic pathways;Ubiquinone and other terpenoid-quinone biosynthesis;Phenylalanine metabolism	M-H	-	neg_4585	Global and overview maps;Metabolism of cofactors and vitamins;Amino acid metabolism	Metabolism;Metabolism;Metabolism	-	-	-	neg	C7H6O3	137.024	-	-	C00156
3,5,6,7-tetrahydroxy-2-(4-hydroxyphenyl)-1lambda-chromen-1-ylium	metab_11947	C15H11O6+		1.18561	0.757892	1.14931	0.03318	0.4128	1.1503	0.9641	0.8015	0.8135	1.0506	1.1388	0.9029	1.0476	1.0931	1.1037	1.0753	1.1621	1.2542	1.1025	-	54.1		-	4.44122	-	-	M+Na-2H	Flavonoids	neg_4613	-	-	-	HMDB0140805	Hydroxyflavonoids	neg	C15H11O6+	308.029	-	Phenylpropanoids and polyketides	-
1,2,3,4-Tetrahydro-6-propanoylpyridine	metab_12070	C8H13NO		3.33359	3.29443	1.78912	4.97e-06	0.001347	0.8908	0.5078	1.0407	1.1751	1.1917	1.0116	0.9278	1.726	1.6845	1.7765	1.503	1.7094	1.793	1.8773	-	82.4		-	3.89342	-	-	M+FA-H	Pyridines and derivatives	neg_4736	-	-	-	HMDB0034884	Hydropyridines	neg	C8H13NO	184.098	-	Organoheterocyclic compounds	-
Lucidenolactone	metab_12200	C27H36O6		2.50361	1.66985	0.602175	0.04768	0.4475	1.4675	2.1064	2.15	2.4757	1.1789	0.9277	1.9241	1.6717	1.4956	1.56	0.7687	0.1407	0.3989	1.3263	-	69.1		-	3.39193	-	-	M+Na-2H	Prenol lipids	neg_4866	-	-	-	HMDB0030897	Triterpenoids	neg	C27H36O6	477.23	-	Lipids and lipid-like molecules	-
N-Acetylarylamine	metab_12262	C8H9NO		3.03894	2.55133	1.90258	0.0004253	0.04854	0.6129	0.4339	1.1506	0.3234	0.9948	0.8642	0.9662	1.4534	1.3586	1.1938	1.4785	1.8095	1.6371	1.2408	-	96.3		-	3.21645	55576-55-1	-	M-H	Benzene and substituted derivatives	neg_4928	-	-	-	HMDB0001250	Not Available	neg	C8H9NO	134.062	-	Benzenoids	C07565
{[1-(2-hydroxyphenyl)-3-oxopropan-2-yl]oxy}sulfonic acid	metab_12271	C9H10O6S		2.78692	2.14557	1.63115	0.01319	0.2934	1.1189	0.4032	1.8074	0.8407	1.153	1.2174	1.2755	1.6921	1.6705	1.7493	2.0556	2.4133	2.2226	0.9478	-	51.4		-	3.17712	-	-	M-H	Phenols	neg_4937	-	-	-	HMDB0134069	1-hydroxy-4-unsubstituted benzenoids	neg	C9H10O6S	245.012	-	Benzenoids	-
Phenylalanyl-Methionine	metab_12421	C14H20N2O3S		5.53514	5.09432	142.984	7.67e-09	1.66e-05	0.0121	0.0123	0.0256	0.013	0.0099	0.0106	0.0113	1.9515	2.0239	1.6231	2.1772	2.2878	2.202	1.2889	-	53.2		-	2.8533	-	-	M-H	Carboxylic acids and derivatives	neg_5087	-	-	-	HMDB0029001	Amino acids, peptides, and analogues	neg	C14H20N2O3S	295.114	-	Organic acids and derivatives	-
Gravacridonediol	metab_12427	C19H19NO5		1.61999	1.08581	1.26709	0.04232	0.4434	1.2794	1.1109	0.8585	0.7834	1.4247	1.4384	0.8895	1.2194	1.1157	1.3942	1.5489	1.6541	1.6279	1.3003	-	69		-	2.8438	37551-75-0	-	M+Na-2H	Quinolines and derivatives	neg_5093	-	-	-	HMDB0029326	Benzoquinolines	neg	C19H19NO5	362.101	-	Organoheterocyclic compounds	-
Asparaginyl-Phenylalanine	metab_12456	C13H17N3O4		2.34659	1.53145	0.546975	0.01693	0.3294	1.1114	1.4354	1.4456	1.4387	0.5621	0.8238	1.5158	0.9117	0.9206	0.8379	0.5857	0.2097	0.1172	0.9738	-	79.5		-	2.8043	-	-	M-H	Carboxylic acids and derivatives	neg_5122	-	-	-	HMDB0028738	Amino acids, peptides, and analogues	neg	C13H17N3O4	278.114	-	Organic acids and derivatives	-
UDP-D-galactose	metab_12715	C15H24N2O17P2		1.44542	0.955285	1.06324	0.04437	0.4475	3.8325	3.6664	3.3861	3.4197	3.7815	4.0466	3.7676	3.7308	3.8279	3.9008	3.9251	4.1118	4.1437	3.9008	86.8	-		map01100;map00520;map00052	0.82975	-	Metabolic pathways;Amino sugar and nucleotide sugar metabolism;Galactose metabolism	M-H	-	neg_5381	Global and overview maps;Carbohydrate metabolism;Carbohydrate metabolism	Metabolism;Metabolism;Metabolism	-	-	-	neg	C15H24N2O17P2	565.047	-	-	C02199;C00052
(S)-5-Diphosphomevalonic acid	metab_12723	C6H14O10P2		1.95607	2.88727	0.622944	0.04665	0.4475	1.7029	1.3451	0.7123	0.6404	1.5529	1.6019	1.3803	0.4672	0.7491	0.4019	1.1914	0.4008	1.2185	1.1392	-	66.7		map01100;map00900	0.7767	-	Metabolic pathways;Terpenoid backbone biosynthesis	M+FA-H	Organic oxoanionic compounds	neg_5389	Global and overview maps;Metabolism of terpenoids and polyketides	Metabolism;Metabolism	-	HMDB0001090	Organic pyrophosphates	neg	C6H14O10P2	353.003	-	Organic oxygen compounds	C01143
Fructosamine	metab_12862	C6H13NO5		1.30157	0.956029	1.08263	0.01124	0.2769	2.0582	1.9664	2.052	1.9824	2.0515	2.1585	1.8763	2.0275	2.069	2.3334	2.2859	2.2414	2.255	2.1074	-	68.6		-	0.575433	4429-04-03	-	M+Cl	Organooxygen compounds	neg_5528	-	-	-	HMDB0002030	Carbohydrates and carbohydrate conjugates	neg	C6H13NO5	214.048	-	Organic oxygen compounds	-
