# Supplementary material for: Suppressing inflammatory signals and apoptosis-linked sphingolipid metabolism underlies therapeutic potential of Qing-Jin-Hua-Tan decoction against chronic obstructive pulmonary disease
Source: Heliyon. 2024 Jan 18;10(3):e24336. doi: 10.1016/j.heliyon.2024.e24336 (PMC10839876; doi:10.1016/j.heliyon.2024.e24336)
Supplement: Multimedia component 5 [file mmc5.xlsx]

## Sheet: G–M correlation analysis
gene(G)	metabolite(M)	r_value	p_value	FDR
Ggt1	Methyl linoleate	0.954273	0.00308859	0.00362859
Ttbk1	1,2,3,4-Tetrahydro-6-propanoylpyridine	0.958448	0.00255393	0.00362859
Spata48	Pentacosanoic acid	0.960467	0.00231342	0.00362859
Spata48	Phenylalanyl-Methionine	0.95194	0.00340917	0.00362859
Thbs4	O-Cymene	0.967977	0.00152181	0.00362859
Stfa2	1alpha,21-dihydroxy-20-oxo-22,23,24,25,26,27-hexanorvitamin D3	0.972641	0.00111255	0.00362859
Armc12	Agavasaponin C'	0.955422	0.00293652	0.00362859
Armc12	Ac-Ser-Asp-Lys-Pro-OH	0.954928	0.00300145	0.00362859
Abcg8	Kynurenine	0.954081	0.00311441	0.00362859
Cxcr2	1alpha,21-dihydroxy-20-oxo-22,23,24,25,26,27-hexanorvitamin D3	0.950856	0.00356333	0.00362859
Snph	Baicalin	0.991014	0.000120767	0.00362859
Snph	Peimine	0.984668	0.000350805	0.00362859
Snph	Ent-Corey PG-Lactone Diol	0.962322	0.00210267	0.00362859
Snph	Oroxylin A	0.980304	0.00057809	0.00362859
Snph	OMDM-1	0.954738	0.0030266	0.00362859
Snph	1-Nitro-5-hydroxy-6-glutathionyl-5,6-dihydronaphthalene	0.967838	0.00153499	0.00362859
Snph	Deoxyloganic acid	0.998082	5.51e-06	0.00362859
Snph	Acacetin	0.988808	0.000187179	0.00362859
Snph	Phenylalanyl-Methionine	0.984598	0.000354001	0.00362859
Hemgn	3-Ethyltoluene	0.952693	0.00330398	0.00362859
Hemgn	O-Cymene	0.98648	0.000272951	0.00362859
Hemgn	Triethyl phosphate	0.952872	0.00327923	0.00362859
Hemgn	HDMBOA-Glc	0.970075	0.00132989	0.00362859
Angptl7	HDMBOA-Glc	0.956433	0.00280572	0.00362859
Bmx	Kynurenine	0.966003	0.00171404	0.00362859
Pram1	N,N-dimethyl-Safingol	0.969722	0.00136127	0.00362859
Asprv1	1alpha,21-dihydroxy-20-oxo-22,23,24,25,26,27-hexanorvitamin D3	0.958201	0.00258421	0.00362859
Rflna	Bis(2-ethylhexyl) phthalate	0.982401	0.000461858	0.00362859
Cd1d2	Pentacosanoic acid	0.97354	0.00104097	0.00362859
Ffar1	S-4'-Hydroxywarfarin	0.950225	0.00365461	0.00362859
Tmem45a2	(S)-5-Diphosphomevalonic acid	0.966121	0.00170226	0.00362859
Etos1	Pentacosanoic acid	0.958287	0.00257367	0.00362859
Pcdh15	Triethyl phosphate	0.95121	0.00351264	0.00362859
Pcdh15	P-Salicylic acid	0.992211	9.08e-05	0.00362859
Tmprss11e	MG(0:0/18:0/0:0)	0.969422	0.00138823	0.00362859
Tmprss11e	DG(16:0/18:1(11Z)/0:0)	0.977934	0.000724975	0.00362859
Saa2	1alpha,21-dihydroxy-20-oxo-22,23,24,25,26,27-hexanorvitamin D3	0.950284	0.00364613	0.00362859
Stfa2l1	1alpha,21-dihydroxy-20-oxo-22,23,24,25,26,27-hexanorvitamin D3	0.974308	0.000981648	0.00362859
Ctnna3	Pentacosanoic acid	0.985919	0.000296024	0.00362859
Myl1	Fructosamine	0.977796	0.000734033	0.00362859
Rpl9-ps6	O-Cymene	0.984493	0.000358835	0.00362859
Rpl9-ps6	Triethyl phosphate	0.984024	0.00038083	0.00362859
Rpl9-ps6	HDMBOA-Glc	0.959975	0.00237091	0.00362859
Gpr84	1alpha,21-dihydroxy-20-oxo-22,23,24,25,26,27-hexanorvitamin D3	0.966682	0.00164666	0.00362859
Erich6	2-(1-Aziridinyl)ethanol	0.962717	0.00205915	0.00362859
Cstdc5	Methyl linoleate	0.950997	0.00354304	0.00362859
Cstdc5	1alpha,21-dihydroxy-20-oxo-22,23,24,25,26,27-hexanorvitamin D3	0.986765	0.000261593	0.00362859
Gdf2	HDMBOA-Glc	0.980196	0.000584413	0.00362859
Gm10505	3-Ethyltoluene	0.984754	0.000346883	0.00362859
Gm10505	HDMBOA-Glc	0.962703	0.00206067	0.00362859
Gm10505	1,2,3,4-Tetrahydro-6-propanoylpyridine	0.965503	0.00176457	0.00362859
Gm10505	Phenylalanyl-Methionine	0.950527	0.00361087	0.00362859
Igkv1-99	Ent-Corey PG-Lactone Diol	0.964213	0.0018982	0.00362859
Igkv1-99	OMDM-1	0.975412	0.000899416	0.00362859
Igkv1-99	Imperialine	0.994198	5.04e-05	0.00362859
Igkv4-91	Bis(2-ethylhexyl) phthalate	0.993415	6.49e-05	0.00362859
Ighv6-3	Baicalin	0.971962	0.00116817	0.00362859
Ighv6-3	Peimine	0.970521	0.00129069	0.00362859
Ighv6-3	Ent-Corey PG-Lactone Diol	0.955519	0.00292389	0.00362859
Ighv6-3	Oroxylin A	0.958564	0.00253988	0.00362859
Ighv6-3	Raffinose	0.970627	0.00128145	0.00362859
Ighv6-3	Deoxyloganic acid	0.971285	0.00122501	0.00362859
Ighv6-3	Acacetin	0.967401	0.00157668	0.00362859
Ighv6-3	Phenylalanyl-Methionine	0.962609	0.00207104	0.00362859
Gm4609	Pentacosanoic acid	0.960944	0.00225828	0.00362859
2210418O10Rik	Asparaginyl-Phenylalanine	0.967345	0.00158207	0.00362859
Cstdc4	1alpha,21-dihydroxy-20-oxo-22,23,24,25,26,27-hexanorvitamin D3	0.975007	0.00092914	0.00362859
Gm13065	MG(0:0/18:0/0:0)	0.981349	0.000518532	0.00362859
Gm13065	DG(16:0/18:1(11Z)/0:0)	0.986583	0.000268826	0.00362859
Gm15542	Bis(2-ethylhexyl) phthalate	0.956488	0.0027988	0.00362859
1700029M20Rik	Kynurenine	0.952612	0.00331529	0.00362859
Gm16277	3-Ethyltoluene	0.983255	0.000418238	0.00362859
Gm16277	HDMBOA-Glc	0.99239	8.67e-05	0.00362859
Gm16025	HDMBOA-Glc	0.959446	0.00243363	0.00362859
Gm16556	1alpha,21-dihydroxy-20-oxo-22,23,24,25,26,27-hexanorvitamin D3	0.953684	0.00316809	0.00362859
Gm20540	DG(16:0/18:1(11Z)/0:0)	0.957096	0.00272164	0.00362859
Csta3	MG(0:0/18:0/0:0)	0.950546	0.00360803	0.00362859
Csta3	DG(16:0/18:1(11Z)/0:0)	0.951116	0.00352612	0.00362859
Trav7-4	Baicalin	0.953228	0.00323031	0.00362859
Trav7-4	Peimine	0.962282	0.00210719	0.00362859
Trav7-4	Oroxylin A	0.956125	0.00284533	0.00362859
Trav7-4	Acacetin	0.953479	0.00319594	0.00362859
Trav7-4	Phenylalanyl-Methionine	0.952379	0.00334759	0.00362859
Gm21860	Bis(2-ethylhexyl) phthalate	0.963994	0.00192126	0.00362859
Gm21860	3-Ethyltoluene	0.958835	0.00250696	0.00362859
Gm21860	HDMBOA-Glc	0.968493	0.00147341	0.00362859
Gm10243	N,N-dimethyl-Safingol	0.952202	0.00337236	0.00362859
Gm55594	Bis(2-ethylhexyl) phthalate	0.978721	0.000674355	0.00362859
Ighv2-9-1	2-(1-Aziridinyl)ethanol	0.96242	0.0020919	0.00362859
Ighv2-9-1	Asparaginyl-Phenylalanine	0.953152	0.00324071	0.00362859
Igkv4-53	MG(0:0/18:0/0:0)	0.959451	0.00243295	0.00362859
Igkv4-53	DG(16:0/18:1(11Z)/0:0)	0.951876	0.00341809	0.00362859
Igkv1-132	Imperialine	0.970904	0.00125759	0.00362859
Gm47283	Bis(2-ethylhexyl) phthalate	0.985649	0.000307443	0.00362859
1110002J07Rik	Agavasaponin C'	0.957531	0.0026671	0.00362859
1110002J07Rik	Ac-Ser-Asp-Lys-Pro-OH	0.956815	0.00275709	0.00362859
Snhg14	Bis(2-ethylhexyl) phthalate	0.978352	0.000697879	0.00362859
Pcdha11	Agavasaponin C'	0.981374	0.000517184	0.00362859
Pcdha11	Fusarin C	0.951573	0.00346092	0.00362859
9330121J05Rik	Baicalin	0.9565	0.00279721	0.00362859
9330121J05Rik	Ent-Corey PG-Lactone Diol	0.954508	0.00305722	0.00362859
9330121J05Rik	Raffinose	0.95345	0.00319995	0.00362859
9330121J05Rik	Deoxyloganic acid	0.962959	0.00203267	0.00362859
9330121J05Rik	Acacetin	0.954674	0.0030351	0.00362859
9330121J05Rik	Phenylalanyl-Methionine	0.956145	0.00284273	0.00362859
Igkv2-109	Bis(2-ethylhexyl) phthalate	0.97125	0.001228	0.00362859
Igkv2-109	HDMBOA-Glc	0.969289	0.00140024	0.00362859
Gm9251	Ent-Corey PG-Lactone Diol	0.988462	0.000198914	0.00362859
Gm9251	OMDM-1	0.991619	0.000105063	0.00362859
Gm9251	Imperialine	0.979951	0.000598897	0.00362859
Gm9251	Deoxyloganic acid	0.950548	0.00360775	0.00362859
Gm43836	Bis(2-ethylhexyl) phthalate	0.961258	0.00222231	0.00362859
Gm42735	3-Ethyltoluene	0.979923	0.000600597	0.00362859
Gm42735	Triethyl phosphate	0.973693	0.00102898	0.00362859
Gm42735	HDMBOA-Glc	0.985549	0.000311742	0.00362859
4933431G14Rik	Asparaginyl-Phenylalanine	0.989013	0.000180405	0.00362859
Gm45094	Baicalin	0.98313	0.000424504	0.00362859
Gm45094	Peimine	0.981413	0.000515003	0.00362859
Gm45094	Oroxylin A	0.969877	0.00134747	0.00362859
Gm45094	1-Nitro-5-hydroxy-6-glutathionyl-5,6-dihydronaphthalene	0.985842	0.000299261	0.00362859
Gm45094	Deoxyloganic acid	0.976705	0.000807681	0.00362859
Gm45094	S-(Formylmethyl)glutathione	0.955194	0.00296641	0.00362859
Gm45094	Acacetin	0.981692	0.000499689	0.00362859
Gm45094	Phenylalanyl-Methionine	0.980543	0.000564159	0.00362859
Gm45315	(S)-5-Diphosphomevalonic acid	0.983797	0.000391677	0.00362859
Iqcn	Imperialine	0.956432	0.00280585	0.00362859
Gm36660	MG(0:0/18:0/0:0)	0.977741	0.00073767	0.00362859
Gm36660	DG(16:0/18:1(11Z)/0:0)	0.984052	0.000379479	0.00362859
Gm36634	Kynurenine	0.950888	0.00355877	0.00362859
Gm8278	3-Ethyltoluene	0.957295	0.00269665	0.00362859
Gm8278	Raffinose	0.965344	0.00178076	0.00362859
Gm8278	1,2,3,4-Tetrahydro-6-propanoylpyridine	0.990872	0.000124587	0.00362859
Gm31583	MG(0:0/18:0/0:0)	0.966261	0.0016883	0.00362859
Gm31583	1-Monopalmitin	0.968839	0.00144142	0.00362859
Gm31583	DG(16:0/18:1(11Z)/0:0)	0.961273	0.0022206	0.00362859
Gm49948	Imperialine	0.97937	0.000634023	0.00362859
Gm50358	2-Phenylethanol	0.989884	0.000152992	0.00362859
Mmp8	N-Acetylarylamine	-0.965693	0.0017453	0.00341126
Ggt1	Melibiose	-0.958488	0.00254915	0.00362859
Ggt1	N-Acetylarylamine	-0.958938	0.00249449	0.00362859
Spata48	MG(0:0/18:0/0:0)	-0.962212	0.00211491	0.00362859
Spata48	DG(16:0/18:1(11Z)/0:0)	-0.954058	0.00311749	0.00362859
Ccl1	1,2,3,4-Tetrahydro-6-propanoylpyridine	-0.974174	0.000991824	0.00362859
Thbs4	Hyaluronic acid	-0.99748	9.52e-06	0.00362859
Stfa2	Raffinose	-0.974147	0.000993959	0.00362859
Stfa2	Melibiose	-0.966357	0.00167874	0.00362859
Stfa2	N-Acetylarylamine	-0.979333	0.000636285	0.00362859
Armc12	DG(18:1(11Z)/20:4(8Z,11Z,14Z,17Z)/0:0)	-0.955852	0.00288049	0.00362859
Armc12	P-Salicylic acid	-0.957109	0.00272002	0.00362859
Alox5	N-Acetylarylamine	-0.956286	0.00282456	0.00362859
Cxcr2	Melibiose	-0.954944	0.00299936	0.00362859
Cxcr2	N-Acetylarylamine	-0.978207	0.000707197	0.00362859
Hemgn	1-Monopalmitin	-0.97474	0.000949042	0.00362859
Ambp	Hippuric acid	-0.953392	0.00320777	0.00362859
Ambp	N-Acetylarylamine	-0.956992	0.0027347	0.00362859
Btg4	2-Phenylethanol	-0.981477	0.000511497	0.00362859
Pram1	Raffinose	-0.983819	0.00039062	0.00362859
Pram1	Melibiose	-0.968864	0.00143912	0.00362859
Pram1	1,2,3,4-Tetrahydro-6-propanoylpyridine	-0.967123	0.00160355	0.00362859
Pram1	N-Acetylarylamine	-0.958459	0.00255266	0.00362859
Asprv1	Raffinose	-0.975342	0.000904565	0.00362859
Asprv1	Melibiose	-0.971109	0.00124001	0.00362859
Asprv1	N-Acetylarylamine	-0.982521	0.000455581	0.00362859
0610009L18Rik	2-Phenylethanol	-0.969193	0.00140901	0.00362859
Tmem45a2	Melibiose	-0.962527	0.00208006	0.00362859
Kctd19	Hippuric acid	-0.968557	0.00146743	0.00362859
Kctd19	N-Acetylarylamine	-0.955701	0.0029001	0.00362859
Kctd19	{[1-(2-hydroxyphenyl)-3-oxopropan-2-yl]oxy}sulfonic acid	-0.973507	0.0010435	0.00362859
Pcdh15	2-(1-Aziridinyl)ethanol	-0.955324	0.00294931	0.00362859
Pcdh15	Asparaginyl-Phenylalanine	-0.969913	0.00134422	0.00362859
Tmprss11e	Baicalin	-0.959669	0.00240712	0.00362859
Tmprss11e	3-Ethyltoluene	-0.953503	0.00319271	0.00362859
Tmprss11e	Peimine	-0.966243	0.00169012	0.00362859
Tmprss11e	Oroxylin A	-0.978635	0.000679802	0.00362859
Tmprss11e	2-Phenylethanol	-0.954076	0.00311504	0.00362859
Tmprss11e	Acacetin	-0.964416	0.00187678	0.00362859
Tmprss11e	Phenylalanyl-Methionine	-0.965808	0.00173365	0.00362859
Stfa3	Hippuric acid	-0.973216	0.00106646	0.00362859
Stfa3	N-Acetylarylamine	-0.993306	6.71e-05	0.00362859
Saa2	N-Acetylarylamine	-0.964876	0.00182892	0.00362859
Stfa2l1	Raffinose	-0.979616	0.000619041	0.00362859
Stfa2l1	N-Acetylarylamine	-0.954129	0.00310802	0.00362859
Rpl9-ps6	1-Monopalmitin	-0.975699	0.000878616	0.00362859
Rpl9-ps6	2-(1-Aziridinyl)ethanol	-0.974893	0.000937596	0.00362859
Gpr84	N-Acetylarylamine	-0.960739	0.00228185	0.00362859
Erich6	2-Phenylethanol	-0.964097	0.00191044	0.00362859
Cstdc5	Raffinose	-0.978742	0.000673022	0.00362859
Cstdc5	Melibiose	-0.96813	0.00150735	0.00362859
Cstdc5	N-Acetylarylamine	-0.96814	0.00150642	0.00362859
Gdf2	1-Monopalmitin	-0.954613	0.0030432	0.00362859
Gm10505	MG(0:0/18:0/0:0)	-0.979182	0.000645573	0.00362859
Gm10505	1-Monopalmitin	-0.975091	0.000922985	0.00362859
Gm10505	DG(16:0/18:1(11Z)/0:0)	-0.974577	0.000961255	0.00362859
Rslcan18	1,2,3,4-Tetrahydro-6-propanoylpyridine	-0.969431	0.00138737	0.00362859
Igkv6-29	Hippuric acid	-0.961416	0.00220441	0.00362859
Igkv6-29	N-Acetylarylamine	-0.958217	0.00258223	0.00362859
Igkv6-29	{[1-(2-hydroxyphenyl)-3-oxopropan-2-yl]oxy}sulfonic acid	-0.986286	0.00028083	0.00362859
2210418O10Rik	O-Cymene	-0.964311	0.00188784	0.00362859
2210418O10Rik	1,2,3,4-Tetrahydro-6-propanoylpyridine	-0.966339	0.00168055	0.00362859
Nat8f6	{[1-(2-hydroxyphenyl)-3-oxopropan-2-yl]oxy}sulfonic acid	-0.989611	0.000161351	0.00362859
Cstdc4	Ent-Corey PG-Lactone Diol	-0.954257	0.00309075	0.00362859
Cstdc4	Raffinose	-0.970358	0.00130494	0.00362859
Rpl35a-ps2	Sphinganine	-0.963662	0.00195668	0.00362859
Gm13065	Baicalin	-0.987439	0.000235674	0.00362859
Gm13065	Peimine	-0.990873	0.000124584	0.00362859
Gm13065	Oroxylin A	-0.99576	2.69e-05	0.00362859
Gm13065	2-Phenylethanol	-0.964086	0.00191152	0.00362859
Gm13065	Deoxyloganic acid	-0.96699	0.00161648	0.00362859
Gm13065	Acacetin	-0.989958	0.000150767	0.00362859
Gm13065	Phenylalanyl-Methionine	-0.989014	0.000180388	0.00362859
Hmgb1-ps2	Baicalin	-0.966187	0.00169566	0.00362859
Hmgb1-ps2	Peimine	-0.965049	0.00181096	0.00362859
Hmgb1-ps2	Oroxylin A	-0.9534	0.00320678	0.00362859
Hmgb1-ps2	1-Nitro-5-hydroxy-6-glutathionyl-5,6-dihydronaphthalene	-0.985989	0.000293093	0.00362859
Hmgb1-ps2	Deoxyloganic acid	-0.960275	0.00233576	0.00362859
Hmgb1-ps2	S-(Formylmethyl)glutathione	-0.956728	0.00276813	0.00362859
Hmgb1-ps2	Acacetin	-0.964388	0.00187978	0.00362859
Hmgb1-ps2	Phenylalanyl-Methionine	-0.96066	0.00229102	0.00362859
Gm15542	Sphinganine	-0.955906	0.0028736	0.00362859
Cd101	Raffinose	-0.957046	0.00272795	0.00362859
Gm11827	Ent-Corey PG-Lactone Diol	-0.967923	0.00152694	0.00362859
Gm11827	OMDM-1	-0.955779	0.00288994	0.00362859
Gm11827	Raffinose	-0.96961	0.00137127	0.00362859
Gm11827	Deoxyloganic acid	-0.955383	0.00294157	0.00362859
Gm16277	1-Monopalmitin	-0.985141	0.000329524	0.00362859
Gm16556	Melibiose	-0.955214	0.00296382	0.00362859
Gm16556	N-Acetylarylamine	-0.990767	0.000127478	0.00362859
Gad1-ps	2-Phenylethanol	-0.953874	0.0031423	0.00362859
Gm20540	Oroxylin A	-0.960111	0.00235493	0.00362859
Pagr1b	1,2,3,4-Tetrahydro-6-propanoylpyridine	-0.989863	0.000153603	0.00362859
Csta3	Baicalin	-0.977575	0.000748706	0.00362859
Csta3	Peimine	-0.975876	0.000865949	0.00362859
Csta3	Oroxylin A	-0.963524	0.00197148	0.00362859
Csta3	Raffinose	-0.977537	0.000751181	0.00362859
Csta3	Deoxyloganic acid	-0.970025	0.00133427	0.00362859
Csta3	Acacetin	-0.975637	0.000883068	0.00362859
Csta3	1,2,3,4-Tetrahydro-6-propanoylpyridine	-0.958712	0.00252183	0.00362859
Csta3	Phenylalanyl-Methionine	-0.978964	0.000659093	0.00362859
Trav7-4	MG(0:0/18:0/0:0)	-0.955338	0.00294751	0.00362859
Trav7-4	DG(16:0/18:1(11Z)/0:0)	-0.964457	0.00187256	0.00362859
Trav7-4	Sphinganine	-0.966774	0.00163764	0.00362859
Ighv8-11	1,2,3,4-Tetrahydro-6-propanoylpyridine	-0.992591	8.21e-05	0.00362859
Gm21860	Hyaluronic acid	-0.954688	0.0030333	0.00362859
Ighv2-9-1	O-Cymene	-0.960562	0.00230239	0.00362859
Ighv2-9-1	Triethyl phosphate	-0.954125	0.0031085	0.00362859
Ighv2-9-1	P-Salicylic acid	-0.972527	0.0011218	0.00362859
Igkv4-53	3-Ethyltoluene	-0.954687	0.00303342	0.00362859
Igkv4-53	1,2,3,4-Tetrahydro-6-propanoylpyridine	-0.954492	0.00305935	0.00362859
Igkv8-19	N-Acetylarylamine	-0.956687	0.00277341	0.00362859
Igkv8-19	{[1-(2-hydroxyphenyl)-3-oxopropan-2-yl]oxy}sulfonic acid	-0.961489	0.00219613	0.00362859
Gm16531	N-Acetylarylamine	-0.957632	0.00265452	0.00362859
Gm16531	{[1-(2-hydroxyphenyl)-3-oxopropan-2-yl]oxy}sulfonic acid	-0.982788	0.000441806	0.00362859
Gm29094	2-Phenylethanol	-0.974462	0.00096993	0.00362859
Pcdha11	UDP-D-galactose	-0.953979	0.00312821	0.00362859
Ighv1-70	N,N-dimethyl-Safingol	-0.961896	0.00215017	0.00362859
Ighv1-70	Sphinganine	-0.965226	0.00179286	0.00362859
Gm42632	2-Phenylethanol	-0.979201	0.0006444	0.00362859
Gm42735	MG(0:0/18:0/0:0)	-0.970827	0.00126416	0.00362859
Gm42735	1-Monopalmitin	-0.998667	2.66e-06	0.00362859
Gm42735	DG(16:0/18:1(11Z)/0:0)	-0.961739	0.00216789	0.00362859
Gm42735	2-(1-Aziridinyl)ethanol	-0.979625	0.000618493	0.00362859
4933431G14Rik	P-Salicylic acid	-0.965937	0.00172068	0.00362859
Gm45094	MG(0:0/18:0/0:0)	-0.956745	0.00276603	0.00362859
Gm45094	DG(16:0/18:1(11Z)/0:0)	-0.954384	0.00307383	0.00362859
Gm48840	1-Monopalmitin	-0.956961	0.00273866	0.00362859
Gm36660	Baicalin	-0.974058	0.00100073	0.00362859
Gm36660	3-Ethyltoluene	-0.954237	0.00309339	0.00362859
Gm36660	Peimine	-0.978752	0.000672405	0.00362859
Gm36660	Oroxylin A	-0.98894	0.000182794	0.00362859
Gm36660	2-Phenylethanol	-0.953624	0.00317627	0.00362859
Gm36660	Acacetin	-0.978215	0.000706736	0.00362859
Gm36660	Phenylalanyl-Methionine	-0.979276	0.000639796	0.00362859
Gm8278	N,N-dimethyl-Safingol	-0.963396	0.00198525	0.00362859
Gm8278	Sphinganine	-0.953136	0.00324282	0.00362859
Gm48899	Baicalin	-0.992884	7.58e-05	0.00362859
Gm48899	Peimine	-0.987255	0.000242626	0.00362859
Gm48899	Ent-Corey PG-Lactone Diol	-0.9746	0.000959554	0.00362859
Gm48899	Oroxylin A	-0.983507	0.000405766	0.00362859
Gm48899	OMDM-1	-0.966346	0.00167982	0.00362859
Gm48899	Raffinose	-0.957329	0.00269231	0.00362859
Gm48899	Deoxyloganic acid	-0.998582	3.02e-06	0.00362859
Gm48899	Acacetin	-0.990507	0.000134752	0.00362859
Gm48899	Phenylalanyl-Methionine	-0.986857	0.000257974	0.00362859
Gm49041	2-Phenylethanol	-0.959146	0.00246952	0.00362859
Gm31583	3-Ethyltoluene	-0.967427	0.00157424	0.00362859
Gm31583	HDMBOA-Glc	-0.953297	0.00322084	0.00362859

## Sheet: gene
No.	gene(G)
1	Ggt1
2	Ttbk1
3	Spata48
4	Thbs4
5	Stfa2
6	Armc12
7	Abcg8
8	Cxcr2
9	Snph
10	Hemgn
11	Angptl7
12	Bmx
13	Pram1
14	Asprv1
15	Rflna
16	Cd1d2
17	Ffar1
18	Tmem45a2
19	Etos1
20	Pcdh15
21	Tmprss11e
22	Saa2
23	Stfa2l1
24	Ctnna3
25	Myl1
26	Rpl9-ps6
27	Gpr84
28	Erich6
29	Cstdc5
30	Gdf2
31	Gm10505
32	Igkv1-99
33	Igkv4-91
34	Ighv6-3
35	Gm4609
36	2210418O10Rik
37	Cstdc4
38	Gm13065
39	Gm15542
40	1700029M20Rik
41	Gm16277
42	Gm16025
43	Gm16556
44	Gm20540
45	Csta3
46	Trav7-4
47	Gm21860
48	Gm10243
49	Gm55594
50	Ighv2-9-1
51	Igkv4-53
52	Igkv1-132
53	Gm47283
54	1110002J07Rik
55	Snhg14
56	Pcdha11
57	9330121J05Rik
58	Igkv2-109
59	Gm9251
60	Gm43836
61	Gm42735
62	4933431G14Rik
63	Gm45094
64	Gm45315
65	Iqcn
66	Gm36660
67	Gm36634
68	Gm8278
69	Gm31583
70	Gm49948
71	Gm50358
72	Mmp8
73	Ccl1
74	Alox5
75	Ambp
76	Btg4
77	0610009L18Rik
78	Kctd19
79	Stfa3
80	Rslcan18
81	Igkv6-29
82	Nat8f6
83	Rpl35a-ps2
84	Hmgb1-ps2
85	Cd101
86	Gm11827
87	Gad1-ps
88	Pagr1b
89	Ighv8-11
90	Igkv8-19
91	Gm16531
92	Gm29094
93	Ighv1-70
94	Gm42632
95	Gm48840
96	Gm48899
97	Gm49041

## Sheet: metabolite
No.	metabolite(M)
1	Methyl linoleate
2	1,2,3,4-Tetrahydro-6-propanoylpyridine
3	Pentacosanoic acid
4	Phenylalanyl-Methionine
5	O-Cymene
6	1alpha,21-dihydroxy-20-oxo-22,23,24,25,26,27-hexanorvitamin D3
7	Agavasaponin C'
8	Ac-Ser-Asp-Lys-Pro-OH
9	Kynurenine
10	Baicalin
11	Peimine
12	Ent-Corey PG-Lactone Diol
13	Oroxylin A
14	OMDM-1
15	1-Nitro-5-hydroxy-6-glutathionyl-5,6-dihydronaphthalene
16	Deoxyloganic acid
17	Acacetin
18	3-Ethyltoluene
19	Triethyl phosphate
20	HDMBOA-Glc
21	N,N-dimethyl-Safingol
22	Bis(2-ethylhexyl) phthalate
23	S-4'-Hydroxywarfarin
24	(S)-5-Diphosphomevalonic acid
25	P-Salicylic acid
26	MG(0:0/18:0/0:0)
27	DG(16:0/18:1(11Z)/0:0)
28	Fructosamine
29	2-(1-Aziridinyl)ethanol
30	Imperialine
31	Raffinose
32	Asparaginyl-Phenylalanine
33	Fusarin C
34	S-(Formylmethyl)glutathione
35	1-Monopalmitin
36	2-Phenylethanol
37	N-Acetylarylamine
38	Melibiose
39	Hyaluronic acid
40	DG(18:1(11Z)/20:4(8Z,11Z,14Z,17Z)/0:0)
41	Hippuric acid
42	{[1-(2-hydroxyphenyl)-3-oxopropan-2-yl]oxy}sulfonic acid
43	Sphinganine
44	UDP-D-galactose
