# Supplementary material for: Suppressing inflammatory signals and apoptosis-linked sphingolipid metabolism underlies therapeutic potential of Qing-Jin-Hua-Tan decoction against chronic obstructive pulmonary disease
Source: Heliyon. 2024 Jan 18;10(3):e24336. doi: 10.1016/j.heliyon.2024.e24336 (PMC10839876; doi:10.1016/j.heliyon.2024.e24336)
Supplement: Multimedia component 6 [file mmc6.xlsx]

## Sheet: GO-BP
Category	Term	Count	%	PValue	Genes	List Total	Pop Hits	Pop Total	Fold Enrichment	Bonferroni	Benjamini	FDR
GOTERM_BP_DIRECT	GO:0018149~peptide cross-linking	6	7.31707	3.10309e-08	CSTA3, CSTDC4, STFA2L1, STFA2, CSTDC5, STFA3	54	35	20240	64.254	8.87479e-06	8.87482e-06	8.78173e-06
GOTERM_BP_DIRECT	GO:0045861~negative regulation of proteolysis	6	7.31707	6.22786e-08	CSTA3, CSTDC4, STFA2L1, STFA2, CSTDC5, STFA3	54	40	20240	56.2222	1.78115e-05	8.90584e-06	8.81242e-06
GOTERM_BP_DIRECT	GO:0010466~negative regulation of peptidase activity	7	8.53659	1.0233e-06	CSTA3, AMBP, CSTDC4, STFA2L1, STFA2, CSTDC5, STFA3	54	128	20240	20.4977	0.000292621	7.11174e-05	7.03714e-05
GOTERM_BP_DIRECT	GO:0002377~immunoglobulin production	7	8.53659	1.2255e-06	IGKV4-91, IGKV8-19, IGKV2-109, IGKV6-29, IGKV1-132, IGKV1-99, IGKV4-53	54	132	20240	19.8765	0.000350431	7.11174e-05	7.03714e-05
GOTERM_BP_DIRECT	GO:0098609~cell-cell adhesion	8	9.7561	1.24331e-06	CSTA3, GM49948, CTNNA3, CSTDC4, STFA2L1, STFA2, CSTDC5, STFA3	54	211	20240	14.211	0.000355524	7.11174e-05	7.03714e-05
GOTERM_BP_DIRECT	GO:0030216~keratinocyte differentiation	6	7.31707	2.52406e-06	CSTA3, CSTDC4, STFA2L1, STFA2, CSTDC5, STFA3	54	83	20240	27.095	0.000721622	0.000120314	0.000119052
GOTERM_BP_DIRECT	GO:0006955~immune response	10	12.1951	7.84347e-06	CD1D2, IGKV4-91, IGKV8-19, IGKV2-109, IGKV6-29, CXCR2, IGKV1-132, CCL1, IGKV1-99, IGKV4-53	54	524	20240	7.15295	0.00224073	0.000320462	0.0003171
GOTERM_BP_DIRECT	GO:0007204~positive regulation of cytosolic calcium ion concentration	4	4.87805	0.0113542	CXCR2, SAA2, CCL1, FFAR1	54	178	20240	8.4228	0.961837	0.405914	0.401656
GOTERM_BP_DIRECT	GO:1903980~positive regulation of microglial cell activation	2	2.43902	0.0181893	MMP8, TTBK1	54	7	20240	107.09	0.994753	0.578017	0.571954
GOTERM_BP_DIRECT	GO:0050853~B cell receptor signaling pathway	4	4.87805	0.0213713	IGHV8-11, IGHV2-9-1, BMX, IGHV6-3	54	226	20240	6.63389	0.997926	0.611218	0.604807
GOTERM_BP_DIRECT	GO:0016064~immunoglobulin mediated immune response	3	3.65854	0.0630069	IGHV8-11, IGHV2-9-1, IGHV6-3	54	156	20240	7.20798	1	1	0.992982
GOTERM_BP_DIRECT	GO:0007155~cell adhesion	5	6.09756	0.075574	PCDH15, CTNNA3, BMX, PCDHA11, THBS4	54	611	20240	3.06722	1	1	0.992982
GOTERM_BP_DIRECT	GO:0048247~lymphocyte chemotaxis	2	2.43902	0.0781223	SAA2, CCL1	54	31	20240	24.1816	1	1	0.992982
GOTERM_BP_DIRECT	GO:0090023~positive regulation of neutrophil chemotaxis	2	2.43902	0.0853568	CXCR2, THBS4	54	34	20240	22.0479	1	1	0.992982
GOTERM_BP_DIRECT	GO:0050871~positive regulation of B cell activation	3	3.65854	0.0941164	IGHV8-11, IGHV2-9-1, IGHV6-3	54	197	20240	5.70784	1	1	0.992982
GOTERM_BP_DIRECT	GO:0006910~phagocytosis, recognition	3	3.65854	0.0973539	IGHV8-11, IGHV2-9-1, IGHV6-3	54	201	20240	5.59425	1	1	0.992982
