# Supplementary material for: Suppressing inflammatory signals and apoptosis-linked sphingolipid metabolism underlies therapeutic potential of Qing-Jin-Hua-Tan decoction against chronic obstructive pulmonary disease
Source: Heliyon. 2024 Jan 18;10(3):e24336. doi: 10.1016/j.heliyon.2024.e24336 (PMC10839876; doi:10.1016/j.heliyon.2024.e24336)
Supplement: Multimedia component 7 [file mmc7.xlsx]

## Sheet: GO-CC
Category	Term	Count	%	PValue	Genes	List Total	Pop Hits	Pop Total	Fold Enrichment	Bonferroni	Benjamini	FDR
GOTERM_CC_DIRECT	GO:1904090~peptidase inhibitor complex	6	7.31707	1.43194e-10	CSTA3, CSTDC4, STFA2L1, STFA2, CSTDC5, STFA3	53	14	21208	171.493	1.01668e-08	1.01668e-08	1.01668e-08
GOTERM_CC_DIRECT	GO:0005615~extracellular space	22	26.8293	3.48896e-09	CSTA3, AMBP, IGKV4-91, IGKV8-19, IGKV6-29, GDF2, PCDH15, MMP8, THBS4, STFA2L1, STFA2, STFA3, CD1D2, ANGPTL7, IGKV2-109, IGKV1-132, CCL1, IGKV1-99, GGT1, CSTDC4, CSTDC5, IGKV4-53	53	2023	21208	4.35162	2.47716e-07	1.23858e-07	1.23858e-07
GOTERM_CC_DIRECT	GO:0001533~cornified envelope	6	7.31707	5.80648e-07	CSTA3, CSTDC4, STFA2L1, STFA2, CSTDC5, STFA3	53	66	21208	36.3774	4.12251e-05	1.3742e-05	1.3742e-05
GOTERM_CC_DIRECT	GO:0042571~immunoglobulin complex, circulating	3	3.65854	0.077706	IGHV8-11, IGHV2-9-1, IGHV6-3	53	188	21208	6.38539	0.996796	1	1
GOTERM_CC_DIRECT	GO:0005576~extracellular region	9	10.9756	0.0818217	AMBP, ANGPTL7, GDF2, PCDH15, SAA2, CCL1, MMP8, TMPRSS11E, THBS4	53	1860	21208	1.93621	0.997668	1	1
GOTERM_CC_DIRECT	GO:0005887~integral component of plasma membrane	7	8.53659	0.0955487	ABCG8, PCDH15, FFAR1, GPR84, GGT1, TMPRSS11E, PCDHA11	53	1294	21208	2.16465	0.9992	1	1
