# Supplementary material for: Suppressing inflammatory signals and apoptosis-linked sphingolipid metabolism underlies therapeutic potential of Qing-Jin-Hua-Tan decoction against chronic obstructive pulmonary disease
Source: Heliyon. 2024 Jan 18;10(3):e24336. doi: 10.1016/j.heliyon.2024.e24336 (PMC10839876; doi:10.1016/j.heliyon.2024.e24336)
Supplement: Multimedia component 8 [file mmc8.xlsx]

## Sheet: GO-MF
Category	Term	Count	%	PValue	Genes	List Total	Pop Hits	Pop Total	Fold Enrichment	Bonferroni	Benjamini	FDR
GOTERM_MF_DIRECT	GO:0004869~cysteine-type endopeptidase inhibitor activity	6	7.31707	1.07022e-07	CSTA3, CSTDC4, STFA2L1, STFA2, CSTDC5, STFA3	43	52	18714	50.2165	1.10232e-05	1.10233e-05	1.10233e-05
GOTERM_MF_DIRECT	GO:0002020~protease binding	6	7.31707	3.57177e-05	CSTA3, CSTDC4, STFA2L1, STFA2, CSTDC5, STFA3	43	168	18714	15.5432	0.00367223	0.00183946	0.00183946
GOTERM_MF_DIRECT	GO:0034987~immunoglobulin receptor binding	3	3.65854	0.0708992	IGHV8-11, IGHV2-9-1, IGHV6-3	43	195	18714	6.69553	0.999487	1	1
GOTERM_MF_DIRECT	GO:0003823~antigen binding	3	3.65854	0.0792541	IGHV8-11, IGHV2-9-1, IGHV6-3	43	208	18714	6.27706	0.999798	1	1
GOTERM_MF_DIRECT	GO:0005509~calcium ion binding	5	6.09756	0.0813269	MYL1, PCDH15, MMP8, PCDHA11, THBS4	43	734	18714	2.96464	0.999839	1	1
