# Supplementary material for: Suppressing inflammatory signals and apoptosis-linked sphingolipid metabolism underlies therapeutic potential of Qing-Jin-Hua-Tan decoction against chronic obstructive pulmonary disease
Source: Heliyon. 2024 Jan 18;10(3):e24336. doi: 10.1016/j.heliyon.2024.e24336 (PMC10839876; doi:10.1016/j.heliyon.2024.e24336)
Supplement: Multimedia component 9 [file mmc9.xlsx]

## Sheet: Gene-based metabolic pathway
Category	Term	Count	%	PValue	Genes	List Total	Pop Hits	Pop Total	Fold Enrichment	Bonferroni	Benjamini	FDR
KEGG_PATHWAY	mmu04060:Cytokine-cytokine receptor interaction	3	3.65854	0.0542548	CXCR2, GDF2, CCL1	13	294	9212	7.23077	0.879935	1	1
KEGG_PATHWAY	mmu00480:Glutathione metabolism	2	2.43902	0.0899135	NAT8F6, GGT1	13	72	9212	19.6838	0.97213	1	1
