# Supplementary material for: Suppressing inflammatory signals and apoptosis-linked sphingolipid metabolism underlies therapeutic potential of Qing-Jin-Hua-Tan decoction against chronic obstructive pulmonary disease
Source: Heliyon. 2024 Jan 18;10(3):e24336. doi: 10.1016/j.heliyon.2024.e24336 (PMC10839876; doi:10.1016/j.heliyon.2024.e24336)
Supplement: Multimedia component 10 [file mmc10.xlsx]

## Sheet: Metabolite-based enrichment
	Total	Expected	Hits	Raw p	#NAME?	Holm adjust	FDR	Impact
Galactose Metabolism	31	0.21592	3	0.00085702	3.067	0.084845	0.084845	0.0093168
Lactose Synthesis	14	0.097512	1	0.093799	1.0278	1	1	0.14706
Nucleotide Sugars Metabolism	16	0.11144	1	0.10656	0.9724	1	1	0.068966
Ubiquinone Biosynthesis	18	0.12537	1	0.11917	0.92383	1	1	0
Sphingolipid Metabolism	36	0.25075	1	0.22596	0.64598	1	1	0.046509
Steroid Biosynthesis	43	0.2995	1	0.26438	0.57778	1	1	0.07166
Tryptophan Metabolism	55	0.38308	1	0.32644	0.48619	1	1	0.093981
